# Supplementary material for: Genome-wide meta-analyses of restless legs syndrome yield insights into genetic architecture, disease biology and risk prediction
Source: Nat Genet. 2024 Jun 5;56(6):1090–9. doi: 10.1038/s41588-024-01763-1 (PMC11176086; doi:10.1038/s41588-024-01763-1)
Supplement: Supplementary file 4 — Supplementary Tables 1–26. [file 41588_2024_1763_MOESM4_ESM.xlsx]

## Sheet: List_of_tables
Table links	Table content
Supplementary table 1	Lead SNPs of pooled meta-analysis
Supplementary table 2a	Heritability estimates of pooled GWAS and meta-analyses
Supplementary table 2b	Heritability estimates of sex-specific GWAS and meta-analyses
Supplementary table 2c	Sample sizes and proportions of sexes per GWAS
Supplementary table 3	Lead SNPs of male-only meta-analysis
Supplementary table 4	Lead SNPs of female-only meta-analysis
Supplementary table 5	X-chromosome heritability and genetic correlation analysis
Supplementary table 6	Replication of lead SNPs
Supplementary table 7	DEPICT gene-set enrichment results
Supplementary table 8	MAGMA gene-set enrichment results
Supplementary table 9	DEPICT tissue enrichment results
Supplementary table 10	GTEx tissue enrichment results CELLECT S-LDSC+MAGMA
Supplementary table 11	Mousebrain development L1 CELLECT S-LDSC+MAGMA
Supplementary table 12	Mousebrain adult L1 CELLECT S-LDSC+MAGMA
Supplementary table 13	Mousebrain development L2 CELLECT S-LDSC+MAGMA
Supplementary table 14	Mousebrain adult L2 CELLECT S-LDSC+MAGMA
Supplementary table 15	Human MSigdb MAGMA celltyping
Supplementary table 16	Human Descartes CELLECT S-LDSC+MAGMA
Supplementary table 17	Human Brainspan CELLECT S-LDSC+MAGMA
Supplementary table 18	Gene prioritization score with druggable genome annotation
Supplementary table 19	Colocalization analysis for SLC40A1
Supplementary table 20	Genetic correlation and WGCNA clustering results
Supplementary table 21	Mendelian randomization: results of LHC-MR analysis
Supplementary table 22	Mendelian randomization: results of IVW and MR-Egger analysis
Supplementary table 23	Genetic correlation of RLS and iron status proxies (brain MRI and peripheral iron measurements)
Supplementary table 24	Risk prediction model evaluation
Supplementary table 25	DEPICT gene set and tissue enrichment results validation in joint replication dataset
Supplementary table 26	Comparison of MAGMA_celltyping and CELLECT tools for tissue enrichment

## Sheet: Supplementary_Table_1
sequential number of genomic risk locus	chromosome	start position of locus	end position of locus	rsID of SNP	lead SNP position (GRCh37)	effect allele	other allele	effect allele frequency	effective sample size	sample size	direction of effect in the individual discovery GWAS	beta of N-GWAMA analysis	standard error of beta estimate of N-GWAMA analysis	Z-score of N-GWAMA analysis	two-sided nominal p-value of N-GWAMA analysis	chi-square value of Cochran's Q test for between study heterogeneity	one-sided nominal p-value of Cochran's Q test for between study heterogeneity	one-sided nominal p-value of chi-square test for between sexes heterogeneity	chi-square value of chi-square test for between sexes heterogeneity	beta estimate from GCTA analysis	standard error of beta estimate from GCTA analysis	two-sided nominal p-value from GCTA analysis	LD r2 to regional lead SNPs
GenomicLocus	chr	start	end	rsid	BP	EA	OA	EAF	N_eff	N	Direction	BETA_N-GWAMA	SE_N-GWAMA	Z_N-GWAMA	PVAL_N-GWAMA	HetChiSq_between study heterogeneity Cochran’s Q test chisq	HetPVal_between study heterogeneity Cochran’s Q test p-value	Phet_between sexes heterogeneity chisq-test p-value	Xhet_between sexes heterogeneity chisq-test chisq	bJ_beta estimate GCTA analysis	bJ_se_standard error for beta GCTA analysis	pJ_p value GCTA analysis	LD_r_r to regional lead snps
1	1	6673261	7160954	rs4908581	7017985	A	G	0.559407	313402	1662880	--+	-0.0307204	0.00505094	-6.08212	1.18604e-09	4.391	0.1113	0.0662511	3.37354	-0.0307204	0.00505099	1.18652e-09	0
2	1	30437118	30591997	rs267653	30557439	T	C	0.341456	313402	1662880	+++	0.0393133	0.0052234	7.52638	5.21645e-14	1.737	0.4195	0.396514	0.718871	0.0377975	0.00523003	4.93762e-13	-0.0508042
3	1	37086482	37281112	rs682725	37154861	T	C	0.663812	313402	1662880	---	-0.0328282	0.00532576	-6.16404	7.0912e-10	0.848	0.6544	0.138643	2.19296	-0.0309006	0.00533249	6.84099e-09	0
4	1	57313579	57959925	rs3820576	57536024	C	G	0.163291	313402	1662880	+++	0.0565794	0.00662094	8.54552	1.27958e-17	1.429	0.4895	0.106157	2.61051	0.0538059	0.00663168	4.92003e-16	0.0158362
4	1	57313579	57959925	rs12565446	57823915	A	C	0.532593	313402	1662880	---	-0.0398082	0.00494758	-8.04599	8.55488e-16	1.023	0.5995	0.652906	0.202256	-0.0389541	0.00495061	3.58764e-15	-0.0298252
5	1	58884135	59228905	rs3813996	59011178	T	C	0.293119	313402	1662880	+++	0.0584007	0.00543117	10.7529	5.74444e-27	2.433	0.2963	0.502712	0.449206	0.0547519	0.00544179	8.18474e-24	0
6	1	72424586	73744721	rs66495454	72748567	G	GTCCT	0.597674	313402	1662880	--+	-0.0294094	0.0053406	-5.50677	3.65478e-08	3.943	0.1393	0.276045	1.18646	-0.0294094	0.00534065	3.65585e-08	0
7	1	106214826	107868824	rs12044119	107182726	T	C	0.59171	313402	1662880	---	-0.12667	0.00502318	-25.2172	2.59653e-140	32.575	8.442e-08	0.634892	0.225485	-0.11601	0.00520933	7.28654e-110	-0.149061
8	1	109777258	110304536	rs756637	110232801	A	G	0.068076	313402	1662880	++-	0.100058	0.0133508	7.49451	6.65484e-14	16.716	0.0002346	0.129116	2.3031	0.113853	0.0133764	1.71769e-17	0
9	1	158964861	159747698	rs71628147	159600245	A	G	0.0801062	313402	1662880	---	-0.0532396	0.0093568	-5.68994	1.27085e-08	5.047	0.08019	0.879523	0.0229746	-0.0523234	0.00935837	2.25671e-08	-0.0182916
10	1	168623881	168899994	rs78760104	168665747	CT	C	0.533018	313402	1662880	+++	0.0277502	0.00496748	5.58637	2.31867e-08	2.248	0.3249	0.206795	1.59372	0.0272544	0.00496832	4.11968e-08	0
11	1	190597152	191865500	rs72742381	191380209	A	C	0.361472	313402	1662880	+++	0.0318751	0.00509834	6.25206	4.05075e-10	0.15	0.9277	0.191406	1.70676	0.0318751	0.00509839	4.05248e-10	0
12	1	208195981	208393684	rs681241	208300491	T	G	0.869556	313402	1662880	---	-0.0452653	0.00728032	-6.21749	5.05175e-10	1.561	0.4583	0.620638	0.244972	-0.048202	0.0073013	4.06083e-11	0.00458392
13	1	208995966	209722480	rs4844850	209700808	A	T	0.215389	313402	1662880	---	-0.0562656	0.00609338	-9.23389	2.60967e-20	0.581	0.7478	0.543253	0.369544	-0.0628263	0.00613042	1.20464e-24	0
13	1	208995966	209722480	rs61815845	209003642	A	G	0.205791	313402	1662880	---	-0.0466283	0.00624508	-7.46641	8.24136e-14	2.529	0.2824	0.514294	0.425321	-0.0520841	0.00627337	1.02022e-16	0.0616739
13	1	208995966	209722480	rs12042461	209163313	T	C	0.720649	313402	1662880	+++	0.0397472	0.00552925	7.18853	6.5491e-13	0.768	0.6811	0.584459	0.299082	0.0485443	0.00556795	2.81873e-18	-0.0284466
13	1	208995966	209722480	rs74155478	209569206	A	G	0.922087	313402	1662880	+++	0.0599713	0.00926522	6.47273	9.62495e-11	1.975	0.3726	0.894019	0.0177478	0.0773403	0.00933256	1.1599e-16	0.0537995
14	2	47208	534069	rs56350804	217560	A	AG	0.336224	313402	1662880	---	-0.0364532	0.00550494	-6.62191	3.54594e-11	2.316	0.3141	0.624508	0.239583	-0.0325573	0.00551814	3.63384e-09	-0.0032138
15	2	3932070	4986983	rs1389581	4017004	A	C	0.417262	313402	1662880	---	-0.0911707	0.00543713	-16.7682	4.1712e-63	4.669	0.09687	0.287529	1.13116	-0.0919941	0.00546328	1.2716e-63	-0.0561576
15	2	3932070	4986983	rs10193366	4702483	A	G	0.214549	313402	1662880	---	-0.0615904	0.00620209	-9.93058	3.06461e-23	2.159	0.3397	0.422806	0.642504	-0.0621933	0.00624158	2.18309e-23	0.0470265
16	2	13087424	13906940	rs147039591	13194065	A	AAC	0.904426	313402	1662880	---	-0.0591135	0.00832224	-7.10307	1.22013e-12	0.365	0.8332	0.0297895	4.7214	-0.0653642	0.00835407	5.10775e-15	-0.0721107
16	2	13087424	13906940	rs2380524	13806101	C	G	0.168696	313402	1662880	---	-0.05007	0.00673282	-7.4367	1.03232e-13	1.86	0.3945	0.722034	0.126552	-0.0652262	0.00683143	1.32278e-21	-0.0878222
17	2	15027948	15722629	rs9808304	15271763	A	G	0.689289	313402	1662880	---	-0.0430822	0.00548212	-7.85867	3.88223e-15	3.709	0.1565	0.0342571	4.48183	-0.0475488	0.00550364	5.64564e-18	-0.00121369
18	2	22431110	23016287	rs34525150	22727660	G	GA	0.570751	313402	1662880	---	-0.0316024	0.0049671	-6.36236	1.98683e-10	0.325	0.8502	0.730722	0.11845	-0.038088	0.00500276	2.67e-14	0
19	2	49014171	49110303	rs4331561	49084744	A	C	0.679875	313402	1662880	--+	-0.0342818	0.0052943	-6.47523	9.46671e-11	3.778	0.1512	0.0965476	2.76167	-0.0338214	0.00529873	1.7373e-10	0.0369138
20	2	53642321	53838111	rs7560576	53740122	T	C	0.632433	313402	1662880	--+	-0.0343541	0.00524573	-6.54896	5.79385e-11	12.937	0.001551	0.229216	1.44572	-0.0366506	0.00525701	3.13026e-12	-0.0276008
21	2	56615946	59094791	rs1864274	57247176	A	T	0.61032	313402	1662880	---	-0.0370877	0.00507276	-7.31116	2.64855e-13	0.697	0.7056	0.250676	1.31953	-0.0437964	0.00516738	2.33986e-17	-0.0497526
22	2	59988924	60253795	rs6740476	60071277	T	C	0.54163	313402	1662880	+++	0.0339303	0.0050014	6.78415	1.16774e-11	2.331	0.3118	0.256776	1.28606	0.0447994	0.00506022	8.50011e-19	0.0180385
23	2	66524248	67027520	rs113851554	66750564	T	G	0.0593916	313402	1662880	+++	0.687287	0.00964611	71.2501	1.20472e-1105	248.458	1.117e-54	0.000226285	13.5992	0.760774	0.0109921	0	-0.192464
24	2	68025394	68150258	rs1820987	68069867	T	C	0.555232	313402	1662880	---	-0.128025	0.00496163	-25.803	8.21606e-147	7.033	0.02971	0.0316708	4.61623	-0.147191	0.00501075	1.14486e-189	0.0185475
25	2	75618545	76208256	rs7568435	76006521	T	C	0.729694	313402	1662880	+++	0.0493804	0.00556806	8.86852	7.4123e-19	0.398	0.8195	0.551075	0.355395	0.0652226	0.00570308	2.75082e-30	-0.129582
26	2	76587446	77543075	rs115436562	77076752	T	C	0.979783	313402	1662880	---	-0.127239	0.0183257	-6.94318	3.83366e-12	2.256	0.3237	0.358925	0.841652	-0.124345	0.018413	1.44695e-11	-0.060052
27	2	124733246	125410977	rs11689768	124929007	A	C	0.793533	313402	1662880	+++	0.100443	0.00627325	16.0113	1.06573e-57	1.979	0.3718	0.0249974	5.02406	0.100443	0.00627374	1.08704e-57	0
28	2	158555607	160650456	rs77276698	159250229	A	G	0.247011	313402	1662880	---	-0.121082	0.00585498	-20.6801	5.23103e-95	6.274	0.04341	0.000361311	12.7224	-0.120892	0.00586122	1.61262e-94	-0.0347066
28	2	158555607	160650456	rs11691420	160177662	T	C	0.532864	313402	1662880	+++	0.0412457	0.00503581	8.19047	2.60202e-16	3.572	0.1676	0.467973	0.526758	0.0389893	0.00504113	1.04028e-14	0.0309907
29	2	164654961	165353131	rs268263	164954174	A	T	0.743486	313402	1662880	---	-0.0457823	0.00582692	-7.85703	3.93364e-15	7.48	0.02375	0.0586782	3.57436	-0.0504283	0.00583175	5.27752e-18	0
30	2	189979936	190692798	rs12693542	190445848	A	G	0.740625	313402	1662880	---	-0.0419258	0.0056648	-7.4011	1.35059e-13	2.628	0.2687	0.000210103	13.7385	-0.0419378	0.00566489	1.33031e-13	0.000371652
31	2	193472590	194329828	rs1979002	193838929	T	G	0.493631	313402	1662880	+++	0.0283576	0.00494024	5.74012	9.46096e-09	1.993	0.3692	0.129923	2.29342	0.0283711	0.00494029	9.31214e-09	0
32	2	222682064	222869879	rs824920	222786280	T	G	0.153431	313402	1662880	++-	0.0483456	0.00681934	7.08949	1.34605e-12	2.936	0.2303	0.870878	0.0264202	0.0483456	0.00681943	1.34701e-12	0
33	2	235528010	235626316	rs11677044	235599903	A	C	0.326495	313402	1662880	+++	0.0329702	0.00524003	6.29198	3.1344e-10	2.91	0.2334	0.171301	1.87152	0.0329702	0.00524009	3.13578e-10	0
34	3	3327425	3553929	rs7620647	3485615	A	G	0.246993	313402	1662880	+++	0.0861022	0.00571853	15.0567	3.12025e-51	11.596	0.003033	0.375162	0.786496	0.0861022	0.0057189	3.16614e-51	0
35	3	70450221	70925331	rs7644555	70522216	A	G	0.909656	313402	1662880	+++	0.0496903	0.00871515	5.7016	1.1869e-08	0.234	0.8898	0.312529	1.01996	0.0542355	0.00874513	5.58224e-10	0.0832688
36	3	71757260	71868363	rs1374913	71812098	T	G	0.310398	313402	1662880	---	-0.0316241	0.00544301	-5.81004	6.24585e-09	3.471	0.1763	0.740305	0.109859	-0.0342853	0.00546179	3.44509e-10	-0.00692418
37	3	75045523	76852326	rs9830053	76425822	A	G	0.163331	313402	1662880	+++	0.0369287	0.0067453	5.47474	4.38166e-08	7.008	0.03008	0.0805606	3.05356	0.0369287	0.0067453	4.38166e-08	0
37	3	75045523	76852326	rs13095641	75465277	A	T	0.971183	300165	1589570	+++	0.127327	0.0228945	5.56149	2.67481e-08	1.58	0.4538	0.667493	0.184549	0.126701	0.0228952	3.13116e-08	0
38	3	105000469	105304451	rs62262154	105072957	T	C	0.171446	313402	1662880	++-	0.0525073	0.0068735	7.63909	2.18757e-14	11.598	0.003031	0.562937	0.334644	0.0525073	0.00687362	2.1899e-14	0
39	3	117332915	118240364	rs6438436	117822149	T	C	0.822312	313402	1662880	+++	0.0494874	0.00674062	7.34166	2.10956e-13	7.647	0.02185	0.19507	1.6789	0.0494874	0.00674073	2.11146e-13	0
40	3	130401022	131344457	rs6439256	130519562	T	C	0.660456	313402	1662880	+++	0.0873392	0.00524855	16.6407	3.53721e-62	0.17	0.9187	0.000173292	14.1006	0.0873392	0.00524896	3.61635e-62	0
41	3	155402526	156002419	rs6441045	155898861	T	C	0.746494	313402	1662880	--+	-0.0336955	0.00576562	-5.8442	5.08998e-09	6.969	0.03067	0.330573	0.946652	-0.0336955	0.00576568	5.09172e-09	0
42	3	173022561	173130573	rs664525	173127808	A	C	0.560652	313402	1662880	+++	0.0302172	0.00513125	5.88885	3.8889e-09	0.015	0.9925	0.726456	0.12239	0.0302172	0.00513131	3.89032e-09	0
43	4	11557712	11764298	rs2215231	11634127	C	G	0.363543	313402	1662880	---	-0.0329238	0.00516225	-6.3778	1.79647e-10	1.645	0.4394	0.331012	0.944933	-0.0329238	0.00516231	1.79732e-10	0
44	4	31058295	31313039	rs1973457	31186938	T	C	0.388192	313402	1662880	--+	-0.0326433	0.00575952	-5.66771	1.44721e-08	4.558	0.1024	0.311067	1.02614	-0.031987	0.0057639	2.86428e-08	0.0317363
45	4	35410631	35873980	rs34802521	35450528	T	G	0.300291	313402	1662880	+++	0.0359123	0.00550437	6.52432	6.83091e-11	1.553	0.4601	0.422445	0.643505	0.0312272	0.0055276	1.61088e-08	0.0873339
46	4	38782263	38968349	rs3866197	38930469	A	G	0.518965	313402	1662880	++-	0.0614672	0.0049844	12.3319	6.09882e-35	16.587	0.0002501	0.834065	0.0438864	0.0583776	0.00500495	1.94774e-31	0
47	4	105796186	106479973	rs57692580	106214476	A	T	0.374913	313402	1662880	---	-0.0289458	0.00523889	-5.52518	3.2914e-08	7.965	0.01864	0.723141	0.125503	-0.029669	0.00524044	1.50017e-08	-0.0242718
48	4	115844385	116496772	rs70964338	115954958	T	TA	0.4138	313402	1662880	---	-0.0286481	0.0050947	-5.62311	1.8755e-08	4.073	0.1305	0.000241164	13.4797	-0.0292867	0.00509623	9.09812e-09	0.00197359
49	4	118525767	119842934	rs7675616	119303804	T	G	0.797281	313402	1662880	---	-0.0337426	0.00609209	-5.53875	3.04635e-08	0.166	0.9204	0.782152	0.0764613	-0.0336751	0.00609215	3.246e-08	0
50	4	131623727	132142460	rs13104564	131647872	T	C	0.0631255	313402	1662880	+++	0.0583504	0.0101881	5.72732	1.02031e-08	1.823	0.402	0.941045	0.00546954	0.0583504	0.0101882	1.02062e-08	0
51	4	147024895	148024224	rs2357076	147270923	T	C	0.510313	313402	1662880	+++	0.0402256	0.00500773	8.0327	9.53542e-16	3.817	0.1483	0.787968	0.0723342	0.0409752	0.0050094	2.84625e-16	0.0253987
51	4	147024895	148024224	rs9992506	147771978	A	T	0.32785	313402	1662880	---	-0.0303497	0.0052683	-5.76081	8.37097e-09	2.829	0.243	0.167859	1.90196	-0.0314313	0.00527001	2.45853e-09	0
52	5	1645326	2071652	rs150442946	1875577	CA	C	0.125514	313402	1662880	---	-0.0423865	0.00756865	-5.60027	2.14023e-08	5.576	0.06155	0.137969	2.20047	-0.0423865	0.00756872	2.14084e-08	0
53	5	27810440	27967386	rs28693620	27904662	T	C	0.556335	313402	1662880	---	-0.0541007	0.0052734	-10.2592	1.07639e-24	2.421	0.2981	0.201144	1.63405	-0.0541007	0.00527358	1.08022e-24	0
54	5	101488394	102876932	rs2067133	102364542	A	AAT	0.304332	313402	1662880	---	-0.0489867	0.00552531	-8.86587	7.59082e-19	6.013	0.04947	0.18583	1.75037	-0.0489867	0.00552544	7.60499e-19	0
55	5	139419668	140640504	rs250425	139928128	T	C	0.223746	313402	1662880	---	-0.0380044	0.00599839	-6.33575	2.36182e-10	1.64	0.4404	0.944901	0.00477646	-0.0377722	0.00599857	3.03725e-10	-0.00588841
56	5	143370686	144679201	rs59908668	144092369	CA	C	0.398504	313402	1662880	+++	0.0380374	0.00514581	7.3919	1.44741e-13	6.401	0.04075	0.197592	1.66009	0.0340911	0.00517284	4.38619e-11	-0.106105
57	5	153038558	153734373	rs10038916	153098094	A	G	0.65629	313402	1662880	---	-0.0407882	0.00508136	-8.02703	9.98612e-16	1.795	0.4076	0.739229	0.110805	-0.0364994	0.00511404	9.53249e-13	0.0116183
58	5	157199547	157703843	rs17294992	157526827	T	C	0.30543	313402	1662880	+++	0.0429083	0.00533768	8.03875	9.07628e-16	3.138	0.2083	0.622022	0.243035	0.0428945	0.00533879	9.3961e-16	-0.0178115
59	5	158950328	159134022	rs201217753	159049922	A	AC	0.918279	313402	1662880	---	-0.0633441	0.0105195	-6.02158	1.72725e-09	9.587	0.008285	0.444519	0.584589	-0.058495	0.0105328	2.79847e-08	0
60	5	170202715	170875445	rs2914339	170747271	A	C	0.31746	313402	1662880	+++	0.0354003	0.00525441	6.73726	1.61405e-11	1.261	0.5324	0.618569	0.247884	0.0354003	0.00525448	1.61498e-11	0
61	6	12628883	13124594	rs9463138	12803792	A	G	0.639962	313402	1662880	--+	-0.0315328	0.00516941	-6.09988	1.06146e-09	6.179	0.04552	0.642241	0.215823	-0.0315328	0.00516946	1.06188e-09	0
62	6	23266068	23508727	rs114096180	23408198	T	C	0.975189	313402	1662880	+++	0.136774	0.0198465	6.89159	5.51715e-12	0.5	0.7789	0.642855	0.215027	0.136774	0.0198465	5.51715e-12	0
63	6	29373829	30354303	rs1059453	29855901	A	G	0.35809	313402	1662880	++-	0.116425	0.00832	13.9934	1.70933e-44	21.365	2.294e-05	0.343182	0.898509	0.156826	0.00850957	7.63612e-76	-0.106391
64	6	31974723	32946964	rs9269959	32552144	A	C	0.203876	220318	1147340	--+	-0.119663	0.00885098	-13.5197	1.19679e-41	97.842	5.673e-22	0.208761	1.57999	-0.154273	0.00915454	1.01352e-63	0.112736
64	6	31974723	32946964	rs9269190	32448500	T	C	0.429533	300165	1589570	+++	0.129571	0.0119396	10.8522	1.94583e-27	20.073	4.377e-05	0.24129	1.37304	0.148099	0.0120968	1.83664e-34	0.23128
65	6	34217181	35609769	rs61431557	34717578	T	C	0.143452	313402	1662880	+++	0.0438411	0.00693209	6.32438	2.54257e-10	0.536	0.765	0.383095	0.760747	0.0438411	0.00693209	2.54257e-10	0
66	6	37173139	39277032	rs10947738	38469187	A	C	0.704763	313402	1662880	+++	0.299517	0.00577003	51.909	2.956457e-588	16.828	0.0002218	0.391724	0.733583	0.263781	0.00614925	0	0.018732
66	6	37173139	39277032	rs9369006	37496878	C	G	0.801812	313402	1662880	+++	0.0921208	0.00643711	14.3109	1.87096e-46	4.226	0.1209	0.0197231	5.43624	0.0653524	0.0065079	9.96224e-24	-0.0443349
66	6	37173139	39277032	rs708023	37604335	A	C	0.340342	313402	1662880	---	-0.0671527	0.00532897	-12.6015	2.07291e-36	0.843	0.6562	0.00123405	10.4387	-0.0590632	0.00539228	6.40766e-28	-0.000325949
67	6	49869536	51825622	rs1326611	51589089	A	T	0.63517	313402	1662880	---	-0.0369315	0.00515585	-7.16302	7.89165e-13	2.736	0.2547	0.487939	0.481068	-0.0384283	0.00516214	9.7492e-14	0
67	6	49869536	51825622	rs78648104	50683009	T	C	0.889271	313402	1662880	+++	0.0511925	0.00921774	5.5537	2.79687e-08	0.203	0.9033	0.886202	0.0204809	0.054562	0.00922895	3.37869e-09	0.0571577
68	6	69526257	70329783	rs779452	69964296	T	C	0.448609	313402	1662880	---	-0.0289408	0.00511921	-5.65337	1.57334e-08	6.74	0.03438	0.337423	0.920198	-0.0297728	0.00512099	6.1043e-09	-0.0264974
69	6	75877166	76625079	rs4708178	76021338	A	G	0.299585	313402	1662880	---	-0.0332669	0.00545777	-6.09532	1.09216e-09	1.543	0.4623	0.870828	0.026441	-0.0340928	0.00545968	4.25248e-10	0
70	6	93731968	94002671	rs1324118	93825827	A	G	0.776535	313402	1662880	---	-0.0351874	0.00611819	-5.75128	8.857e-09	2.302	0.3163	0.14121	2.16472	-0.0351874	0.00611825	8.85993e-09	0
71	6	147857519	148018479	rs11155509	147942236	A	G	0.566683	313402	1662880	---	-0.0371753	0.00494294	-7.52089	5.44067e-14	0.088	0.9571	0.806211	0.0601805	-0.0371753	0.00494302	5.44554e-14	0
72	7	1243525	2081944	rs113230729	1392501	A	C	0.927904	313402	1662880	---	-0.229383	0.00957324	-23.9608	7.12601e-127	1.204	0.5477	0.00089094	11.0415	-0.214757	0.009661	1.7889e-109	0.104325
73	7	25681464	25902038	rs12530680	25684632	A	C	0.58114	313402	1662880	++-	0.0301058	0.00510234	5.9004	3.62624e-09	2.968	0.2267	0.0655327	3.39152	0.0301058	0.00510239	3.62754e-09	0
74	7	38993137	39537854	rs13233706	39324505	T	C	0.449351	313402	1662880	++-	0.0321423	0.005006	6.42075	1.35609e-10	3.435	0.1795	0.199597	1.64532	0.0321423	0.00500606	1.35675e-10	0
75	7	67314720	68057345	rs6971845	67757336	T	C	0.337443	313402	1662880	---	-0.0304984	0.00530568	-5.74826	9.01681e-09	0.825	0.6621	0.296971	1.08775	-0.029229	0.00530811	3.66082e-08	0.024576
75	7	67314720	68057345	rs5002158	67436719	T	G	0.733024	313402	1662880	---	-0.0319838	0.0056157	-5.69542	1.2307e-08	1.1	0.577	0.240967	1.37493	-0.0321053	0.00561767	1.09668e-08	0.0170085
76	7	68566391	68689602	rs6460495	68584467	A	C	0.454485	313402	1662880	---	-0.0294246	0.00499743	-5.88794	3.91028e-09	1.193	0.5508	0.29371	1.10254	-0.0293109	0.00499996	4.56707e-09	0
77	7	87885554	88719612	rs7779363	88311837	A	G	0.875444	313402	1662880	---	-0.143815	0.00724908	-19.839	1.37134e-87	1.666	0.4348	0.427783	0.628835	-0.145829	0.00725395	6.89585e-90	0
78	7	102337228	103191428	rs10233848	103122645	A	G	0.704582	313402	1662880	---	-0.0577401	0.00545947	-10.5761	3.8446e-26	8.115	0.01729	0.178942	1.80639	-0.0577401	0.00545964	3.85857e-26	0
79	7	147420957	147750111	rs851663	147511889	T	G	0.318921	313402	1662880	++-	0.0300382	0.00549101	5.47043	4.48949e-08	9.666	0.007961	0.137879	2.20147	0.0300382	0.00549106	4.49071e-08	0
80	8	8088933	11895484	rs7819412	11045161	A	G	0.518982	313402	1662880	---	-0.0411287	0.00498134	-8.25654	1.49956e-16	6.266	0.04359	0.25972	1.27025	-0.0425445	0.00498537	1.41524e-17	0.0411602
81	8	15369042	15708869	rs2736019	15695089	T	G	0.958666	313402	1662880	+++	0.0742749	0.0130763	5.68011	1.34605e-08	5.927	0.05164	0.718282	0.130145	0.0749358	0.0130768	1.00164e-08	0
82	8	27064041	27374078	rs17446091	27167942	T	C	0.777814	313402	1662880	---	-0.0327655	0.00594529	-5.51117	3.5646e-08	0.052	0.9741	0.367616	0.811708	-0.0327655	0.00594534	3.56554e-08	0
83	8	64235654	65240584	rs10105127	64853009	T	C	0.350245	313402	1662880	+++	0.0295561	0.0054036	5.4697	4.50797e-08	6.114	0.04702	0.557199	0.344578	0.0295561	0.00540365	4.50922e-08	0
84	8	141536017	142026717	rs306960	142005245	T	C	0.413452	313402	1662880	---	-0.0379746	0.00511824	-7.41947	1.17589e-13	0.755	0.6855	0.947549	0.00432769	-0.0379746	0.00511832	1.17695e-13	0
85	9	2121124	2156285	rs28592290	2143908	T	C	0.491994	313402	1662880	+++	0.0277554	0.00504907	5.49712	3.86044e-08	15.284	0.0004799	0.262695	1.2545	0.0277554	0.00504907	3.86044e-08	0
86	9	7236344	7374548	rs11793109	7266982	A	G	0.797498	313402	1662880	---	-0.0359828	0.00618709	-5.81579	6.03486e-09	2.807	0.2457	0.954895	0.00319914	-0.0359828	0.00618709	6.03486e-09	0
87	9	8011093	10359962	rs34602324	8827307	G	GA	0.478112	313402	1662880	+++	0.126981	0.00506711	25.0598	1.36623e-138	13.42	0.001219	0.334439	0.931633	0.107379	0.00532899	2.68908e-90	0.148653
87	9	8011093	10359962	rs4596705	9214833	T	G	0.393455	313402	1662880	---	-0.0822878	0.00506843	-16.2354	2.83507e-59	2.065	0.3561	0.29526	1.09548	-0.0762969	0.00515467	1.43231e-49	0.115558
87	9	8011093	10359962	rs7028516	8463745	C	G	0.783155	313402	1662880	+++	0.0567159	0.00608909	9.31434	1.22717e-20	2.741	0.254	0.528444	0.397382	0.0609439	0.00613578	3.00515e-23	-0.0428108
87	9	8011093	10359962	rs76276550	9277544	A	G	0.0914765	313402	1662880	---	-0.0734484	0.00891816	-8.23583	1.78322e-16	2.534	0.2816	0.284168	1.14705	-0.0712319	0.00907095	4.07009e-15	-0.0853398
88	9	14533166	14834502	rs10119028	14807457	A	T	0.250289	313402	1662880	---	-0.0410625	0.00589744	-6.96276	3.3366e-12	2.41	0.2997	0.341593	0.904445	-0.0609092	0.00595761	1.55204e-24	0
89	9	23213291	23423785	rs1360382	23379719	A	G	0.671339	313402	1662880	---	-0.0294871	0.00527928	-5.58543	2.33128e-08	0.849	0.6539	0.232503	1.42549	-0.0294871	0.00527928	2.33128e-08	0
90	9	27795852	30029195	rs10757843	29367541	A	G	0.636868	313402	1662880	+++	0.0726274	0.00520091	13.9644	2.57137e-44	4.949	0.08422	0.607617	0.263659	0.0732395	0.00520317	5.33894e-45	-0.0250729
90	9	27795852	30029195	rs564770132	28996018	T	TAA	0.427588	313402	1662880	+++	0.0341964	0.00515451	6.63426	3.26124e-11	1.957	0.3759	0.260131	1.26806	0.032074	0.00517592	5.76314e-10	-0.00579247
90	9	27795852	30029195	rs10119174	27953724	C	G	0.575841	313402	1662880	+++	0.0299227	0.00511211	5.8533	4.81917e-09	2.094	0.3509	0.815885	0.0542147	0.029392	0.00511684	9.2372e-09	-0.00145851
91	9	31840233	32248547	rs10970755	32086580	A	T	0.783317	313402	1662880	+++	0.0376392	0.00596432	6.31073	2.77718e-10	1.957	0.3759	0.184244	1.76306	0.0376681	0.0059722	2.84036e-10	0.0318628
92	9	35269819	35948341	rs10758320	35764362	T	C	0.66684	313402	1662880	+++	0.0331756	0.00523416	6.3383	2.32321e-10	0.327	0.8491	0.740633	0.109571	0.0295365	0.0052609	1.97316e-08	0
93	9	73453043	74055162	rs11142701	73762953	A	T	0.145486	313402	1662880	+++	0.0537565	0.00688853	7.80377	6.0083e-15	2.851	0.2404	0.0781276	3.10343	0.054102	0.00688888	4.04493e-15	-0.0086392
94	9	80782698	81675912	rs1930382	81504207	A	G	0.603041	313402	1662880	+++	0.0303301	0.00512061	5.92314	3.15844e-09	0.98	0.6126	0.827977	0.0472178	0.030667	0.00512084	2.11586e-09	0
95	9	119632524	120381906	rs62562210	119839529	A	G	0.117059	313402	1662880	---	-0.0952478	0.00788913	-12.0733	1.46168e-33	2.469	0.291	0.115454	2.47793	-0.0858355	0.00792299	2.38273e-27	-0.0239994
96	9	128475058	128846054	rs4838313	128792958	A	G	0.317848	313402	1662880	---	-0.0343929	0.00538075	-6.39184	1.63899e-10	2.993	0.2239	0.256444	1.28786	-0.0383255	0.0053846	1.0981e-12	-0.0315658
97	9	129410918	129856223	rs537670230	129520455	A	C	0.844988	313402	1662880	---	-0.11235	0.00703289	-15.9749	1.91223e-57	3.687	0.1583	0.703045	0.145324	-0.10706	0.00706474	7.12057e-52	0
98	9	140233166	140302316	rs77641763	140265782	T	C	0.121768	300165	1589570	++-	0.0781978	0.00830221	9.41891	4.55796e-21	7.819	0.02005	0.278129	1.17621	0.0781978	0.00830246	4.57033e-21	0
99	10	14175916	14402248	rs12218808	14320990	T	G	0.78576	313402	1662880	---	-0.0418249	0.00602889	-6.93741	3.99343e-12	1.467	0.4801	0.580968	0.304673	-0.0418249	0.00602897	3.99607e-12	0
100	10	34316649	34518603	rs1415546	34417835	A	G	0.684183	313402	1662880	---	-0.0371416	0.0054159	-6.85788	6.98879e-12	6.95	0.03095	0.324017	0.972661	-0.0371416	0.00541597	6.99336e-12	0
101	10	63260226	63678586	rs2675649	63602667	A	G	0.508126	313402	1662880	+++	0.0289436	0.00506924	5.70965	1.13209e-08	16.133	0.0003139	0.50303	0.448538	0.0297008	0.00507538	4.8585e-09	-0.0283541
102	10	67769960	68063253	rs10822764	67992690	T	C	0.395468	313402	1662880	---	-0.0278389	0.00509412	-5.46491	4.63152e-08	17.728	0.0001414	0.276481	1.1843	-0.0284849	0.00513274	2.86236e-08	-0.0793325
103	10	72793852	72983063	rs7099994	72915654	A	G	0.83384	313402	1662880	---	-0.0501971	0.00670448	-7.48709	7.04177e-14	0.119	0.942	0.149468	2.07767	-0.0485512	0.00675446	6.57326e-13	0.020595
104	10	74788680	75695724	rs11000785	75575963	T	C	0.259626	313402	1662880	---	-0.0361243	0.0057047	-6.33237	2.41417e-10	1.241	0.5377	0.777821	0.0796142	-0.0367691	0.00575313	1.6465e-10	-0.00483282
105	10	77686741	78675460	rs4746361	77852984	T	C	0.447287	313402	1662880	+++	0.0335717	0.00506391	6.6296	3.36591e-11	3.249	0.197	0.960411	0.00246386	0.035527	0.00507776	2.62264e-12	0.0152135
105	10	77686741	78675460	rs2116829	78664629	A	G	0.638912	313402	1662880	---	-0.0343066	0.00514906	-6.66268	2.68878e-11	0.852	0.6531	0.346246	0.887168	-0.0314344	0.00520431	1.5404e-09	0
105	10	77686741	78675460	rs17476469	78431390	A	C	0.983248	313402	1662880	---	-0.115606	0.0185679	-6.22615	4.78022e-10	3.799	0.1497	0.627113	0.235996	-0.110823	0.0187799	3.6099e-09	0.120751
106	10	94276210	94841107	rs7909581	94713055	T	C	0.310098	313402	1662880	---	-0.0336037	0.0055709	-6.03202	1.61926e-09	2.684	0.2613	0.558906	0.341601	-0.032145	0.00557353	8.04824e-09	0.0217765
107	10	99666810	100055224	rs61875279	99947514	T	G	0.199887	313402	1662880	--+	-0.04012	0.0063049	-6.3633	1.97469e-10	3.263	0.1956	0.0102312	6.59419	-0.0392778	0.00630641	4.7174e-10	-0.00183775
108	10	102778967	104266259	rs35827610	103886101	G	GA	0.215817	313402	1662880	+++	0.0385113	0.00631977	6.09379	1.10269e-09	1.701	0.4272	0.803924	0.0616389	0.037651	0.00632133	2.58206e-09	0
109	10	116187205	117697088	rs533092732	116961434	T	C	0.969113	313402	1662880	++-	0.0840884	0.0147226	5.71151	1.11981e-08	2.219	0.3298	0.171804	1.86713	0.0840884	0.0147228	1.12017e-08	0
110	10	131242882	131737756	rs11815777	131684856	T	C	0.363352	313402	1662880	---	-0.0825756	0.0055206	-14.9577	1.38661e-50	6.616	0.03658	0.679224	0.171001	-0.0792655	0.00560109	1.81993e-45	0.172348
110	10	131242882	131737756	rs77588655	131242882	C	G	0.0535028	313402	1662880	---	-0.148719	0.0149397	-9.95463	2.40707e-23	5.657	0.05911	0.76609	0.0885019	-0.150535	0.0150883	1.92291e-23	-0.133123
110	10	131242882	131737756	rs7084824	131431161	T	C	0.126932	313402	1662880	+++	0.0500856	0.00738396	6.78302	1.17689e-11	1.462	0.4815	0.842536	0.0394623	0.0518451	0.00743645	3.1302e-12	0.0670011
111	11	6325417	6431445	rs10839553	6350791	A	C	0.909525	313402	1662880	--+	-0.0689502	0.00855503	-8.05961	7.65375e-16	3.787	0.1506	0.93427	0.00680199	-0.0710192	0.00856485	1.11414e-16	0.00803353
112	11	8333826	9060676	rs10769894	8335495	A	G	0.447623	313402	1662880	---	-0.100919	0.00522727	-19.3063	4.75646e-83	0.8	0.6702	0.0794668	3.07577	-0.100689	0.00523061	1.41451e-82	-0.0209109
112	11	8333826	9060676	rs73402082	8427377	T	G	0.839858	313402	1662880	+++	0.0441625	0.00694399	6.35981	2.02003e-10	2.836	0.2422	0.622263	0.242699	0.0447218	0.00700363	1.70811e-10	0
113	11	27224030	27901952	rs28790418	27653220	A	G	0.721284	313402	1662880	---	-0.0395599	0.00555748	-7.11832	1.09251e-12	6.104	0.04727	0.0120516	6.30327	-0.0414112	0.00556392	9.85722e-14	-0.048436
114	11	29494630	29822846	rs326779	29617859	A	G	0.575317	313402	1662880	--+	-0.0337659	0.00510727	-6.61133	3.80882e-11	6.403	0.0407	0.572389	0.318701	-0.0355853	0.00511318	3.41444e-12	0
115	11	104874757	105709856	rs10895816	105285122	A	G	0.406053	313402	1662880	---	-0.0535059	0.00510926	-10.4723	1.15738e-25	3.312	0.1909	0.532402	0.389805	-0.0527418	0.00510972	5.61215e-25	-0.0152968
116	11	114933643	115949066	rs11602686	115100638	A	G	0.455804	313402	1662880	+++	0.103969	0.00718845	14.4634	2.06435e-47	31.596	1.377e-07	0.67533	0.17543	0.100298	0.00720072	4.22642e-44	0.0797485
116	11	114933643	115949066	rs11215689	115685167	A	G	0.461053	313402	1662880	+++	0.0398457	0.00496735	8.02153	1.04432e-15	2.401	0.301	0.413757	0.667978	0.0360238	0.00497501	4.45548e-13	0
117	12	3679399	3738559	rs758637	3694467	A	G	0.341508	313402	1662880	+++	0.0673462	0.00771371	8.73071	2.53082e-18	7.703	0.02125	0.785289	0.0742197	0.064711	0.00772699	5.5381e-17	0.0862506
118	12	6580443	6880996	rs2286729	6873818	A	G	0.0768419	313402	1662880	+++	0.0588613	0.00920358	6.39548	1.60046e-10	1.447	0.4851	0.286826	1.13446	0.054399	0.00921909	3.61984e-09	0
119	12	83895440	85148344	rs6539837	84728415	A	C	0.746575	313402	1662880	--+	-0.0404502	0.00566061	-7.1459	8.9407e-13	5.88	0.05287	0.230875	1.43546	-0.0404502	0.00566069	8.9473e-13	0
120	12	124267109	124694526	rs35981630	124463278	A	G	0.114994	313402	1662880	+++	0.0456713	0.00776052	5.88508	3.97863e-09	0.412	0.814	0.742387	0.108039	0.0456713	0.0077606	3.98e-09	0
121	13	21096490	21506212	rs9509353	21296267	A	C	0.48956	313402	1662880	---	-0.0278525	0.00500778	-5.56186	2.6692e-08	0.896	0.639	0.254988	1.29577	-0.0278525	0.00500782	2.66994e-08	0
122	13	43899096	44631448	rs4942239	44135427	C	G	0.406005	313402	1662880	---	-0.0397461	0.00504028	-7.8857	3.12767e-15	3.908	0.1417	0.654135	0.200726	-0.0370453	0.00504723	2.14046e-13	0.0522571
123	13	53606859	54059543	rs11148275	53902672	A	G	0.588577	313402	1662880	--+	-0.0544101	0.00504094	-10.7936	3.68847e-27	14.22	0.0008169	0.0467146	3.95564	-0.0518051	0.00504964	1.07624e-24	-0.0253135
124	13	60098513	60841240	rs9570214	60417407	C	G	0.105271	313402	1662880	+++	0.0554548	0.00811402	6.83444	8.23264e-12	0.418	0.8113	0.902875	0.0148914	0.058668	0.00815075	6.11606e-13	-0.0954049
125	13	62131957	62912226	rs4886357	62234016	C	G	0.238851	313402	1662880	+++	0.0392148	0.00609432	6.43465	1.23762e-10	9.924	0.006997	0.316581	1.00302	0.0436701	0.0061201	9.6421e-13	0
126	13	72452327	72963814	rs340561	72848156	T	G	0.2029	313402	1662880	+++	0.0786125	0.00612342	12.838	1.0043e-37	1.35	0.5092	0.667033	0.185092	0.0801424	0.00616189	1.12905e-38	-0.0604063
127	13	74493002	74886079	rs4369536	74720142	A	G	0.835919	313402	1662880	+++	0.0916049	0.00697092	13.141	1.91644e-39	0.442	0.8017	0.849518	0.035999	0.0972217	0.00698293	4.6071e-44	0
128	14	21616150	21629436	rs10498276	21626496	T	C	0.743704	313402	1662880	+++	0.0903372	0.0072194	12.5131	6.32914e-36	14.291	0.0007885	2.62066e-05	17.6749	0.0894926	0.00722085	2.82895e-35	-0.02001
129	14	26590457	26736179	rs8021157	26661769	A	G	0.426371	313402	1662880	---	-0.0382746	0.00510316	-7.50019	6.37269e-14	7.923	0.01903	0.170977	1.87436	-0.0372612	0.0051039	2.86619e-13	0
130	14	69166108	70092296	rs72718216	69455773	C	G	0.89993	313402	1662880	---	-0.0976613	0.00800703	-12.1969	3.22723e-34	2.826	0.2434	0.458079	0.550585	-0.0976613	0.00800735	3.24655e-34	0
131	14	90534158	90591506	rs1554116	90570376	A	C	0.522435	313402	1662880	---	-0.0360684	0.00492258	-7.32713	2.35137e-13	0.565	0.754	0.400336	0.707316	-0.0358132	0.00492279	3.46465e-13	0.00763838
132	14	99675579	99796699	rs2748809	99735233	T	C	0.582903	313402	1662880	---	-0.0369635	0.00514015	-7.19113	6.42565e-13	0.576	0.7497	0.360588	0.835843	-0.0359574	0.00514165	2.68391e-12	0.0225374
133	14	102283305	102765331	rs1741141	102389443	C	G	0.17586	313402	1662880	---	-0.0438033	0.00672537	-6.51315	7.3592e-11	0.479	0.7869	0.433625	0.613094	-0.0427537	0.00672713	2.07859e-10	0
134	15	36045542	36965312	rs996064	36208998	A	T	0.944185	313402	1662880	---	-0.177696	0.0112099	-15.8517	1.36791e-56	2.574	0.2761	0.367529	0.812001	-0.188718	0.0112617	4.98523e-63	0.100256
134	15	36045542	36965312	rs7176440	36886240	A	T	0.6368	313402	1662880	+++	0.0365313	0.00511519	7.14173	9.21609e-13	0.007	0.9964	0.530139	0.394125	0.0396842	0.00512579	9.78053e-15	0.0160417
135	15	45968535	46166020	rs35116416	46105757	A	C	0.582391	313402	1662880	+++	0.0328086	0.00497982	6.58832	4.44844e-11	1.167	0.5579	0.33927	0.913189	0.0377002	0.00499448	4.40739e-14	-0.046899
136	15	46791586	48452817	rs111652004	47360367	T	G	0.1008	313402	1662880	---	-0.143971	0.00906442	-15.8831	8.29177e-57	8.8	0.01228	0.727666	0.121265	-0.129232	0.00932797	1.19848e-43	-0.081605
136	15	46791586	48452817	rs607289	48075553	A	G	0.385874	313402	1662880	---	-0.0571263	0.00512033	-11.1568	6.63705e-29	7.272	0.02636	0.817567	0.0532113	-0.0646851	0.00514243	2.7653e-36	-0.0673928
137	15	54338938	54642001	rs11635307	54592000	T	C	0.301366	313402	1662880	+--	-0.0332373	0.00539392	-6.162	7.18317e-10	3.121	0.21	0.689592	0.159528	-0.0396937	0.00544174	3.00195e-13	0
138	15	67253093	68631894	rs868036	68055013	A	T	0.671163	313402	1662880	+++	0.179096	0.00545317	32.8426	1.4517e-236	65.13	7.199e-15	3.43961e-06	21.5542	0.18074	0.00545834	1.95195e-240	-0.0355997
139	15	70652960	70760039	rs10851824	70727494	A	G	0.195492	313402	1662880	+++	0.0470868	0.00637694	7.38392	1.53701e-13	1.223	0.5424	0.00159786	9.96222	0.0547043	0.00638105	1.00877e-17	0.00457158
140	15	79734392	79991391	rs1319940	79890495	A	C	0.128886	313402	1662880	--+	-0.050712	0.00759573	-6.67638	2.44913e-11	4.347	0.1138	0.295896	1.0926	-0.051008	0.0075959	1.87819e-11	0
141	15	91451814	91586988	rs10775251	91554425	T	G	0.609257	313402	1662880	--+	-0.0302277	0.00517872	-5.83692	5.3176e-09	7.936	0.01891	0.732698	0.116649	-0.030173	0.00517877	5.66754e-09	-0.00157185
142	15	92474036	92575841	rs59913727	92574019	T	C	0.333571	313402	1662880	+++	0.0360781	0.00519872	6.9398	3.92655e-12	6.332	0.04217	0.59183	0.287495	0.0360319	0.00519879	4.18419e-12	0
143	16	19485435	20144954	rs72772738	20063757	A	C	0.870912	313402	1662880	+-+	-0.0444512	0.00754835	-5.88886	3.88863e-09	5.069	0.0793	0.921823	0.00963099	-0.0444512	0.00754843	3.89002e-09	0
144	16	51886056	53340523	rs3112626	52625200	A	G	0.574935	313402	1662880	+++	0.189585	0.00508367	37.293	2.13441e-304	24.465	4.87e-06	2.72183e-08	30.8964	0.181609	0.00513283	3.24688e-274	0
144	16	51886056	53340523	rs78593025	52518966	T	C	0.327522	313402	1662880	+++	0.0810609	0.00551923	14.687	7.80987e-49	5.544	0.06252	0.00950327	6.72571	0.0761133	0.00553512	5.02431e-43	0.041892
145	16	73594142	74703907	rs1480570	73676742	A	C	0.665828	313402	1662880	+++	0.0506835	0.00541903	9.35287	8.53005e-21	4.368	0.1126	0.732995	0.11638	0.0498752	0.00542094	3.56428e-20	-0.0247594
145	16	73594142	74703907	rs35143674	74202347	A	G	0.512744	313402	1662880	---	-0.0304726	0.00511501	-5.95749	2.56136e-09	0.462	0.7939	0.435256	0.608756	-0.0298753	0.00511651	5.25148e-09	0
146	17	33002820	33517362	rs2074518	33324382	T	C	0.455572	313402	1662880	--+	-0.027848	0.00495811	-5.61665	1.94701e-08	1.172	0.5566	0.249465	1.3263	-0.027848	0.00495816	1.94756e-08	0
147	17	45805886	47132848	rs12450895	46772776	A	G	0.212273	313402	1662880	+++	0.07787	0.00635882	12.246	1.76515e-34	11.799	0.002741	0.288932	1.12459	0.0651363	0.00645992	6.55985e-24	-0.0143323
147	17	45805886	47132848	rs1468270	46125191	T	C	0.212875	313402	1662880	---	-0.0544049	0.00609846	-8.92108	4.61755e-19	1.944	0.3784	0.0203501	5.38161	-0.0518931	0.00619126	5.2184e-17	0.126782
148	17	49950543	50367050	rs34127605	50293499	T	C	0.692011	313402	1662880	--+	-0.0481174	0.00528254	-9.10876	8.33271e-20	5.054	0.07989	0.95752	0.00283724	-0.047401	0.00529418	3.44665e-19	0
149	17	79769169	80023991	rs8074498	79954544	A	T	0.573765	313402	1662880	-++	0.0462322	0.00548905	8.42263	3.6814e-17	4.788	0.09126	0.0225971	5.19922	0.0462322	0.00548918	3.68778e-17	0
150	18	850787	1436199	rs7227434	878463	T	C	0.27285	313402	1662880	+++	0.0323412	0.00561236	5.76249	8.28826e-09	3.162	0.2058	0.0105118	6.54604	0.0340844	0.00562037	1.32413e-09	-0.053289
150	18	850787	1436199	rs4797688	1262661	C	G	0.554341	313402	1662880	+++	0.0276944	0.00501945	5.51741	3.44023e-08	0.003	0.9984	0.0536201	3.72449	0.0293156	0.00502661	5.47412e-09	0
151	18	31041544	31743309	rs12964812	31414323	A	T	0.601935	313402	1662880	---	-0.0362789	0.00521472	-6.95703	3.47533e-12	0.972	0.6152	0.627598	0.235333	-0.0362789	0.00521479	3.47781e-12	0
152	18	41513230	42244495	rs10163708	41870557	A	C	0.243375	313402	1662880	+++	0.0521459	0.00572722	9.10493	8.63227e-20	3.763	0.1524	0.0951301	2.78535	0.0521459	0.00572735	8.64901e-20	0
153	19	4910021	5192090	rs4807687	5093386	A	C	0.230073	313402	1662880	---	-0.0363614	0.00608989	-5.97077	2.3613e-09	0.571	0.7518	0.843657	0.0388948	-0.0363614	0.00608996	2.36222e-09	0
154	19	57699833	57992220	rs75599624	57901422	T	G	0.196302	313402	1662880	---	-0.0418297	0.0066646	-6.2764	3.46505e-10	6.225	0.0445	0.275297	1.19016	-0.0418297	0.00666469	3.46681e-10	0
155	20	17252253	17478558	rs4814613	17352380	T	C	0.818225	313402	1662880	---	-0.038055	0.00627136	-6.06806	1.29465e-09	0.836	0.6584	0.594814	0.282889	-0.038055	0.00627142	1.29513e-09	0
156	20	30649661	32131089	rs17123518	31248265	T	C	0.0430739	313402	1662880	---	-0.0768056	0.0114385	-6.71468	1.88475e-11	1.408	0.4947	0.970829	0.00133723	-0.0755365	0.0114406	4.04283e-11	0.0200182
157	20	37253291	37463422	rs1322183	37358274	T	G	0.558505	313402	1662880	---	-0.0302311	0.00499866	-6.04783	1.46807e-09	0.163	0.9216	0.450372	0.569715	-0.0296128	0.00499959	3.16018e-09	0
158	20	60102246	60109043	rs6121424	60102246	T	C	0.0673815	313402	1662880	++-	0.101015	0.0169552	5.95776	2.55713e-09	8.824	0.01213	0.996007	2.50508e-05	0.10581	0.0169581	4.38951e-10	0.0215287
159	20	62130403	62884632	rs442083	62794000	C	G	0.261645	313402	1662880	+++	0.119663	0.00592472	20.1973	1.03477e-90	13.632	0.001096	0.00113485	10.5935	0.119383	0.00592652	3.04712e-90	0
159	20	62130403	62884632	rs201834468	62269363	T	TC	0.369752	313402	1662880	---	-0.0386763	0.00569856	-6.78704	1.14459e-11	0.693	0.7072	0.971144	0.00130849	-0.0373019	0.00569995	5.97948e-11	-0.0172033
160	21	16271670	16435223	rs2229741	16340289	T	C	0.424385	313402	1662880	+++	0.0353938	0.00516006	6.85918	6.92545e-12	9.405	0.009075	0.444404	0.584884	0.0353938	0.00516013	6.93011e-12	0
161	21	43988457	44312380	rs36098823	44075537	T	G	0.0829457	313402	1662880	+++	0.0614565	0.00917861	6.69562	2.1476e-11	2.197	0.3334	0.449853	0.571023	0.0614565	0.00917873	2.14889e-11	0
162	23	24472939	25143696	rs714522	24686539	A	T	0.574553	308852	1635650	--	-0.0248518	0.0044451	-5.59082	2.25993e-08	0	0.9981	0.110292	2.55003	-0.0248518	0.00444513	2.26043e-08	0
163	23	71309707	71961176	rs2368671	71523650	T	C	0.120347	308852	1635650	++	0.0645315	0.00646308	9.98465	1.77931e-23	0.001	0.971	0.408276	0.683816	0.0645315	0.00646321	1.78296e-23	0
164	23	124687458	125289448	rs5932706	124896835	A	G	0.30715	308852	1635650	++	0.084283	0.0045908	18.3591	2.7908e-75	0.002	0.964	0.105062	2.62697	0.084283	0.00459112	2.85802e-75	0

## Sheet: Supplementary_Table_2a
Liability-scale heritability estimation in the pooled discovery datasets
software	LDSC			SumHer									SumHer									SumHer									SumHer									SumHer
model	LDSC _twostep80			LDAK_Zero									LDSC_Zero									LDAK_GC									LDSC_intercept									Hybrid-Zero
dataset	h2	h2_se		h2	h2_se	L0	L1	AIC	AIC_NULL	logSS	df	(L1-L0)/df	h2	h2_se	L0	L1	AIC	AIC_NULL	logSS	df	(L1-L0)/df	h2	h2_se	L0	L1	AIC	AIC_NULL	logSS	df	(L1-L0)/df	h2	h2_se	L0	L1	AIC	AIC_NULL	logSS	df	(L1-L0)/df	h2	h2_se	L0	L1	AIC	AIC_NULL	logSS	df	(L1-L0)/df	Prop_LDSC
RLS_NGWAMA_pooled	0.201036	0.0156878		0.216114	0.0226755	-358577	-358198	716399	-756.847	378.424	1	378.424	0.19945	0.0193199	-345962	-345483	690969	-958.151	479.075	1	479.075	0.656646	0.185939	-358298	-358178	716360	-237.312	119.656	2	59.828	0.215508	0.0205898	-345697	-345483	690971	-425.034	213.517	2	106.756	0.207294	0.0216042	-345962	-345482	690969	-957.337	480.669	3	160.223	0.859281
EU_pooled	0.263571	0.0377927		0.402626	0.0548743	-167202	-167100	334201	-205.267	102.633	1	102.633	0.319387	0.0408883	-175553	-175460	350922	-186.528	93.2642	1	93.2642	0.587048	0.134951	-167121	-167098	334200	-44.6464	23.3232	2	11.6616	0.282673	0.0510483	-175488	-175459	350922	-54.7118	28.3559	2	14.1779	0.396172	0.07197	-175553	-175457	350919	-189.018	96.5089	3	32.1696	0.461455
23andME_pooled	0.143928	0.0112671		0.207984	0.0166317	-305507	-304991	609985	-1031.74	515.869	1	515.869	0.181417	0.0146847	-308202	-307679	615360	-1046.46	523.228	1	523.228	0.497116	0.13956	-305103	-304980	609964	-242.814	122.407	2	61.2035	0.177777	0.017962	-307862	-307678	615360	-364.643	183.322	2	91.661	0.195143	0.0167117	-308202	-307672	615350	-1056.27	530.134	3	176.711	0.727859
INTERVAL_pooled	0.171772	0.0508954		0.221703	0.0522721	-162030	-162018	324037	-24.5553	12.2776	1	12.2776	0.161131	0.0390323	-158178	-158166	316335	-23.553	11.7765	1	11.7765	0.521509	0.141186	-162023	-162015	324034	-12.9234	7.46171	2	3.73086	0.193756	0.0525215	-158173	-158166	316336	-11.6339	6.81695	2	3.40848	0.194219	0.0577535	-158178	-158166	316338	-20.2481	12.1241	3	4.04136	0.529446
software				SumHer									SumHer									SumHer									SumHer									SumHer									SumHer
model				BLD-LDAK zero									BLD-LDAK-GC									BLD-LDAK+Alpha(-1)									BLD-LDAK+Alpha(-0.5)									BLD-LDAK+Alpha(0)									BLD-LDAK+Alpha(0.5)
dataset				h2	h2_se	L0	L1	AIC	AIC_NULL	logSS	df	(L1-L0)/df	h2	h2_se	L0	L1	AIC	AIC_NULL	logSS	df	(L1-L0)/df	h2	h2_se	L0	L1	AIC	AIC_NULL	logSS	df	(L1-L0)/df	h2	h2_se	L0	L1	AIC	AIC_NULL	logSS	df	(L1-L0)/df	h2	h2_se	L0	L1	AIC	AIC_NULL	logSS	df	(L1-L0)/df	h2
RLS_NGWAMA_pooled				0.185088	0.00289154	-120730	-109964	220060	-21402.8	10766.4	66	163.127	0.201015	0.0103961	-114043	-109962	220058	-8029.57	4080.79	67	60.9073	0.194869	0.00248355	-114043	-110189	220511	-7576.88	3854.44	67	57.529	0.18585	0.00294852	-114043	-109990	220115	-7973.49	4052.75	67	60.4888	0.183442	0.00283253	-114043	-109952	220039	-8049.09	4090.54	67	61.0528	0.18075
EU_pooled				0.343214	0.0304253	-67112.5	-66723.6	133579	-647.843	388.921	66	5.89274	0.361937	0.0848673	-66944	-66696.9	133528	-362.222	247.111	67	3.68822	0.338202	0.0206187	-66944	-66723.4	133581	-309.362	220.681	67	3.29375	0.348557	0.0315547	-66944	-66701.7	133537	-352.598	242.299	67	3.6164	0.337063	0.0293653	-66944	-66694.1	133522	-367.984	249.992	67	3.73122	0.325106
23andME_pooled				0.178584	0.00261688	-119570	-106255	212641	-26500.2	13315.1	66	201.744	0.151314	0.00887922	-109621	-106043	212221	-7022.95	3577.47	67	53.3951	0.178195	0.0020826	-109621	-106254	212641	-6602.35	3367.17	67	50.2563	0.180172	0.00266413	-109621	-106068	212271	-6973.13	3552.56	67	53.0233	0.176185	0.0024715	-109621	-106036	212206	-7037.84	3584.92	67	53.5063	0.172787
INTERVAL_pooled				0.169845	0.0602474	-70158.5	-70109.4	140351	31.8162	49.0919	66	0.743817	0.333871	0.164825	-70152.9	-70107.2	140348	40.4967	45.7516	67	0.68286	0.146278	0.0412863	-70152.9	-70109.4	140353	44.9336	43.5332	67	0.649749	0.167135	0.0627871	-70152.9	-70107.4	140349	40.951	45.5245	67	0.67947	0.170339	0.0578909	-70152.9	-70107.1	140348	40.3621	45.819	67	0.683866	0.167738
Cohort parameters for liability-scale heritability estimation
Dataset	Sample size	Pcase	Prev
RLS_NGWAMA_pooled (effective sample size shown)	313401	0.5	0.09
EU_pooled	27050	0.266157	0.05		Pcase	Proportion of cases in the dataset
23andME_pooled	1608831	0.0658292	0.068		Prev	Prevalence of RLS used for calculations
INTERVAL_pooled	27232	0.128211	0.128211
Heritability table legend:
h2	heritability estimate
h2_se	standard error of heritability estimate
L0	log likelihood of null model
L1	log likelihood of alternative model
AIC	Akaike Information Criterion for alternative model
AIC_NULL	Akaike Information Criterion for difference between null model vs alternative model
logSS	summary statistics based log likelihood ratio between null model and alternative model
df	degrees of freedom
(L1-L0)/df	likelihood ratio tests statistic
Prop_LDSC	proportion of explained heritability by LDSC assumption in the LDSC-LDAK hybrid model
Prop_LDSC_se	Standard error of Prop_LDSC
LDSC = LDSC v1.0.1
SumHer = SumHer implemented in v5.0 of LDAK				models used are described in the Online Methods of the manuscript; further information can be found in the original papers describing LDSC and SumHer/LDAK:
				https://doi.org/10.1038/s41588-018-0279-5
				https://doi.org/10.1038/ng.3211
				https://doi.org/10.1038/s41588-020-0600-y
				and on the respective webpages of the tools:
				http://dougspeed.com/snp-heritability/
				https://github.com/bulik/ldsc/wiki
[truncated: 17 more columns]

## Sheet: Supplementary_Table_2b
liability-scale heritability
software	LDSC			SumHer									SumHer									SumHer									SumHer									SumHer
model	LDSC twostep80			LDAK_Zero									LDSC_Zero									LDAK_GC									LDSC_intercept									Hybrid-Zero
dataset	h2	h2_se		h2	h2_se	L0	L1	AIC	AIC_NULL	logSS	df	(L1-L0)/df	h2	h2_se	L0	L1	AIC	AIC_NULL	logSS	df	(L1-L0)/df	h2	h2_se	L0	L1	AIC	AIC_NULL	logSS	df	(L1-L0)/df	h2	h2_se	L0	L1	AIC	AIC_NULL	logSS	df	(L1-L0)/df	h2	h2_se	L0	L1	AIC	AIC_NULL	logSS	df	(L1-L0)/df	Prop_LDSC
RLS_NGWAMA_male	0.131873	0.0115678		0.140739	0.0148361	-260002	-259709	519419	-587.535	293.768	1	293.768	0.132325	0.0132444	-260298	-259976	519953	-644.355	322.177	1	322.177	0.278376	0.0498641	-259780	-259699	519402	-160.44	81.2201	2	40.6101	0.137972	0.0165084	-260110	-259976	519957	-265.515	133.758	2	66.874	0.14013	0.0158753	-260298	-259972	519951	-646.67	325.335	3	108.445	0.793471
RLS_NGWAMA_female	0.324647	0.027054		0.348258	0.0326748	-337604	-337179	674360	-849.836	424.918	1	424.918	0.325785	0.0302003	-332878	-332410	664823	-935.559	467.779	1	467.779	0.783002	0.192464	-337281	-337163	674330	-234.759	118.379	2	59.1895	0.327159	0.0360244	-332606	-332410	664825	-389.945	195.973	2	97.985	0.338687	0.031948	-332878	-332408	664821	-936.987	470.493	3	156.831	0.815356
EU_male	0.176064	0.0527586		0.204381	0.0647635	-144863	-144855	289711	-16.7828	8.3914	1	8.3914	0.174007	0.045573	-146611	-146600	293203	-21.3447	10.6723	1	10.6723	0.393706	0.163604	-144857	-144854	289711	-5.5818	3.7909	2	1.89545	0.181434	0.0596619	-146605	-146600	293205	-6.83129	4.41565	2	2.20783	0.213165	0.0777075	-146611	-146600	293206	-18.013	11.0065	3	3.66883	0.504176
EU_female	0.298272	0.0562875		0.259866	0.0724735	-152466	-152446	304895	-38.7671	19.3835	1	19.3835	0.23893	0.052955	-156052	-156023	312047	-57.7321	28.8661	1	28.8661	0.686474	0.182284	-152455	-152442	304887	-24.122	13.061	2	6.5305	0.312283	0.0675326	-156039	-156021	312047	-34.065	18.0325	2	9.01625	0.258183	0.0861549	-156052	-156023	312051	-53.82	28.91	3	9.63666	0.821754
23andME_male	0.140508	0.0119581		0.192735	0.0155506	-213824	-213410	426822	-828.724	414.362	1	414.362	0.168579	0.0143372	-222309	-221921	443844	-776.278	388.139	1	388.139	0.307235	0.0563079	-213491	-213406	426816	-167.412	84.7061	2	42.3531	0.162197	0.0189038	-222045	-221920	443844	-248.507	125.254	2	62.627	0.184016	0.0170902	-222309	-221914	443833	-787.261	395.63	3	131.877	0.697483
23andME_female	0.167673	0.0134533		0.229506	0.0187788	-284219	-283770	567542	-898.983	449.491	1	449.491	0.20149	0.0166732	-288721	-288269	576540	-904.262	452.131	1	452.131	0.501534	0.122799	-283872	-283757	567519	-227.47	114.735	2	57.3675	0.200394	0.0217024	-288435	-288269	576542	-330.828	166.414	2	83.207	0.214077	0.018326	-288721	-288265	576536	-908.812	456.406	3	152.135	0.757815
INTERVAL_male	0.177953	0.103122		0.0973633	0.107128	-159388	-159388	318777	-0.898424	0.449212	1	0.449212	0.116025	0.0757192	-155745	-155744	311490	-2.30572	1.15286	1	1.15286	0.520835	0.286064	-159388	-159387	318777	-0.980464	1.49023	2	0.745115	0.201431	0.111849	-155745	-155743	311491	-0.72698	1.36349	2	0.681745	0.0788288	0.111028	-155745	-155744	311493	1.54454	1.22773	3	0.409244	0.999999
INTERVAL_female	0.113414	0.0818102		0.187262	0.0817004	-160533	-160530	321063	-5.58019	2.7901	1	2.7901	0.131826	0.0606612	-156907	-156905	313812	-5.05956	2.52978	1	2.52978	0.373494	0.232796	-160531	-160530	321064	-0.547436	1.27372	2	0.63686	0.143968	0.0853067	-156906	-156905	313814	-0.386694	1.19335	2	0.596675	0.208311	0.0871917	-156907	-156904	313815	-2.16381	3.08191	3	1.0273	0.020756
software				SumHer									SumHer									SumHer									SumHer									SumHer									SumHer
model				BLD-LDAK zero									BLD-LDAK-GC									BLD-LDAK+Alpha(-1)									BLD-LDAK+Alpha(-0.5)									BLD-LDAK+Alpha(0)									BLD-LDAK+Alpha(0.5)
dataset				h2	h2_se	L0	L1	AIC	AIC_NULL	logSS	df	(L1-L0)/df	h2	h2_se	L0	L1	AIC	AIC_NULL	logSS	df	(L1-L0)/df	h2	h2_se	L0	L1	AIC	AIC_NULL	logSS	df	(L1-L0)/df	h2	h2_se	L0	L1	AIC	AIC_NULL	logSS	df	(L1-L0)/df	h2	h2_se	L0	L1	AIC	AIC_NULL	logSS	df	(L1-L0)/df	h2
RLS_NGWAMA_male				0.123369	0.00426899	-93582.8	-91561.7	183255	-3912.31	2021.15	66	30.6235	0.139431	0.0132356	-92585.3	-91487.7	183109	-2063.22	1097.61	67	16.3822	0.131701	0.00329791	-92585.3	-91557.1	183248	-1924.29	1028.15	67	15.3455	0.123822	0.00440349	-92585.3	-91496.9	183128	-2044.7	1088.35	67	16.244	0.122498	0.00413898	-92585.3	-91484.4	183103	-2069.66	1100.83	67	16.4303	0.120315
RLS_NGWAMA_female				0.307102	0.00517883	-117282	-108928	217988	-16578.4	8354.22	66	126.579	0.280289	0.0167738	-111884	-108758	217651	-6119.68	3125.84	67	46.6543	0.316878	0.00433724	-111884	-108927	217987	-5783.21	2957.6	67	44.1433	0.310657	0.00529364	-111884	-108780	217693	-6077.33	3104.67	67	46.3384	0.303181	0.00506624	-111884	-108751	217636	-6134.68	3133.34	67	46.7663	0.295923
EU_male				0.202828	0.0669586	-61628.4	-61553.6	123239	-19.5575	74.7787	66	1.13301	0.380493	0.180863	-61620.3	-61543	123220	-22.6476	77.3238	67	1.15409	0.181028	0.0443002	-61620.3	-61552.4	123239	-3.7949	67.8975	67	1.0134	0.209864	0.0696498	-61620.3	-61543.7	123221	-21.1014	76.5507	67	1.14255	0.195576	0.0644598	-61620.3	-61542.9	123220	-22.8428	77.4214	67	1.15554	0.18266
EU_female				0.165332	0.0520396	-62918	-62773.6	125679	-158.863	144.431	66	2.18835	0.466904	0.147594	-62898.7	-62755.3	125645	-154.673	143.336	67	2.13934	0.23279	0.0345843	-62898.7	-62770.4	125675	-124.621	128.311	67	1.91509	0.154823	0.0540917	-62898.7	-62758.6	125651	-148.18	140.09	67	2.0909	0.173539	0.0501165	-62898.7	-62753	125640	-159.359	145.68	67	2.17433	0.1842
23andME_male				0.16442	0.00561535	-84531.7	-82369.3	164871	-4194.65	2162.33	66	32.7626	0.153652	0.0169058	-83227	-82314	164762	-1694.09	913.045	67	13.6275	0.169601	0.00401594	-83227	-82368.6	164871	-1584.93	858.466	67	12.8129	0.16577	0.00578974	-83227	-82320.7	164775	-1680.67	906.337	67	13.5274	0.162491	0.00545092	-83227	-82312	164758	-1698.09	915.045	67	13.6574	0.158311
23andME_female				0.194462	0.00353066	-106055	-97751.9	195636	-16475.7	8302.83	66	125.8	0.172976	0.0115632	-100275	-97596	195326	-5226.93	2679.46	67	39.9919	0.196965	0.00273659	-100275	-97751.7	195637	-4915.51	2523.75	67	37.6679	0.196398	0.00360613	-100275	-97614.7	195363	-5189.62	2660.81	67	39.7136	0.192063	0.00345191	-100275	-97589.9	195314	-5239.13	2685.57	67	40.0831	0.187325
INTERVAL_male				0.0634487	0.140124	-69127	-69097.1	138326	70.3193	29.8403	66	0.452126	0.204321	0.370134	-69126.8	-69096.2	138326	70.7782	30.6109	67	0.456879	0.0944187	0.0961253	-69126.8	-69096.9	138328	72.2183	29.8909	67	0.446133	0.0692071	0.146299	-69126.8	-69096.2	138326	70.8938	30.5531	67	0.456016	0.0568386	0.134435	-69126.8	-69096.1	138326	70.6991	30.6505	67	0.45747	0.0431712
INTERVAL_female				0.154706	0.106893	-69358.2	-69329.5	138791	72.4954	28.7523	66	0.435641	0.452446	0.294689	-69356.8	-69329.3	138793	76.9444	27.5278	67	0.410863	0.126373	0.0725824	-69356.8	-69329.4	138793	77.1023	27.4488	67	0.409684	0.146868	0.111486	-69356.8	-69329.1	138792	76.5494	27.7253	67	0.41381	0.159637	0.102637	-69356.8	-69329.6	138793	77.4708	27.2646	67	0.406934	0.165093
Cohort parameters for liability-scale estimates
Dataset	Sample size	Pcase	Prev
RLS_NGWAMA_male (effective sample size shown)	141044	0.5	0.06
RLS_NGWAMA_female (effective sample size shown)	186356	0.5	0.12
EU_male	12901	0.192215	0.033
EU_female	14149	0.332705	0.066
23andME_male	713205	0.0484349	0.042
23andME_female	895626	0.0796806	0.082
INTERVAL_male	13802	0.0935218	0.0935218		Pcase	Proportion of cases in the dataset
INTERVAL_female	13430	0.163812	0.164112		Prev	Prevalence of RLS used for calculations
Heritability table legend:
h2	heritability estimate
h2_se	standard error of heritability estimate
L0	log likelihood of null model
L1	log likelihood of alternative model
AIC	Akaike Information Criterion for alternative model
AIC_NULL	Akaike Information Criterion for difference between null model vs alternative model
logSS	summary statistics based log likelihood ratio between null model and alternative model
df	degrees of freedom
(L1-L0)/df	likelihood ratio tests statistic
Prop_LDSC	proportion of explained heritability by LDSC assumption in the LDSC-LDAK hybrid model
Prop_LDSC_se	Standard error of Prop_LDSC
LDSC = LDSC v1.0.1
SumHer = SumHer implemented in v5.0 of LDAK				models used are described in the Online Methods of the manuscript; further information can be found in the original papers describing LDSC and SumHer/LDAK:
				https://doi.org/10.1038/s41588-018-0279-5
				https://doi.org/10.1038/ng.3211
				https://doi.org/10.1038/s41588-020-0600-y
				and on the respective webpages of the tools:
				http://dougspeed.com/snp-heritability/
				https://github.com/bulik/ldsc/wiki
[truncated: 17 more columns]

## Sheet: Supplementary_Table_2c
GWAS dataset	N total cases	N total controls	N female cases	N female controls	proportion of females	proportion of female cases
EU_pooled	7248	19802	4769	9380	0.52	0.66
23andME_pooled	105908	1502923	71364	824262	0.56	0.67
INTERVAL_pooled	3491	23741	2200	11230	0.49	0.63

## Sheet: Supplementary_Table_3
sequential number of genomic risk locus	chromosome	start position of locus	end position of locus	rsID of SNP	position (GRCh37)	effect allele	other allele	effect allele frequency	effective sample size	sample size	direction of effect in the individual discovery GWAS	beta of N-GWAMA analysis	standard error of beta estimate of N-GWAMA analysis	two-sided nominal p-value of N-GWAMA analysis	one-sided nominal p-value of Cochran's Q test for between study heterogeneity	one-sided nominal p-value of chi-square test for between sexes heterogeneity	beta estimate from GCTA analysis	standard error of beta estimate from GCTA analysis	two-sided nominal p-value from GCTA analysis
GenomicLocus	chr	start	end	rsid	BP	EA	OA	EAF	N_eff	N	Direction	BETA	SE	PVAL	HetPVal	Phet	bJ	bJ_se	pJ
1	1	57313579	57585431	rs11206965	57535549	T	C	0.163901	148314	751468	+++	0.0704857	0.0110165	1.57237e-10	0.2933	0.0841429	0.0666054	0.0110316	1.56339e-09
2	1	58905169	59228905	rs12030713	58986970	C	G	0.706136	148314	751468	---	-0.0630514	0.00893355	1.69127e-12	0.8813	0.408194	-0.0602297	0.00894579	1.66501e-11
3	1	106772446	107432170	rs7532780	107183216	A	G	0.591683	148314	751468	---	-0.131126	0.0084404	1.99539e-54	6.667e-06	0.625844	-0.131126	0.00844052	2.00229e-54
4	2	3932385	4983646	rs1389581	4017004	A	C	0.417479	148314	751468	---	-0.0984499	0.00893467	3.09924e-28	0.541	0.287529	-0.10193	0.0089471	4.55486e-30
4	2	3932385	4983646	rs10193366	4702483	A	G	0.21469	148314	751468	---	-0.0684112	0.0100422	9.60114e-12	0.6469	0.422806	-0.0744322	0.0100561	1.34496e-13
5	2	65940775	68149296	rs1820987	68069867	T	C	0.555776	148314	751468	---	-0.113823	0.00808935	5.75329e-45	0.701	0.0316708	-0.129207	0.00810885	3.67981e-57
5	2	65940775	68149296	rs113851554	66750564	T	G	0.0589117	148314	751468	+++	0.734325	0.0156384	6.833632e-482	1.763e-22	0.000226285	0.822175	0.0173676	0
6	2	124733246	125410977	rs11689768	124929007	A	C	0.793389	148314	751468	+++	0.082272	0.0102079	7.65081e-16	0.3847	0.0249974	0.082272	0.0102079	7.65271e-16
7	2	159038336	159630705	rs199997012	159151822	A	T	0.755348	148314	751468	+++	0.09429	0.00986192	1.16604e-21	0.04866	0.000582398	0.0932417	0.00986307	3.27336e-21
8	2	164601929	165130868	rs395961	164922531	A	G	0.521195	148314	751468	+++	0.0596874	0.00819401	3.23408e-13	0.869	0.000634707	0.0585345	0.00819494	9.14734e-13
9	3	3336486	3551678	rs9819413	3480741	T	C	0.75218	148314	751468	---	-0.0803972	0.00951346	2.89095e-17	0.09082	0.432704	-0.0803972	0.0095135	2.89181e-17
10	3	130401022	131344457	rs7638611	130510711	T	G	0.662082	148314	751468	+++	0.0641029	0.00843881	3.04946e-14	0.5697	0.00063356	0.0641029	0.00843884	3.05001e-14
11	3	169636938	170166274	rs9856511	170140165	C	G	0.166754	148314	751468	---	-0.0623974	0.0112668	3.05646e-08	0.5086	9.57314e-05	-0.0623974	0.0112668	3.05664e-08
12	4	38782263	38960263	rs3866197	38930469	A	G	0.518869	148314	751468	++-	0.0633029	0.00830493	2.49138e-14	0.003386	0.834065	0.0633029	0.00830496	2.49188e-14
13	5	27811082	27967386	rs6450577	27919459	C	G	0.466366	148314	751468	+++	0.0486437	0.00869573	2.21928e-08	0.0779	0.639987	0.0486437	0.00869575	2.21942e-08
14	5	143484902	144651647	rs151077060	144309171	T	TTAATA	0.697485	148314	751468	---	-0.0582569	0.0099512	4.79147e-09	0.0004109	0.0439896	-0.0582569	0.00995123	4.79187e-09
15	5	157203706	157703843	rs17294992	157526827	T	C	0.305615	148314	751468	+++	0.0466091	0.00847393	3.79174e-08	0.1465	0.622022	0.0466091	0.00847395	3.79192e-08
16	6	29373829	30354303	rs1059453	29855901	A	G	0.357134	148314	751468	++-	0.105396	0.0136528	1.16515e-14	0.00844	0.343182	0.129339	0.0138327	8.74596e-21
17	6	31974723	32946964	rs9269959	32552144	A	C	0.204397	103299	511963	+-+	-0.10439	0.01307	1.38286e-15	1.452e-08	0.208761	-0.112195	0.013353	4.38203e-17
17	6	31974723	32946964	rs9269190	32448500	T	C	0.428599	141044	712798	+++	0.150199	0.0234574	1.52332e-10	0.3644	0.24129	0.16798	0.0236346	1.18261e-12
18	6	37137117	39181428	rs4714163	38438771	T	C	0.702499	148314	751468	+++	0.297232	0.00937997	2.27969e-220	0.00619	0.344543	0.294056	0.00938901	2.5586e-215
19	6	93731968	94002671	rs5004348	93840516	A	T	0.37799	148314	751468	+++	0.0472368	0.00862926	4.39905e-08	0.5322	0.0113639	0.0472368	0.00862927	4.39929e-08
20	7	1358562	1733946	rs113230729	1392501	A	C	0.927935	148314	751468	---	-0.186123	0.0155843	7.06781e-33	0.1468	0.00089094	-0.186123	0.0155844	7.07585e-33
21	7	88121947	88719612	rs11974909	88355102	A	G	0.873837	148314	751468	---	-0.152258	0.0116855	8.29912e-39	0.7373	0.297159	-0.152258	0.0116856	8.31153e-39
22	7	102332448	103191428	rs10233848	103122645	A	G	0.704821	148314	751468	---	-0.0676401	0.00913654	1.32885e-13	0.04719	0.178942	-0.0676401	0.00913657	1.32909e-13
23	9	8418601	9440297	rs10758996	8827077	T	G	0.478904	148314	751468	+++	0.120576	0.00835515	3.28458e-47	0.1556	0.368934	0.121816	0.00836579	4.96073e-48
23	9	8418601	9440297	rs4596705	9214833	T	G	0.393557	148314	751468	---	-0.0751223	0.00828178	1.18153e-19	0.5027	0.29526	-0.0708372	0.0082897	1.28313e-17
23	9	8418601	9440297	rs7028516	8463745	C	G	0.783033	148314	751468	+++	0.0622381	0.0100033	4.91556e-10	0.1704	0.528444	0.065636	0.0100218	5.78083e-11
24	9	29292269	29661359	rs10757843	29367541	A	G	0.636636	148314	751468	+++	0.0697844	0.0086785	8.9064e-16	0.1339	0.607617	0.0697844	0.00867853	8.90863e-16
25	9	73412440	73925831	rs768694	73744957	A	G	0.857363	148314	751468	---	-0.0716408	0.0117796	1.1885e-09	0.1735	0.0397348	-0.0716408	0.0117796	1.18859e-09
26	9	119777844	119883448	rs62562210	119839529	A	G	0.117097	148314	751468	---	-0.0792706	0.013093	1.40939e-09	0.1465	0.115454	-0.0680197	0.0130931	2.0462e-07
27	9	129470414	129856223	rs35196838	129517441	A	C	0.154266	148314	751468	+++	0.10916	0.0116443	6.94969e-21	0.09847	0.850937	0.10916	0.0116444	6.95296e-21
28	10	99666810	100055224	rs7083483	99912807	T	C	0.201019	148314	751468	--+	-0.0620528	0.0110163	1.7729e-08	0.0008166	0.00745768	-0.0620528	0.0110163	1.77302e-08
29	10	131242882	131709259	rs11815777	131684856	T	C	0.363578	148314	751468	---	-0.0851253	0.00912456	1.0662e-20	0.1667	0.679224	-0.0854866	0.00912479	7.34955e-21
29	10	131242882	131709259	rs77588655	131242882	C	G	0.0534703	148314	751468	---	-0.15274	0.0244503	4.18479e-10	0.9398	0.76609	-0.154179	0.0244509	2.86985e-10
30	11	8333826	8565393	rs10769894	8335495	A	G	0.447778	148314	751468	---	-0.112964	0.00856259	9.65693e-40	0.7175	0.0794668	-0.112964	0.00856269	9.67521e-40
31	11	27224030	27901952	rs28790418	27653220	A	G	0.721458	148314	751468	---	-0.0570334	0.00922152	6.21763e-10	0.06729	0.0120516	-0.0570334	0.00922154	6.21817e-10
32	11	104875261	105568603	rs10895816	105285122	A	G	0.406021	148314	751468	---	-0.0494355	0.00856353	7.79694e-09	0.2689	0.532402	-0.0485098	0.00856411	1.4761e-08
33	11	114932610	115331502	rs11602686	115100638	A	G	0.455828	148314	751468	+++	0.107559	0.0112984	1.73453e-21	0.002835	0.67533	0.106828	0.0112993	3.24986e-21
34	12	6524192	6873818	rs73047887	6736843	T	C	0.748638	148314	751468	---	-0.0524475	0.00957325	4.28834e-08	0.1621	0.00279494	-0.0541843	0.00957743	1.53599e-08
35	12	12525610	12728477	rs4579996	12703582	A	G	0.436592	148314	751468	+++	0.0548759	0.00916916	2.16614e-09	0.000452	0.00076657	0.0564063	0.00917317	7.79451e-10
36	13	53613990	54169022	rs67128127	53889000	T	TA	0.382147	148314	751468	+++	0.0485018	0.00804205	1.62915e-09	0.3766	0.916805	0.0485018	0.00804206	1.62926e-09
37	13	72778062	72963814	rs340536	72823112	A	T	0.184653	148314	751468	+++	0.0825323	0.010478	3.36058e-15	0.01576	0.653061	0.0864882	0.0104872	1.62411e-16
38	13	74674762	74850167	rs12430284	74712716	A	G	0.142824	148314	751468	---	-0.105276	0.0121397	4.24391e-18	0.2062	0.0288607	-0.109471	0.0121504	2.0664e-19
39	14	26568974	26736179	rs6574817	26657542	T	C	0.399912	148314	751468	---	-0.051884	0.00887035	4.94082e-09	0.0168	0.0354643	-0.051884	0.00887037	4.94119e-09
40	14	69189196	69943034	rs17758097	69459160	A	G	0.100311	148314	751468	+++	0.105825	0.0130006	3.95366e-16	0.9132	0.376895	0.105825	0.0130007	3.95457e-16
41	15	36058879	36574485	rs996064	36208998	A	T	0.944253	148314	751468	---	-0.191986	0.0180024	1.49247e-26	0.9275	0.367529	-0.204327	0.0180775	1.27078e-29
42	15	46791586	48134730	rs192695785	47355091	A	G	0.0718409	148314	751468	---	-0.179129	0.0173684	6.12457e-25	0.2767	0.148277	-0.178131	0.0173691	1.11661e-24
42	15	46791586	48134730	rs12910903	48006724	A	G	0.590893	148314	751468	+++	0.0629805	0.00876948	6.88103e-13	0.2215	0.243999	0.0622526	0.0087698	1.26095e-12
43	15	67440766	68589853	rs868037	68054996	A	G	0.329263	148314	751468	---	-0.144795	0.00914695	1.93715e-56	5.282e-09	3.47112e-06	-0.144795	0.00914709	1.94491e-56
44	16	52170635	52738437	rs3112626	52625200	A	G	0.574498	148314	751468	+++	0.151246	0.00847636	3.26028e-71	7.537e-05	2.72183e-08	0.151246	0.00847653	3.28033e-71
45	16	73832721	74052465	rs2966029	73984602	A	G	0.637778	148314	751468	--+	-0.0527508	0.0087511	1.661e-09	0.2326	0.110714	-0.0527508	0.00875112	1.66114e-09
46	17	46045484	46826136	rs3096648	46753824	A	G	0.37131	148314	751468	+++	0.0612196	0.00884404	4.44923e-12	0.3596	0.911378	0.0499492	0.00902836	3.15745e-08
46	17	46045484	46826136	rs73324257	46723441	C	G	0.0264723	148314	751468	+++	0.175122	0.0255803	7.59584e-12	0.3493	0.0300637	0.155069	0.0261579	3.06313e-09
47	17	49950543	50366068	rs34127605	50293499	T	C	0.69193	148314	751468	---	-0.0475655	0.00864861	3.80261e-08	0.9546	0.95752	-0.0501396	0.00866625	7.22503e-09
48	18	854131	904164	rs7227434	878463	T	C	0.272901	148314	751468	+++	0.0517846	0.00939104	3.50254e-08	0.3793	0.0105118	0.0517846	0.00939106	3.50273e-08
49	18	41514142	42299049	rs35895933	41888706	T	G	0.252594	148314	751468	+++	0.0653175	0.00946263	5.10281e-12	0.2452	0.0643222	0.0653175	0.00946265	5.10348e-12
50	20	62611904	62848132	rs365032	62795405	A	G	0.728912	148314	751468	---	-0.146258	0.00963435	4.73681e-52	0.1645	0.000596376	-0.146258	0.00963449	4.75272e-52
51	23	36180788	37319120	rs6527594	36637398	T	C	0.184031	140187	737670	--	-0.0474425	0.00742943	1.7056e-10	0.6677	0.00123549	-0.0474425	0.00742944	1.70568e-10
52	23	71309707	71961176	rs2368671	71523650	T	C	0.120142	140187	737670	-+	0.0580668	0.0086768	2.19856e-11	0.3716	0.408276	0.0580668	0.00867681	2.19868e-11
53	23	124687458	125081491	rs28871269	124897412	C	G	0.694237	140187	737670	--	-0.0756643	0.00605369	7.57164e-36	0.009511	0.113868	-0.0756643	0.00605372	7.57659e-36

## Sheet: Supplementary_Table_4
sequential number of genomic risk locus	chromosome	start position of locus	end position of locus	rsID of SNP	lead SNP position (GRCh37)	effect allele	other allele	effect allele frequency	effective sample size	sample size	direction of effect in the individual discovery GWAS	beta of N-GWAMA analysis	standard error of beta estimate of N-GWAMA analysis	two-sided nominal p-value of N-GWAMA analysis	one-sided nominal p-value of Cochran's Q test for between study heterogeneity	one-sided nominal p-value of chi-square test for between sexes heterogeneity	beta estimate from GCTA analysis	standard error of beta estimate from GCTA analysis	two-sided nominal p-value from GCTA analysis
GenomicLocus	chr	start	end	rsid	BP	EA	OA	EAF	N_eff	N	Direction	BETA	SE	PVAL	HetPVal	Phet	bJ	bJ_se	pJ
1	1	30407178	30601155	rs267653	30557439	T	C	0.341441	186357	943406	+++	0.0424812	0.00610378	3.40701e-12	0.3718	0.396514	0.0424812	0.0061038	3.40747e-12
2	1	44503783	44934387	rs6677252	44618031	A	C	0.312948	186357	943406	++-	0.0359244	0.00622401	7.83782e-09	0.09008	0.0471595	0.0359244	0.00622402	7.83832e-09
3	1	57313579	57890761	rs1424470	57813022	A	G	0.560941	186357	943406	---	-0.0420484	0.00577922	3.44391e-13	0.6737	0.392623	-0.0402668	0.00578486	3.38538e-12
3	1	57313579	57890761	rs3738555	57536941	A	G	0.83643	186357	943406	---	-0.0484511	0.00765872	2.51159e-10	0.7894	0.123779	-0.0460206	0.00766685	1.94255e-09
4	1	58883619	59228905	rs232822	59051576	T	C	0.287657	186357	943406	+++	0.0556717	0.00633504	1.52376e-18	0.2415	0.759077	0.0520587	0.00634748	2.37439e-16
5	1	71590032	73526792	rs12128707	72588119	A	G	0.718748	186357	943406	---	-0.0366613	0.00670685	4.59653e-08	0.6525	0.156301	-0.0366613	0.00670687	4.59679e-08
6	1	106385023	107677286	rs10458531	107186315	A	G	0.589808	186357	943406	---	-0.126344	0.00581528	1.16088e-104	0.0008614	0.687821	-0.123263	0.0058712	7.36372e-98
7	1	109777258	110304536	rs756637	110232801	A	G	0.0678636	186357	943406	++-	0.113776	0.015658	3.69417e-13	0.0023	0.129116	0.122907	0.0156649	4.29434e-15
8	1	173315549	174944503	rs78576697	173947571	T	C	0.914491	186357	943406	+++	0.060975	0.0109884	2.8725e-08	0.7673	0.00418872	0.060975	0.0109884	2.87267e-08
9	1	190551538	191865500	rs12065220	191418368	T	C	0.359784	186357	943406	+++	0.0368026	0.00613398	1.97575e-09	0.3946	0.060492	0.0368026	0.00613399	1.9759e-09
10	1	208195981	209722480	rs4844850	209700808	A	T	0.215405	186357	943406	---	-0.0585444	0.00706059	1.11624e-16	0.9054	0.543253	-0.0689614	0.00713843	4.43297e-22
10	1	208195981	209722480	rs61815846	209008032	A	G	0.20595	186357	943406	--+	-0.0507468	0.00718238	1.60093e-12	0.2836	0.440747	-0.0618698	0.00725695	1.52025e-17
10	1	208195981	209722480	rs12144563	209514460	A	G	0.840383	186357	943406	+++	0.0518053	0.00780827	3.25234e-11	0.04126	0.0100293	0.0662392	0.00791812	5.98444e-17
10	1	208195981	209722480	rs12035884	208290119	A	G	0.94488	186357	943406	---	-0.0711484	0.0121479	4.71673e-09	0.7809	0.0916483	-0.0744892	0.0121641	9.14394e-10
10	1	208195981	209722480	rs12042461	209163313	T	C	0.72089	186357	943406	+++	0.0377605	0.00645741	4.98643e-09	0.651	0.584459	0.0453063	0.00649943	3.15109e-12
11	2	47208	359900	rs60843830	286756	C	G	0.664826	186357	943406	+++	0.0379713	0.00623259	1.11245e-09	0.2591	0.250187	0.0354475	0.00624129	1.35081e-08
12	2	3932070	4986898	rs1389581	4017004	A	C	0.417118	186357	943406	---	-0.0868004	0.00633627	1.02985e-42	0.1366	0.287529	-0.089629	0.00634685	2.78729e-45
12	2	3932070	4986898	rs10193366	4702483	A	G	0.214447	186357	943406	---	-0.0584844	0.00724738	7.04482e-16	0.3916	0.422806	-0.0616053	0.00727693	2.54302e-17
13	2	13076731	13894067	rs73207077	13190713	A	C	0.898713	186357	943406	--+	-0.0690409	0.00917912	5.41436e-14	0.3462	0.0216507	-0.0737997	0.0092079	1.10297e-15
13	2	13076731	13894067	rs1510825	13804426	A	G	0.830325	186357	943406	+++	0.047549	0.00779899	1.08201e-09	0.1619	0.747774	0.0568987	0.00785494	4.36654e-13
14	2	15027948	15719652	rs9808304	15271763	A	G	0.689265	186357	943406	---	-0.0504888	0.00639491	2.89965e-15	0.06282	0.0342571	-0.0543705	0.00641927	2.45621e-17
15	2	53642321	53838111	rs138670091	53744126	T	TAACTCC	0.602911	186357	943406	--+	-0.03952	0.00599324	4.27864e-11	0.002742	0.0577028	-0.0416192	0.00600575	4.21149e-12
16	2	56616218	57855341	rs11885834	57239975	C	G	0.52108	186357	943406	---	-0.0429463	0.00587105	2.57523e-13	0.1061	0.0167796	-0.0476281	0.00590877	7.5933e-16
17	2	59988924	60220545	rs6740476	60071277	T	C	0.541477	186357	943406	+++	0.0361513	0.00580974	4.8917e-10	0.2291	0.256776	0.0454325	0.00586642	9.59617e-15
18	2	66524248	67027520	rs113851554	66750564	T	G	0.0597017	186357	943406	+++	0.663117	0.0113272	2.17332e-747	4.884e-34	0.000226285	0.755726	0.0126799	0
19	2	68025394	68150258	rs1820987	68069867	T	C	0.554837	186357	943406	---	-0.135194	0.00578829	1.18443e-120	0.0005764	0.0316708	-0.152831	0.00583257	2.44869e-151
20	2	75829109	77429248	rs7568435	76006521	T	C	0.729861	186357	943406	+++	0.0516219	0.00645553	1.27965e-15	0.8289	0.551075	0.0590225	0.00655789	2.25235e-19
20	2	75829109	77429248	rs191264264	77134793	A	T	0.978556	186357	943406	---	-0.129271	0.0207039	4.26979e-10	0.6094	0.566287	-0.136757	0.0207678	4.5475e-11
21	2	124733246	125410977	rs11689768	124929007	A	C	0.793621	186357	943406	+++	0.110377	0.00728132	6.61919e-52	0.7463	0.0249974	0.110377	0.00728142	6.64002e-52
22	2	158893536	160650456	rs113330028	159273472	A	G	0.753176	186357	943406	+++	0.136138	0.00680979	6.52765e-89	0.2896	0.000220922	0.135899	0.00681695	2.00174e-88
22	2	158893536	160650456	rs11691420	160177662	T	C	0.532893	186357	943406	+++	0.0439838	0.00586524	6.42749e-14	0.1455	0.467973	0.0411938	0.00587117	2.27855e-12
23	2	164654961	165353131	rs268263	164954174	A	T	0.743545	186357	943406	---	-0.0383754	0.00678822	1.57464e-08	0.1473	0.0586782	-0.0440553	0.00679451	8.93471e-11
24	2	189979936	190692798	rs12693542	190445848	A	G	0.740517	186357	943406	---	-0.0562661	0.00657208	1.11527e-17	0.2903	0.000210103	-0.0562661	0.00657211	1.11561e-17
25	2	222640431	222859340	rs62180523	222740503	A	C	0.256518	186357	943406	+++	0.0442132	0.00651669	1.16395e-11	0.7232	0.191753	0.0442132	0.00651671	1.16409e-11
26	2	235534041	235626316	rs11677044	235599903	A	C	0.326585	186357	943406	+++	0.0378791	0.00614447	7.05916e-10	0.162	0.171301	0.0378791	0.00614448	7.05974e-10
27	3	3326963	3553929	rs12637600	3487507	A	G	0.246708	186357	943406	+++	0.0910832	0.00665214	1.1285e-42	0.01077	0.289825	0.0910832	0.00665221	1.13074e-42
28	3	17868000	18450171	rs4465971	17963069	T	C	0.55816	186357	943406	+++	0.0344243	0.00575172	2.16317e-09	0.241	0.661292	0.0344243	0.00575173	2.16333e-09
29	3	52217088	53498836	rs2581827	52966558	T	C	0.658339	186357	943406	+++	0.0374875	0.0060644	6.34671e-10	0.8021	0.053739	0.0374875	0.00606441	6.34723e-10
30	3	70450221	70925331	rs73107837	70526995	A	G	0.90951	186357	943406	+++	0.0552233	0.010068	4.13407e-08	0.841	0.262964	0.0558628	0.0100687	2.8867e-08
31	3	71745400	71854587	rs935545	71778922	C	G	0.737893	186357	943406	--+	-0.0365976	0.00662763	3.35226e-08	0.3395	0.150869	-0.0370158	0.00662807	2.34111e-08
32	3	105000469	105304451	rs62262150	105059653	T	C	0.172689	186357	943406	++-	0.050492	0.00792693	1.89418e-10	0.04396	0.773695	0.050492	0.00792695	1.89437e-10
33	3	117332915	118392211	rs6438436	117822149	T	C	0.822413	186357	943406	+++	0.0548663	0.0079159	4.1743e-12	0.01226	0.19507	0.0548663	0.00791593	4.1749e-12
34	3	130247739	131344457	rs9859139	130555657	T	C	0.662863	186357	943406	+++	0.100781	0.00615536	2.98345e-60	0.3261	8.61108e-05	0.100781	0.00615545	2.99592e-60
35	3	150675457	150729013	rs35384295	150729013	A	C	0.830605	186357	943406	---	-0.0445231	0.00777605	1.03029e-08	0.1186	0.0287003	-0.0445231	0.00777607	1.03036e-08
36	4	17246553	17275907	rs13147223	17271720	A	G	0.581348	186357	943406	+++	0.0364982	0.00669245	4.93506e-08	0.09194	0.086101	0.0364982	0.00669246	4.93539e-08
37	4	31058295	31313039	rs6811899	31176301	A	G	0.398112	186357	943406	++-	0.0353732	0.00597038	3.12715e-09	0.5562	0.115618	0.0353732	0.00597038	3.12715e-09
38	4	38782263	38968349	rs3866197	38930469	A	G	0.518981	186357	943406	++-	0.0611904	0.00572017	1.04792e-26	0.04282	0.834065	0.0611904	0.00572021	1.04869e-26
39	4	115801182	116501041	rs70964338	115954958	T	TA	0.413919	186357	943406	---	-0.0396147	0.00609523	8.06994e-11	0.007576	0.000241164	-0.0396147	0.00609525	8.07083e-11
40	4	118525767	119860972	rs7695706	119026646	T	C	0.129896	186357	943406	+++	0.0462955	0.00846893	4.58975e-08	0.9803	0.00126276	0.0462955	0.00846893	4.58975e-08
41	4	147024895	147462679	rs2357076	147270923	T	C	0.510445	186357	943406	+++	0.0416424	0.00586316	1.22621e-12	0.1514	0.787968	0.0416424	0.00586318	1.22639e-12
42	5	7187915	7482375	rs11749517	7260266	T	C	0.91653	186357	943406	+++	0.06559	0.0117934	2.67307e-08	0.1019	0.000513186	0.06559	0.0117934	2.67325e-08
43	5	27810440	27967386	rs28693620	27904662	T	C	0.556463	186357	943406	---	-0.0595729	0.00610289	1.6481e-22	0.3682	0.201144	-0.0595729	0.00610292	1.64904e-22
44	5	101209723	102726073	rs11346866	102160488	T	TA	0.650173	186357	943406	+++	0.0521027	0.00611108	1.51564e-17	0.04687	0.0307569	0.0521027	0.0061111	1.5161e-17
44	5	101209723	102726073	rs415657	102664996	A	T	0.63733	186357	943406	+++	0.04351	0.00608048	8.32523e-13	0.05204	0.000308274	0.04351	0.00608048	8.32523e-13
44	5	101209723	102726073	rs841932	101623028	A	G	0.752216	186357	943406	++-	0.039624	0.00668511	3.08136e-09	0.1349	0.011066	0.039624	0.00668511	3.08136e-09
44	5	101209723	102726073	rs62364885	102419194	T	C	0.971909	186357	943406	+++	0.120035	0.0206714	6.36668e-09	0.8112	0.238363	0.120035	0.0206714	6.36668e-09
45	5	143488801	144651647	rs166609	144470886	T	C	0.308379	186357	943406	++-	0.0380477	0.00611044	4.76474e-10	0.1809	0.788502	0.034573	0.00612785	1.6814e-08
46	5	153055075	153750464	rs2964001	153279684	A	C	0.719607	186357	943406	---	-0.0458163	0.00621808	1.72905e-13	0.4483	0.112016	-0.0471445	0.00625987	5.02648e-14
47	5	157199547	157578526	rs17294992	157526827	T	C	0.305276	186357	943406	+++	0.0414156	0.00625874	3.6596e-11	0.4214	0.622022	0.0455732	0.00628306	4.06594e-13
48	5	170202715	170854782	rs2608101	170516570	T	C	0.302179	186357	943406	+++	0.0363059	0.00647123	2.01903e-08	0.1442	0.0834831	0.0363059	0.00647124	2.01915e-08
49	6	16107756	16488927	rs112130910	16430955	T	C	0.0344437	186357	943406	+++	0.0857569	0.0153349	2.24127e-08	0.5005	0.0108823	0.0857569	0.0153349	2.24138e-08
50	6	23382085	23440010	rs7758866	23408332	T	G	0.745078	186357	943406	+++	0.0416715	0.00713794	5.28201e-09	0.8534	0.305345	0.0416715	0.00713794	5.28201e-09
51	6	29373829	30354303	rs1059453	29855901	A	G	0.359164	186357	943406	+++	0.121239	0.00963979	2.82924e-36	0.001255	0.343182	0.16641	0.00989518	1.82448e-63
52	6	31974723	32946964	rs9269959	32552144	A	C	0.203043	134341	667367	--+	-0.125314	0.0103096	5.38632e-34	6.294e-15	0.208761	-0.163688	0.010777	4.21171e-52
52	6	31974723	32946964	rs9269190	32448500	T	C	0.430329	179829	908761	++-	0.119006	0.0125839	3.16847e-21	2.027e-06	0.24129	0.155702	0.0128522	8.81753e-34
53	6	37173139	39181428	rs9369006	37496878	C	G	0.801867	186357	943406	+++	0.102514	0.00755652	6.3413e-42	0.00538	0.0197231	0.0720365	0.00770706	9.03232e-21
53	6	37173139	39181428	rs708023	37604335	A	C	0.34038	186357	943406	---	-0.0788151	0.00616728	2.13317e-37	0.4318	0.00123405	-0.0688852	0.00632323	1.2313e-27
53	6	37173139	39181428	rs10947738	38469187	A	C	0.705132	186357	943406	+++	0.302472	0.00668833	3.428426e-447	0.003429	0.391724	0.279722	0.00679636	0
54	6	51155118	51825622	rs9349595	51627715	T	C	0.636729	186357	943406	---	-0.0359697	0.00605177	2.7873e-09	0.3577	0.774793	-0.0359697	0.00605178	2.7875e-09
55	6	69524276	70317161	rs779450	69966827	A	G	0.670716	186357	943406	+++	0.0354818	0.00645138	3.80041e-08	0.0001204	0.0439718	0.0354818	0.00645139	3.80063e-08
56	6	147857519	148018479	rs9377065	147935031	C	G	0.378098	186357	943406	-++	0.0393105	0.00577841	1.02463e-11	0.1495	0.445138	0.0393105	0.00577843	1.02475e-11
57	7	1243525	1733946	rs113230729	1392501	A	C	0.927873	186357	943406	---	-0.249596	0.011046	4.74908e-113	0.9514	0.00089094	-0.232033	0.0111669	6.76273e-96
58	7	4545166	5296467	rs365671	4822528	A	G	0.0220483	186357	943406	-+-	0.180515	0.0314055	9.03755e-09	0.008871	0.00123442	0.196486	0.031419	4.00804e-10
59	7	25681464	26162200	rs12530680	25684632	A	C	0.581068	186357	943406	++-	0.0359902	0.00587823	9.20471e-10	0.2812	0.0655327	0.0359902	0.00587824	9.20545e-10
60	7	67611774	68689602	rs7805555	68601462	A	G	0.454411	186357	943406	---	-0.0351757	0.00603867	5.7085e-09	0.2616	0.138267	-0.0361111	0.00604076	2.26026e-09
60	7	67611774	68689602	rs2869738	68486634	A	G	0.538361	186357	943406	++-	0.0349304	0.00607592	8.97788e-09	0.006861	0.0246071	0.0358833	0.00607803	3.5526e-09
61	7	87885554	88719612	rs6465150	88310801	C	G	0.873298	186357	943406	---	-0.14086	0.0083612	1.10626e-63	0.4245	0.518384	-0.142958	0.00836603	1.82454e-65
62	7	102337228	103191428	rs10233848	103122645	A	G	0.704444	186357	943406	---	-0.0527122	0.00631568	7.04691e-17	0.1983	0.178942	-0.0527122	0.00631571	7.04886e-17
63	7	114045485	115344296	rs73201936	115034944	T	C	0.930103	186357	943406	+--	-0.0605691	0.0107054	1.53298e-08	0.3615	0.0117332	-0.0605691	0.0107054	1.53306e-08
64	8	8088933	11895484	rs4451266	10835480	T	C	0.520926	186357	943406	---	-0.0497252	0.00583725	1.61495e-17	0.2729	0.0191501	-0.0508086	0.00583931	3.286e-18
65	8	13948496	14043204	rs12548892	14011029	T	C	0.613439	186357	943406	---	-0.0415704	0.0061189	1.09238e-11	0.01606	0.0440492	-0.0429778	0.00612106	2.19795e-12
66	8	25862784	25952110	rs980724	25918732	C	G	0.751019	186357	943406	+++	0.0381255	0.00692937	3.7548e-08	0.003441	0.0282469	0.0381255	0.00692938	3.75502e-08
67	8	104467252	105682261	rs56146220	104951238	A	G	0.182497	186357	943406	--+	-0.0464653	0.00772756	1.82205e-09	0.04965	0.00144988	-0.0464653	0.00772758	1.82219e-09
68	8	141536017	142026717	rs306960	142005245	T	C	0.413365	186357	943406	---	-0.0379246	0.00591121	1.40162e-10	0.6997	0.947549	-0.0379246	0.00591122	1.40176e-10
69	9	7962011	9441003	rs6477358	8832394	T	G	0.51455	186357	943406	---	-0.131587	0.00591079	8.60331e-110	0.005667	0.193208	-0.132661	0.00595559	6.46342e-110
69	9	7962011	9441003	rs10816068	9226580	A	G	0.526478	186357	943406	+++	0.0865192	0.00574947	3.54759e-51	0.3697	0.0135341	0.0920075	0.00577843	4.41702e-57
70	9	9987043	10359962	rs2048280	10057872	C	G	0.168523	186357	943406	---	-0.0512922	0.00841525	1.09342e-09	0.628	0.176837	-0.0474859	0.00848476	2.18582e-08
71	9	14533166	14834502	rs10119028	14807457	A	T	0.250078	186357	943406	---	-0.0446776	0.00683931	6.46929e-11	0.3422	0.341593	-0.0537878	0.00687899	5.31893e-15
72	9	29258172	29661359	rs10757843	29367541	A	G	0.637039	186357	943406	+++	0.0752047	0.00600965	6.26004e-36	0.4032	0.607617	0.0761817	0.00601155	8.39262e-37
73	9	31840233	32248547	rs1481569	32086361	T	C	0.217034	186357	943406	---	-0.0432818	0.00692163	4.02314e-10	0.7839	0.107791	-0.045454	0.00692377	5.20605e-11
74	9	73438484	74055162	rs11142701	73762953	A	T	0.145463	186357	943406	+++	0.0457228	0.00797693	9.93261e-09	0.6979	0.0781276	0.0457228	0.00797694	9.93319e-09
75	9	119771648	119999079	rs62562210	119839529	A	G	0.117014	186357	943406	---	-0.104425	0.00916132	4.25375e-30	0.8534	0.115454	-0.0972649	0.00921273	4.6818e-26
76	9	128405675	128840141	rs7029545	128792334	T	C	0.630286	186357	943406	---	-0.0366733	0.00603733	1.2443e-09	0.06758	0.174507	-0.0431183	0.00605011	1.02687e-12
77	9	129470414	129856223	rs537670230	129520455	A	C	0.844862	186357	943406	---	-0.114775	0.00814684	4.48731e-45	0.5559	0.703045	-0.108965	0.00818316	1.87599e-40
78	9	140233166	140336321	rs77641763	140265782	T	C	0.121792	179829	908761	++-	0.0822789	0.00925637	6.17188e-19	0.02877	0.278129	0.0822789	0.00925641	6.1743e-19
79	10	3562621	3785510	rs10751935	3717423	C	G	0.190743	186357	943406	+--	-0.043984	0.00747308	3.96473e-09	0.3745	0.0157152	-0.043984	0.00747309	3.96501e-09
80	10	14175916	14400898	rs61836117	14323140	T	C	0.24999	186357	943406	---	-0.0391784	0.00671646	5.43738e-09	0.9196	0.845275	-0.0423491	0.00673531	3.22353e-10
81	10	21594712	22657778	rs10828249	21824727	A	G	0.362233	186357	943406	++-	0.035417	0.0060594	5.06694e-09	0.06754	0.000863356	0.0382725	0.00607641	3.00468e-10
82	10	72826679	72982281	rs72804595	72888361	T	C	0.819297	186357	943406	+-+	-0.0551514	0.00748513	1.7304e-13	0.1228	0.0378027	-0.0549515	0.00748524	2.11496e-13
83	10	77685472	77887494	rs2395339	77853308	T	C	0.449396	186357	943406	+++	0.0338262	0.00584886	7.32137e-09	0.3339	0.885621	0.0336267	0.00584893	8.96632e-09
84	10	103018302	104061218	rs78531122	103121297	A	G	0.0299571	186357	943406	++-	0.0957205	0.0168819	1.42784e-08	0.2462	0.237728	0.0957205	0.0168819	1.42792e-08
85	10	131242882	131709259	rs1334011	131685672	T	C	0.60336	186357	943406	+++	0.0775503	0.0059992	3.17844e-38	0.09079	0.907923	0.0816923	0.00601917	5.86779e-42
85	10	131242882	131709259	rs77588655	131242882	C	G	0.0535335	186357	943406	---	-0.143824	0.0173353	1.07137e-16	0.01605	0.76609	-0.139009	0.0174211	1.47113e-15
85	10	131242882	131709259	rs7084824	131431161	T	C	0.126967	186357	943406	+++	0.0509793	0.00859636	3.02329e-09	0.4251	0.842536	0.053562	0.00866377	6.31746e-10
86	11	6325417	6438322	rs57325344	6337510	T	C	0.0749474	186357	943406	+++	0.0813804	0.0115266	1.66235e-12	0.637	0.0856933	0.087983	0.0115355	2.39953e-14
87	11	8333826	9044682	rs10769894	8335495	A	G	0.447506	186357	943406	---	-0.094583	0.00604412	3.38701e-55	0.7896	0.0794668	-0.0959204	0.00604589	1.10028e-56
88	11	29531097	29822846	rs326779	29617859	A	G	0.575346	186357	943406	---	-0.0354041	0.00590338	2.00689e-09	0.2171	0.572389	-0.0373737	0.00591221	2.59137e-10
89	11	30752157	31800874	rs10488798	30825179	C	G	0.58755	186357	943406	---	-0.034179	0.00592742	8.10545e-09	0.7547	0.00124801	-0.0362275	0.00593628	1.04273e-09
90	11	104874757	105693140	rs56970792	105148968	CAT	C	0.465265	186357	943406	--+	-0.057856	0.00602353	7.61496e-22	0.02893	0.293222	-0.05897	0.0060335	1.45933e-22
91	11	114933643	115949066	rs11602686	115100638	A	G	0.455767	186357	943406	+++	0.101644	0.0084733	3.73825e-33	2.643e-05	0.67533	0.0994141	0.00849334	1.20226e-31
91	11	114933643	115949066	rs11215689	115685167	A	G	0.461302	186357	943406	+++	0.0425051	0.00581275	2.62438e-13	0.1262	0.413757	0.0375144	0.00582501	1.19289e-10
92	12	3679399	3748411	rs758637	3694467	A	G	0.341322	186357	943406	+++	0.06915	0.00893048	9.69888e-15	0.00999	0.785289	0.06915	0.00893055	9.70316e-15
93	12	60064085	61541981	rs10877425	60751330	A	G	0.481164	186357	943406	++-	0.0323256	0.00571309	1.53007e-08	0.1493	0.0676735	0.0323256	0.0057131	1.53016e-08
94	12	83889264	85144711	rs4583021	84883070	T	C	0.759856	186357	943406	--+	-0.0459182	0.00660327	3.55453e-12	0.001646	0.223176	-0.0457403	0.00660337	4.3044e-12
95	12	93521548	93598608	rs1836128	93553696	A	G	0.587147	186357	943406	+++	0.0329463	0.00589425	2.27625e-08	0.7875	0.0216474	0.0327484	0.00589433	2.76165e-08
96	12	118013591	118104924	rs71099069	118099072	G	GA	0.398134	186357	943406	---	-0.0360198	0.00614458	4.57184e-09	0.06645	0.0459509	-0.0360198	0.00614459	4.57217e-09
97	13	43892830	44631448	rs6561127	44010168	T	C	0.502207	186357	943406	+++	0.038361	0.00582741	4.61495e-11	0.2213	0.723081	0.0379613	0.00582754	7.3115e-11
98	13	53606859	54063915	rs9536410	53971828	T	C	0.606143	186357	943406	--+	-0.0613654	0.00583094	6.68999e-26	0.0007249	0.0190622	-0.0622343	0.00583252	1.40283e-26
99	13	60111701	60841740	rs11838906	60369668	A	G	0.0601841	186357	943406	+++	0.0736333	0.0118971	6.04822e-10	0.777	0.214224	0.0787374	0.0119092	3.80542e-11
100	13	62131957	63101695	rs1417460	62360366	A	G	0.809114	186357	943406	---	-0.0413335	0.00757053	4.76712e-08	0.03075	0.977512	-0.0444318	0.00757768	4.53185e-09
101	13	72452327	73095627	rs9529984	72842942	T	G	0.201821	186357	943406	+++	0.0794071	0.00701696	1.08783e-29	0.7959	0.546479	0.0837026	0.00702619	1.01338e-32
102	13	74674762	74886079	rs9530283	74715428	T	C	0.161056	186357	943406	---	-0.0927344	0.00815747	6.0325e-30	0.8154	0.883621	-0.0977077	0.00816821	5.62286e-33
103	14	21616150	21629436	rs10498276	21626496	T	C	0.743633	186357	943406	+++	0.111058	0.00878548	1.25397e-36	0.01961	2.62066e-05	0.111199	0.00878565	1.02518e-36
104	14	26494091	26727183	rs72665066	26602893	A	C	0.130613	186357	943406	--+	-0.0545117	0.00856698	1.97839e-10	0.3068	0.156386	-0.0547843	0.00856702	1.60775e-10
105	14	69166108	70092296	rs730635	69441360	T	C	0.899072	186357	943406	---	-0.093559	0.00922199	3.48024e-24	0.139	0.54343	-0.093559	0.00922204	3.48219e-24
106	14	90532234	90591506	rs1554116	90570376	A	C	0.522473	186357	943406	---	-0.0395022	0.00572	4.98571e-12	0.6274	0.400336	-0.0391427	0.00572026	7.76485e-12
107	14	99675579	99796168	rs2664299	99742187	T	C	0.590401	186357	943406	---	-0.0410643	0.00588387	2.97005e-12	0.1955	0.159872	-0.040378	0.00588437	6.79412e-12
108	14	102283305	102765331	rs1741142	102390468	A	G	0.175541	186357	943406	---	-0.0478314	0.00783614	1.03481e-09	0.6804	0.371079	-0.0473512	0.00783647	1.51822e-09
109	15	36058879	36968291	rs996064	36208998	A	T	0.944142	186357	943406	---	-0.171897	0.0131486	4.66992e-39	0.1429	0.367529	-0.1818	0.0132071	4.12014e-43
109	15	36058879	36968291	rs7176440	36886240	A	T	0.636757	186357	943406	+++	0.0342592	0.0059106	6.78231e-09	0.9486	0.530139	0.0375409	0.00592694	2.38966e-10
110	15	45968535	46166020	rs35116416	46105757	A	C	0.58245	186357	943406	++-	0.0356997	0.00572378	4.45803e-10	0.2157	0.33927	0.0401509	0.00573719	2.59001e-12
111	15	46791586	48452817	rs111652004	47360367	T	G	0.100703	186357	943406	---	-0.14173	0.0105551	4.1688e-41	0.00346	0.727666	-0.12363	0.0108644	5.3018e-30
111	15	46791586	48452817	rs512255	48071151	A	G	0.384941	186357	943406	---	-0.0565125	0.00593929	1.81667e-21	0.07034	0.916397	-0.0657589	0.00597101	3.307e-28
112	15	67253093	68711447	rs868036	68055013	A	T	0.671439	186357	943406	+++	0.196461	0.00633883	6.65882e-211	4.725e-08	3.43961e-06	0.199812	0.00634619	1.3774e-217
112	15	54473959	54808763	rs11635307	54592000	T	C	0.301551	186357	943406	+--	-0.0343078	0.00621724	3.42531e-08	0.2667	0.689592	-0.0380535	0.00627668	1.33881e-09
113	15	70652960	70765811	rs4777272	70725248	T	C	0.197787	186357	943406	+++	0.0599436	0.0073374	3.09422e-16	0.5977	0.00113381	0.0679376	0.00734191	2.17476e-20
114	15	92474036	92574918	rs59913727	92574019	T	C	0.333673	186357	943406	+++	0.0379935	0.0060529	3.4537e-10	0.4649	0.59183	0.0379935	0.00605291	3.454e-10
115	16	52005011	52914202	rs3104769	52627231	T	C	0.422013	186357	943406	---	-0.210066	0.00593108	9.06776e-275	0.002251	1.67703e-08	-0.198364	0.00600895	5.57663e-239
115	16	52005011	52914202	rs78593025	52518966	T	C	0.327763	186357	943406	+++	0.0900104	0.00640007	6.32331e-45	0.05741	0.00950327	0.0894323	0.00648683	3.06251e-43
116	16	73594142	74054669	rs1480570	73676742	A	C	0.665906	186357	943406	+++	0.0511563	0.00624394	2.54894e-16	0.4004	0.732995	0.0503067	0.00624583	7.9846e-16
117	17	45805886	47132848	rs12450895	46772776	A	G	0.21233	186357	943406	+++	0.0828586	0.00739828	4.09087e-29	0.03057	0.288932	0.0756183	0.00743519	2.6903e-24
117	17	45805886	47132848	rs1468270	46125191	T	C	0.212804	186357	943406	---	-0.0644316	0.0070452	5.93752e-20	0.3218	0.0203501	-0.0547276	0.00708775	1.15028e-14
118	17	49960309	50380104	rs12937096	50298441	A	C	0.332059	186357	943406	++-	0.0467751	0.00593193	3.13751e-15	0.03305	0.726598	0.042136	0.00594386	1.35086e-12
119	17	79769169	80374518	rs8074498	79954544	A	T	0.57386	186357	943406	-++	0.0538716	0.00622784	5.14432e-18	0.1528	0.0225971	0.0538716	0.00622787	5.14619e-18
120	18	1201012	1436199	rs4797688	1262661	C	G	0.554274	186357	943406	+++	0.0347646	0.00579638	2.00203e-09	0.954	0.0536201	0.0347646	0.00579639	2.00217e-09
121	18	31041544	31762592	rs11660725	31372748	T	C	0.39726	186357	943406	+++	0.038108	0.00582418	6.02675e-11	0.8329	0.289545	0.038108	0.00582419	6.02736e-11
122	18	41513230	42244495	rs12957682	41878049	A	C	0.243622	186357	943406	+++	0.0460639	0.00667581	5.19583e-12	0.3727	0.123751	0.0464352	0.00667616	3.51623e-12
123	19	19066009	19824646	rs112586252	19241860	C	G	0.867077	186357	943406	---	-0.0510377	0.00909264	1.98762e-08	0.7942	0.000901909	-0.0510377	0.00909266	1.98775e-08
124	19	57699833	57952035	rs75599624	57901422	T	G	0.196287	186357	943406	---	-0.0461476	0.00778151	3.02152e-09	0.05253	0.275297	-0.0461476	0.00778152	3.02176e-09
125	20	17223490	17470957	rs4814615	17357573	A	G	0.180555	186357	943406	+++	0.0405969	0.00727358	2.38564e-08	0.8872	0.435161	0.0405969	0.00727359	2.38576e-08
126	20	30649661	32131089	rs17123518	31248265	T	C	0.0430634	186357	943406	---	-0.0765708	0.0131474	5.74497e-09	0.8416	0.970829	-0.0765708	0.0131474	5.74529e-09
127	20	60763932	60985164	rs12624708	60805116	A	G	0.46347	186357	943406	+++	0.0342719	0.00614877	2.49274e-08	0.02193	0.0485679	0.0431027	0.00617315	2.90413e-12
128	20	62602764	62823902	rs442083	62794000	C	G	0.261392	186357	943406	+++	0.107148	0.00688713	1.40964e-54	0.007319	0.00113485	0.111434	0.00691453	1.97317e-58
129	21	16271670	16435223	rs2229741	16340289	T	C	0.424505	186357	943406	+++	0.0389638	0.00597497	6.97579e-11	0.0771	0.444404	0.0389638	0.00597499	6.97655e-11
130	21	43990033	44464938	rs28842577	44149392	A	G	0.219917	186357	943406	---	-0.0470958	0.00745697	2.68982e-10	0.1075	0.0526319	-0.042815	0.00749644	1.12061e-08
131	23	71309707	71961176	rs2368671	71523650	T	C	0.12037	184258	929983	++	0.0682703	0.00877291	7.1417e-15	0.4284	0.408276	0.0682703	0.00877294	7.14316e-15
132	23	124688693	125081491	rs17303114	124874374	T	C	0.306903	184258	929983	++	0.0901475	0.00620271	7.42532e-48	0.6248	0.0899524	0.0901475	0.00620278	7.44392e-48

## Sheet: Supplementary_Table_5
X chromosome genetic correlation with LDSC							Heritability estimation for chromosome X based on individual-level genotype data only accessible for the EU-RLS-GENE cohort
Study 1	Study 2	rg	se	p				pooled				male				female
EU_female_23	EU_male_23	0.902	0.815	0.134			chr	H2_liab	H2_SE_liab	Enrichment	Enrichment_SE	H2_liab	H2_SE_liab	Enrichment	Enrichment_SE	H2_liab	H2_SE_liab	Enrichment	Enrichment_SE
23andME_female_23	23andME_male_23	0.922	0.046	1.18e-89			1	0.0161513	0.00327785	0.926466	0.188022	0.0118684	0.000544821	1.03628	0.0475705	0.0243903	0.000640033	0.891994	0.0234071
RLSmeta_male_23	RLSmeta_female_23	0.926	0.071	3.75e-39			2	0.0267466	0.00568755	1.65428	0.346586	0.0172604	0.000859514	1.625	0.0809199	0.0406936	0.00230137	1.60469	0.0907509
							3	0.0109033	0.00299135	0.762645	0.209234	0.00700467	0.000367627	0.745788	0.0391413	0.0180343	0.000568694	0.804246	0.025361
							4	0.00942382	0.00110986	0.671654	0.0791021	0.00609841	0.000317751	0.661602	0.0344721	0.0145299	0.00020935	0.660245	0.00951295
							5	0.0122963	0.00162552	0.893123	0.118067	0.00862619	0.000345451	0.953711	0.038193	0.0184302	0.00014171	0.853472	0.00656236
							6	0.0190757	0.00206501	1.76153	0.190692	0.0131081	0.000209982	1.84252	0.0295158	0.0299208	0.000401833	1.76159	0.0236581
							7	0.0105652	0.00088076	0.832224	0.0693778	0.0075633	0.000216728	0.906854	0.0259861	0.0163286	0.000272329	0.820043	0.0136767
							8	0.009861	0.000914419	0.947046	0.0878204	0.00410838	0.000197477	0.600597	0.0288687	0.018231	0.000151894	1.11631	0.00930065
							9	0.0147479	0.000515489	1.32612	0.0463522	0.0105916	0.000298545	1.44969	0.0408624	0.0219515	0.000155259	1.25846	0.00890083
							10	0.00884081	0.00443212	0.730704	0.359679	0.00569397	0.000418641	0.716353	0.0526689	0.0138329	0.00111879	0.728931	0.0589553
							11	0.00651236	0.00144593	0.659417	0.146409	0.00400101	0.000180245	0.616672	0.0277809	0.011771	0.000338673	0.759902	0.0218638
							12	0.00710074	0.00126269	0.659971	0.117359	0.00595617	8.48987e-05	0.842657	0.0120111	0.0104127	0.00024826	0.617035	0.0147113
							13	0.010945	0.000396917	1.16938	0.0424069	0.00742951	0.000107251	1.20826	0.0174422	0.0160762	0.000117787	1.09507	0.00802336
							14	0.00452548	0.000901718	0.582052	0.115976	0.0035867	0.000341754	0.70219	0.0669073	0.00741566	0.000234149	0.608093	0.0192005
							15	0.019109	0.000643976	2.53813	0.0855353	0.0120583	0.000195681	2.43795	0.0395629	0.0285349	8.65699e-05	2.41644	0.00733106
							16	0.0146719	0.000834961	1.75415	0.0998265	0.00811613	0.000115207	1.47704	0.0209663	0.0232082	0.000200127	1.76907	0.0152549
							17	0.00674243	0.000780112	1.00701	0.116513	0.00370919	0.000285006	0.843252	0.0647936	0.0113621	0.000153558	1.08193	0.0146222
							18	0.0051024	0.00157698	0.638513	0.197343	0.00365539	0.000240906	0.696293	0.0458887	0.00788053	0.000153524	0.628744	0.0122488
							19	0.00294011	0.000683302	0.488816	0.113604	0.00192655	0.000145736	0.487557	0.0368817	0.00532953	0.000138986	0.564929	0.0147325
							20	0.00454808	0.000736174	0.661829	0.107127	0.00216318	0.000112534	0.479152	0.0249268	0.00841631	0.00015833	0.780843	0.0146894
							21	0.00165703	0.000707594	0.38681	0.165178	0.000634657	0.000123932	0.225512	0.0440365	0.00314569	0.000128628	0.468173	0.0191438
							22	0.00138054	0.000296928	0.329691	0.0709104	0.000859918	0.000100388	0.312593	0.0364924	0.00206037	6.46802e-05	0.313709	0.00984813
							23	0.00354825	0.000549388	0.782846	0.121211	0.00320543	0.000126198	0.948707	0.0373506	0.00467433	9.41802e-05	0.720362	0.0145141
Legend
rg	genetic correlation from LDSC
se	standard error of rg estimate
p	nominal p-value of two-sided Z-test
H2_liab	heritability estimate on the liability scale
H2_SE_liab	standard error of heritability estimate
Enrichment	enrichment estimate
Enrichment_SE	standard error of enrichment estimate

## Sheet: Supplementary_Table_6
Discovery stage							replication stage only								joint analysis of replication and discovery
discovery stage source of lead SNP	sequential number of genomic risk locus	chromosome	start position of locus	end position of locus	rsID of SNP	lead SNP position (GRCh37)	number of studies included in the analysis	two-sided nominal p-value of fixed-effects meta-analysis	beta estimate of fixed-effects meta-analysis	standard error of beta estimate of fixed-effects meta-analysis	two-sided nominal p-value of random-effects meta-analysis (RE model)	beta estimate of random-effects meta-analysis	standard error of beta estimate of random-effects meta-analysis	two-sided nominal p-value of random-effects meta-analysis (RE2 model)	number of studies included in the analysis	two-sided nominal p-value of fixed-effects meta-analysis	beta estimate of fixed-effects meta-analysis	standard error of beta estimate of fixed-effects meta-analysis	two-sided nominal p-value of random-effects meta-analysis (RE model)	beta estimate of random-effects meta-analysis	standard error of beta estimate of random-effects meta-analysis	two-sided nominal p-value of random-effects meta-analysis (RE2 model)
Analysis type	GenomicLocus	chr	start	end	rsid	Pos	#STUDY	PVALUE_FE	effect_FE	STD_FE	PVALUE_RE	effect_RE_RE2	STD_RE_RE2	PVALUE_RE2	#STUDY	PVALUE_FE	effect_FE	STD_FE	PVALUE_RE	effect_RE_RE2	STD_RE_RE2	PVALUE_RE2
pooled	1	1	6673261	7160954	rs4908581	7017985	6	0.000322438	-0.0324315	0.00901734	0.000583708	-0.0323666	0.00941144	0.000501251	7	1.61777e-12	-0.031129	0.00440672	1.61777e-12	-0.031129	0.00440672	3.7679e-12
pooled	2	1	30437118	30591997	rs267653	30557439	6	0.230547	0.0112622	0.00939335	0.230547	0.0112622	0.00939335	0.290071	7	8.03997e-13	0.032688	0.00456507	0.00642681	0.0237092	0.00870007	1.06191e-12
pooled	3	1	37086482	37281112	rs682725	37154861	5	0.0919502	-0.016492	0.00978641	0.0919502	-0.016492	0.00978641	0.12036	6	4.97894e-10	-0.0290956	0.00467793	4.97894e-10	-0.0290956	0.00467793	8.54862e-10
pooled	4	1	57313579	57959925	rs12565446	57823915	6	0.000192971	-0.0338301	0.00907448	0.000192971	-0.0338301	0.00907448	0.000301864	7	8.84425e-19	-0.0384383	0.00434389	8.84425e-19	-0.0384383	0.00434389	2.51284e-18
pooled	4	1	57313579	57959925	rs3820576	57536024	6	1.97714e-05	0.0512326	0.0120054	1.97714e-05	0.0512326	0.0120054	3.16741e-05	7	1.3763e-21	0.0553324	0.00579771	1.3763e-21	0.0553324	0.00579771	4.18585e-21
pooled	5	1	58884135	59228905	rs3813996	59011178	3	4.79645e-06	0.0510505	0.0111622	4.79645e-06	0.0510505	0.0111622	6.51611e-06	4	1.81271e-31	0.0569936	0.00488374	1.81271e-31	0.0569936	0.00488374	4.93262e-31
pooled	6	1	72424586	73744721	rs66495454	72748567	5	0.223501	-0.0112037	0.00920392	0.223501	-0.0112037	0.00920392	0.277041	6	7.70382e-08	-0.0248237	0.00461928	0.00363122	-0.0204876	0.00704395	1.24309e-07
pooled	7	1	106214826	107868824	rs12044119	107182726	5	1.72092e-27	-0.0998949	0.00919549	1.72092e-27	-0.0998949	0.00919549	5.03856e-27	6	1.48179e-164	-0.120517	0.00440832	1.43113e-29	-0.10976	0.00971982	5.83907e-164
pooled	8	1	109777258	110304536	rs756637	110232801	4	0.912017	-0.0022334	0.0202127	0.972962	-0.0012136	0.0358061	0.907786	5	5.91797e-10	0.068986	0.0111401	0.453281	0.0290085	0.0386802	1.98396e-12
pooled	9	1	158964861	159747698	rs71628147	159600245	6	0.108284	-0.0257553	0.0160374	0.108284	-0.0257553	0.0160374	0.143725	7	1.04089e-08	-0.0462599	0.00808184	1.04089e-08	-0.0462599	0.00808184	2.05834e-08
pooled	10	1	168623881	168899994	rs78760104	168665747	5	0.00185685	0.028223	0.00906843	0.0442772	0.0274433	0.0136435	0.0027078	6	1.60933e-10	0.0278593	0.00435667	1.57663e-07	0.0278575	0.0053129	2.82904e-10
pooled	11	1	190597152	191865500	rs72742381	191380209	6	0.000589667	0.0321572	0.00935804	0.000589667	0.0321572	0.00935804	0.000908914	7	9.73982e-13	0.0319397	0.00447702	9.73982e-13	0.0319397	0.00447702	2.28802e-12
pooled	12	1	208195981	208393684	rs681241	208300491	6	0.00487605	-0.0370844	0.0131734	0.143781	-0.0315692	0.0215953	0.00723215	7	1.02161e-11	-0.0433512	0.00637197	0.000140931	-0.0408572	0.0107334	2.30334e-11
pooled	13	1	208995966	209722480	rs12042461	209163313	6	0.0438306	0.0203577	0.0100995	0.930606	-0.00174042	0.019986	0.03677	7	3.50562e-13	0.0352758	0.00484998	0.145011	0.0183077	0.012562	8.37489e-13
pooled	13	1	208995966	209722480	rs4844850	209700808	6	0.000432433	-0.0391198	0.0111153	0.000432433	-0.0391198	0.0111153	0.00066967	7	1.25704e-22	-0.0523036	0.00534318	1.25704e-22	-0.0523036	0.00534318	3.91191e-22
pooled	13	1	208995966	209722480	rs61815845	209003642	6	0.000721521	-0.0382199	0.0113034	0.0835327	-0.0410205	0.0237038	0.00110857	7	3.07239e-16	-0.0446619	0.00546627	0.00134573	-0.0418222	0.0130448	8.13017e-16
pooled	13	1	208995966	209722480	rs74155478	209569206	6	0.279019	0.0177642	0.01641	0.279019	0.0177642	0.01641	0.345055	7	6.88909e-10	0.0497688	0.00806806	0.0355507	0.0352363	0.016763	1.20714e-09
pooled	14	2	47208	534069	rs56350804	217560	3	0.00810422	-0.0290599	0.0109755	0.00810422	-0.0290599	0.0109755	0.0104064	4	1.19322e-12	-0.0349671	0.00492068	1.19322e-12	-0.0349671	0.00492068	2.0796e-12
pooled	15	2	3932070	4986983	rs10193366	4702483	6	9.98027e-08	-0.0604866	0.0113545	0.0478995	-0.0516557	0.0261117	1.58913e-07	7	1.86994e-29	-0.0613367	0.00544303	5.68141e-05	-0.0573058	0.0142351	6.61821e-29
pooled	15	2	3932070	4986983	rs1389581	4017004	6	1.71567e-17	-0.0821535	0.00965195	1.71567e-17	-0.0821535	0.00965195	3.87117e-17	7	9.62424e-79	-0.0889986	0.00473721	9.62424e-79	-0.0889986	0.00473721	5.50365e-78
pooled	16	2	13087424	13906940	rs147039591	13194065	4	2.10207e-06	-0.0753565	0.0158868	2.10207e-06	-0.0753565	0.0158868	3.07422e-06	5	2.01192e-17	-0.062611	0.00737199	2.01192e-17	-0.062611	0.00737199	4.71452e-17
pooled	16	2	13087424	13906940	rs2380524	13806101	6	0.00100873	-0.0399219	0.0121414	0.00100873	-0.0399219	0.0121414	0.00154168	7	5.57549e-16	-0.0476833	0.0058881	5.57549e-16	-0.0476833	0.0058881	1.46383e-15
pooled	17	2	15027948	15722629	rs9808304	15271763	6	0.0349031	-0.0206372	0.00978306	0.0349031	-0.0206372	0.00978306	0.0488792	7	3.09841e-15	-0.0377185	0.00478243	3.09841e-15	-0.0377185	0.00478243	7.23702e-15
pooled	18	2	22431110	23016287	rs34525150	22727660	5	0.000137204	-0.0347397	0.00911048	0.219236	-0.0239128	0.019464	0.000156462	6	1.25008e-13	-0.0323213	0.00436105	0.00249319	-0.0304777	0.0100781	2.49611e-13
pooled	19	2	49014171	49110303	rs4331561	49084744	6	0.129926	-0.0144796	0.00956134	0.129926	-0.0144796	0.00956134	0.170535	7	1.57039e-10	-0.0296351	0.00463166	2.91032e-06	-0.0275874	0.00589847	3.35916e-10
pooled	20	2	53642321	53838111	rs7560576	53740122	6	0.150465	-0.0133099	0.00925656	0.0697186	-0.0412499	0.0227431	0.117125	7	1.48815e-10	-0.0292385	0.00456383	0.0215042	-0.0326968	0.0142221	1.23245e-10
pooled	21	2	56615946	59094791	rs1864274	57247176	6	6.28739e-05	-0.036762	0.00918647	0.00277379	-0.0379766	0.0126938	9.96199e-05	7	7.77397e-17	-0.0370116	0.0044407	4.78892e-16	-0.0370135	0.00456014	2.09382e-16
pooled	22	2	59988924	60253795	rs6740476	60071277	6	0.00479572	0.0254473	0.00902246	0.00479572	0.0254473	0.00902246	0.00711563	7	2.85817e-13	0.0319363	0.00437429	2.85817e-13	0.0319363	0.00437429	6.85065e-13
pooled	23	2	66524248	67027520	rs113851554	66750564	6	8.94012e-272	0.608991	0.0172897	4.51245e-17	0.56898	0.0677458	1.88226e-274	7	0	0.668701	0.00842378	2.6046e-43	0.58874	0.0426672	0
pooled	24	2	68025394	68150258	rs1820987	68069867	6	3.26074e-34	-0.110141	0.00903083	4.85832e-18	-0.105602	0.0121989	1.02078e-33	7	1.68416e-178	-0.123878	0.00434854	1.6752e-39	-0.116041	0.00882358	1.43793e-177
pooled	25	2	75618545	76208256	rs7568435	76006521	6	6.09922e-05	0.0368771	0.00919873	0.154913	0.0233381	0.0164076	1.91043e-05	7	4.33739e-22	0.0460277	0.00476338	0.000992781	0.0347909	0.0105665	8.45035e-22
pooled	26	2	76587446	77543075	rs115436562	77076752	6	6.08751e-05	-0.127279	0.0317452	0.00463954	-0.122108	0.0431319	9.6493e-05	7	1.07772e-15	-0.127249	0.0158711	1.07772e-15	-0.127249	0.0158711	2.80458e-15
pooled	27	2	124733246	125410977	rs11689768	124929007	6	1.60416e-09	0.0686767	0.0113825	1.60416e-09	0.0686767	0.0113825	2.6844e-09	7	2.48761e-64	0.093042	0.0054941	1.58182e-13	0.083807	0.0113558	7.20512e-64
pooled	28	2	158555607	160650456	rs11691420	160177662	6	0.138574	0.0134516	0.00908205	0.138574	0.0134516	0.00908205	0.181127	7	3.24086e-15	0.0347099	0.0044041	0.00384211	0.025036	0.00866045	4.31163e-15
pooled	28	2	158555607	160650456	rs77276698	159250229	6	8.61408e-23	-0.104192	0.0106026	0.000451705	-0.0889798	0.0253658	6.9165e-23	7	1.34182e-115	-0.117135	0.00512541	2.04602e-11	-0.100485	0.0149917	8.55287e-115
pooled	29	2	164654961	165353131	rs268263	164954174	6	1.33105e-06	-0.0502609	0.0103951	0.0456711	-0.0441397	0.0220873	2.16058e-06	7	3.03017e-20	-0.0468531	0.00508284	0.000110698	-0.0457223	0.0118272	8.93131e-20
pooled	30	2	189979936	190692798	rs12693542	190445848	6	5.65034e-05	-0.0405739	0.0100756	0.190731	-0.0344726	0.0263467	9.8975e-06	7	3.61046e-17	-0.0416011	0.00493787	0.0152708	-0.0356724	0.0147049	8.95786e-17
pooled	31	2	193472590	194329828	rs1979002	193838929	6	0.000304894	0.0324019	0.00897286	0.000304894	0.0324019	0.00897286	0.000474273	7	1.28765e-11	0.0292984	0.00432767	1.28765e-11	0.0292984	0.00432767	2.89086e-11
pooled	32	2	222682064	222869879	rs824920	222786280	6	0.00857187	0.0333808	0.0126987	0.114525	0.0351283	0.0222588	0.0125441	7	6.9126e-14	0.044996	0.00600787	0.00103509	0.0402816	0.0122779	1.69419e-13
pooled	33	2	235528010	235626316	rs11677044	235599903	6	0.00742467	0.0255904	0.00955876	0.0665714	0.028112	0.0153236	0.0109046	7	1.0157e-11	0.0312649	0.0045949	8.54806e-05	0.0300172	0.00764091	2.29026e-11
pooled	34	3	3327425	3553929	rs7620647	3485615	6	2.31951e-19	0.0921535	0.0102427	3.46673e-07	0.10073	0.019766	5.49996e-19	7	8.11188e-69	0.0875402	0.00499306	2.41404e-17	0.091601	0.0108123	4.34329e-68
pooled	35	3	70450221	70925331	rs7644555	70522216	6	0.0604583	0.0288386	0.0153606	0.0604583	0.0288386	0.0153606	0.0827251	7	3.96882e-09	0.0446125	0.00758009	3.96882e-09	0.0446125	0.00758009	7.91044e-09
pooled	36	3	71757260	71868363	rs1374913	71812098	6	0.271453	-0.0104773	0.00952718	0.271453	-0.0104773	0.00952718	0.336567	7	2.26668e-08	-0.0264203	0.00472609	0.0021225	-0.0220527	0.00717735	3.99151e-08
pooled	37	3	75045523	76852326	rs13095641	75465277	6	0.276025	0.0242397	0.0222527	0.276025	0.0242397	0.0222527	0.341697	7	3.20243e-06	0.0743184	0.0159571	0.1497	0.0479145	0.0332603	5.17455e-07
pooled	37	3	75045523	76852326	rs9830053	76425822	6	0.0977178	0.019777	0.0119425	0.603866	0.00985424	0.0189925	0.130469	7	2.38673e-08	0.0327805	0.00587322	0.0278002	0.0248657	0.0113021	4.19033e-08
pooled	38	3	105000469	105304451	rs62262154	105072957	6	0.510563	0.00791877	0.0120353	0.614078	-0.0108087	0.0214346	0.408392	7	3.40753e-12	0.0415409	0.00596869	0.688124	0.00747111	0.0186126	6.39154e-13
pooled	39	3	117332915	118240364	rs6438436	117822149	6	4.81874e-05	0.0484642	0.0119245	4.81874e-05	0.0484642	0.0119245	7.66046e-05	7	4.81129e-17	0.0492396	0.00586799	4.81129e-17	0.0492396	0.00586799	1.30368e-16
pooled	40	3	130401022	131344457	rs6439256	130519562	6	7.4974e-20	0.0872529	0.00956698	7.4974e-20	0.0872529	0.00956698	1.79963e-19	7	2.69188e-80	0.0873193	0.00460156	2.69188e-80	0.0873193	0.00460156	1.55413e-79
pooled	41	3	155402526	156002419	rs6441045	155898861	6	0.00467869	-0.0288935	0.0102156	0.0106596	-0.0292115	0.011439	0.00694572	7	9.18927e-11	-0.0325354	0.00502111	9.18927e-11	-0.0325354	0.00502111	1.98694e-10
pooled	42	3	173022561	173130573	rs664525	173127808	6	0.0516818	0.0183485	0.0094299	0.0516818	0.0183485	0.0094299	0.0712189	7	1.04323e-09	0.0275057	0.00450718	1.04323e-09	0.0275057	0.00450718	2.1437e-09
pooled	43	4	11557712	11764298	rs2215231	11634127	6	0.850974	-0.00176914	0.00941655	0.888487	0.00169303	0.0120741	0.900379	7	1.32455e-08	-0.0257244	0.00452666	0.499302	-0.00853062	0.0126269	6.51154e-09
pooled	44	4	31058295	31313039	rs1973457	31186938	6	0.38534	-0.00844605	0.00972936	0.38534	-0.00844605	0.00972936	0.46048	7	1.04098e-07	-0.0263642	0.00495621	0.00340933	-0.0218376	0.00745768	1.58564e-07
pooled	45	4	35410631	35873980	rs34802521	35450528	6	0.326383	0.00976339	0.00994817	0.441868	0.0108155	0.0140636	0.397323	7	6.25463e-10	0.0297833	0.00481628	0.0782314	0.0206974	0.0117529	8.18742e-10
pooled	46	4	38782263	38968349	rs3866197	38930469	6	1.38663e-05	0.0388824	0.00894678	0.806962	0.00759233	0.031072	1.04017e-08	7	5.25957e-38	0.0561177	0.00435426	0.197722	0.0236179	0.0183359	1.77367e-40
pooled	47	4	105796186	106479973	rs57692580	106214476	3	0.306756	-0.0104899	0.0102635	0.426055	-0.00932734	0.0117184	0.352946	4	7.21153e-08	-0.0251311	0.00466616	0.023101	-0.0199613	0.0087867	1.05195e-07
pooled	48	4	115844385	116496772	rs70964338	115954958	6	0.0305903	-0.02024	0.00936014	0.0305903	-0.02024	0.00936014	0.0430513	7	2.33414e-09	-0.0267264	0.00447479	2.33414e-09	-0.0267264	0.00447479	4.71009e-09
pooled	49	4	118525767	119842934	rs7675616	119303804	6	0.00607079	-0.0293516	0.0106969	0.00607079	-0.0293516	0.0106969	0.00895935	7	6.79125e-10	-0.0326672	0.00529376	6.79125e-10	-0.0326672	0.00529376	1.40869e-09
pooled	50	4	131623727	132142460	rs13104564	131647872	6	0.0555286	0.0359312	0.0187658	0.385176	0.0307764	0.0354404	0.0762763	7	2.73221e-09	0.0532467	0.00895364	0.0301958	0.0430759	0.0198734	5.49337e-09
pooled	51	4	147024895	148024224	rs2357076	147270923	6	0.000200577	0.0336292	0.00904427	0.000200577	0.0336292	0.00904427	0.000313622	7	1.06071e-18	0.0386778	0.00438101	1.06071e-18	0.0386778	0.00438101	3.00751e-18
pooled	51	4	147024895	148024224	rs9992506	147771978	6	0.00249287	-0.0287318	0.00950061	0.00249287	-0.0287318	0.00950061	0.00374958	7	7.78694e-11	-0.0299692	0.00460735	7.78694e-11	-0.0299692	0.00460735	1.68926e-10
pooled	52	5	1645326	2071652	rs150442946	1875577	5	0.00513295	-0.0383468	0.0137023	0.00513295	-0.0383468	0.0137023	0.00735106	6	3.96834e-10	-0.0414421	0.00662515	3.96834e-10	-0.0414421	0.00662515	6.84643e-10
pooled	53	5	27810440	27967386	rs28693620	27904662	5	0.000255322	-0.0366009	0.0100088	0.0538839	-0.0298449	0.0154816	0.000382216	6	4.23205e-27	-0.0502983	0.00466546	1.4714e-05	-0.0423996	0.00978545	1.18251e-26
pooled	54	5	101488394	102876932	rs2067133	102364542	5	0.00109654	-0.0326955	0.0100154	0.00109654	-0.0326955	0.0100154	0.001612	6	9.64997e-21	-0.0451854	0.00483793	9.64997e-21	-0.0451854	0.00483793	2.3665e-20
pooled	55	5	139419668	140640504	rs250425	139928128	6	0.0407697	-0.0219843	0.0107457	0.115691	-0.0204357	0.0129905	0.056746	7	6.60429e-11	-0.0341984	0.00523762	0.000232802	-0.0304049	0.00826114	1.43736e-10
pooled	56	5	143370686	144679201	rs59908668	144092369	5	0.000390658	0.0333646	0.00940825	0.0355033	0.0291193	0.0138494	0.000582144	6	2.6785e-16	0.0369614	0.00451465	1.87884e-11	0.0364835	0.00543302	5.83825e-16
pooled	57	5	153038558	153734373	rs10038916	153098094	6	0.0043693	-0.0260855	0.0091522	0.0043693	-0.0260855	0.0091522	0.00649628	7	4.4105e-17	-0.037324	0.00444257	4.4105e-17	-0.037324	0.00444257	1.19638e-16
pooled	58	5	157199547	157703843	rs17294992	157526827	6	0.000866405	0.0323965	0.00972675	0.0647807	0.0264888	0.0143433	0.00132736	7	5.16404e-18	0.0404754	0.00467941	8.35219e-07	0.0372559	0.00756166	1.43763e-17
pooled	59	5	158950328	159134022	rs201217753	159049922	6	0.00165308	-0.0539002	0.0171309	0.326684	-0.0356369	0.036334	0.000935668	7	1.22031e-11	-0.0607581	0.0089643	0.0336693	-0.0464424	0.0218655	2.74239e-11
pooled	60	5	170202715	170875445	rs2914339	170747271	6	1.177e-06	0.0462292	0.00951323	1.177e-06	0.0462292	0.00951323	1.9064e-06	7	1.62483e-16	0.0379316	0.00459947	1.62483e-16	0.0379316	0.00459947	4.33534e-16
pooled	61	6	12628883	13124594	rs9463138	12803792	6	0.00149399	-0.0296839	0.00934677	0.118885	-0.0240481	0.0154207	0.00226835	7	6.20219e-12	-0.0310997	0.00452364	5.81889e-05	-0.0300435	0.00747344	1.41102e-11
pooled	62	6	23266068	23508727	rs114096180	23408198	6	0.00101351	0.108036	0.0328702	0.00101351	0.108036	0.0328702	0.00154887	7	2.99675e-14	0.129096	0.0169898	2.99675e-14	0.129096	0.0169898	7.43821e-14
pooled	63	6	29373829	30354303	rs1059453	29855901	5	0.749659	-0.00397422	0.0124549	0.307641	-0.0210149	0.0205991	0.37271	6	2.125e-30	0.0792759	0.00691836	0.935102	-0.00296397	0.0363999	7.05589e-42
pooled	64	6	31974723	32946964	rs9269959	32552144	4	0.511466	-0.0105303	0.0160387	0.557116	-0.0129951	0.0221333	0.575479	5	5.45405e-34	-0.0941861	0.00774931	0.189055	-0.0490939	0.0373798	2.75522e-39
pooled	65	6	34217181	35609769	rs61431557	34717578	6	0.00752996	0.0339735	0.0127125	0.212398	0.0357139	0.0286399	0.00941375	7	8.37777e-12	0.0415795	0.00608605	0.0132687	0.0385653	0.0155727	1.89568e-11
pooled	66	6	37173139	39277032	rs10947738	38469187	6	1.62377e-110	0.228586	0.0102336	8.7227e-39	0.228196	0.0175187	9.0116e-110	7	0	0.282407	0.00502616	6.6318e-26	0.247215	0.0234886	0
pooled	66	6	37173139	39277032	rs708023	37604335	6	5.93034e-10	-0.0599502	0.00968146	0.000117287	-0.0726846	0.0188706	1.0144e-09	7	1.08763e-44	-0.065478	0.00466848	4.7695e-11	-0.0661107	0.0100503	4.71718e-44
pooled	66	6	37173139	39277032	rs9369006	37496878	6	4.5004e-15	0.0916632	0.0116915	7.80183e-08	0.106855	0.0198924	7.95415e-15	7	7.38303e-60	0.0920143	0.00563892	5.20823e-23	0.0942963	0.00954651	3.6928e-59
pooled	67	6	49869536	51825622	rs1326611	51589089	6	0.155434	-0.0132262	0.00931034	0.155434	-0.0132262	0.00931034	0.201595	7	3.53693e-12	-0.031368	0.00451043	1.86686e-09	-0.0303268	0.00504691	6.37372e-12
pooled	67	6	49869536	51825622	rs78648104	50683009	6	0.00127346	0.0538821	0.0167237	0.00127346	0.0538821	0.0167237	0.00193889	7	1.37118e-10	0.0518192	0.00807271	1.37118e-10	0.0518192	0.00807271	2.9411e-10
pooled	68	6	69526257	70329783	rs779452	69964296	6	0.0297761	-0.0197501	0.00908862	0.0297761	-0.0197501	0.00908862	0.0419465	7	2.07024e-09	-0.0267272	0.00446034	2.07024e-09	-0.0267272	0.00446034	4.18905e-09
pooled	69	6	75877166	76625079	rs4708178	76021338	6	0.432983	-0.00766356	0.00977373	0.551741	-0.00889589	0.0149472	0.509996	7	1.16966e-08	-0.0271809	0.00476516	0.127636	-0.0180658	0.0118581	1.5662e-08
pooled	70	6	93731968	94002671	rs1324118	93825827	6	0.0348431	-0.0229586	0.0108799	0.0348431	-0.0229586	0.0108799	0.0487984	7	1.47262e-09	-0.0322495	0.00533284	1.47262e-09	-0.0322495	0.00533284	3.00286e-09
pooled	71	6	147857519	148018479	rs11155509	147942236	5	0.0200428	-0.0182876	0.0078638	0.131392	-0.0147576	0.00978211	0.0237958	6	2.84797e-14	-0.0318262	0.00418488	0.00707772	-0.0225269	0.00836448	4.57688e-14
pooled	72	7	1243525	2081944	rs113230729	1392501	6	1.45362e-35	-0.210825	0.0169379	1.45362e-35	-0.210825	0.0169379	4.63732e-35	7	2.27662e-160	-0.22489	0.00833418	2.27662e-160	-0.22489	0.00833418	1.84424e-159
pooled	73	7	25681464	25902038	rs12530680	25684632	6	0.265872	0.0102071	0.00917395	0.59222	0.00837153	0.0156296	0.330297	7	1.21711e-08	0.0254047	0.00445907	0.117932	0.0167383	0.0107056	2.41622e-08
pooled	74	7	38993137	39537854	rs13233706	39324505	6	0.00957036	0.0234642	0.00905613	0.00957036	0.0234642	0.00905613	0.0139649	7	6.294e-12	0.0301112	0.00438119	6.294e-12	0.0301112	0.00438119	1.43153e-11
pooled	75	7	67314720	68057345	rs5002158	67436719	5	0.0937742	-0.0170807	0.0101925	0.0937742	-0.0170807	0.0101925	0.122626	6	6.74813e-09	-0.0285133	0.00491856	6.74813e-09	-0.0285133	0.00491856	1.09196e-08
pooled	75	7	67314720	68057345	rs6971845	67757336	6	0.0306699	-0.0207358	0.00959399	0.0306699	-0.0207358	0.00959399	0.0431594	7	1.23023e-09	-0.028212	0.00464299	1.23023e-09	-0.028212	0.00464299	2.51873e-09
pooled	76	7	68566391	68689602	rs6460495	68584467	6	0.00998989	-0.0217461	0.00844122	0.00998989	-0.0217461	0.00844122	0.0145601	7	1.78225e-10	-0.0274318	0.00430031	1.78225e-10	-0.0274318	0.00430031	3.80249e-10
pooled	77	7	87885554	88719612	rs7779363	88311837	6	5.5918e-25	-0.135149	0.0130931	0.0123889	-0.0907807	0.0362996	6.54415e-26	7	1.05113e-110	-0.141782	0.00634194	1.29698e-08	-0.114663	0.0201643	2.55736e-110
pooled	78	7	102337228	103191428	rs10233848	103122645	6	1.86671e-05	-0.0416762	0.00973682	1.86671e-05	-0.0416762	0.00973682	2.99236e-05	7	1.06479e-29	-0.0538978	0.00476199	1.06479e-29	-0.0538978	0.00476199	3.7838e-29
pooled	79	7	147420957	147750111	rs851663	147511889	6	0.38454	0.00845133	0.00971907	0.399884	0.00922776	0.0109616	0.459636	7	2.09635e-07	0.024815	0.00478077	0.0456794	0.019229	0.00962247	3.25732e-07
pooled	80	8	8088933	11895484	rs7819412	11045161	6	1.66554e-05	-0.0385045	0.00894294	0.0344487	-0.0385862	0.018246	2.67158e-05	7	1.30009e-20	-0.0405073	0.00435178	2.83253e-05	-0.0407096	0.00972395	3.86578e-20
pooled	81	8	15369042	15708869	rs2736019	15695089	6	0.0502712	0.0468083	0.0239105	0.257049	0.0482158	0.0425411	0.0693593	7	3.16385e-09	0.0679514	0.0114727	0.00987919	0.0599787	0.0232473	6.33959e-09
pooled	82	8	27064041	27374078	rs17446091	27167942	6	0.0184764	-0.0252755	0.0107285	0.0184764	-0.0252755	0.0107285	0.0264522	7	2.48525e-09	-0.0310058	0.0052002	2.48525e-09	-0.0310058	0.0052002	5.00778e-09
pooled	83	8	64235654	65240584	rs10105127	64853009	6	0.0621679	0.0178316	0.00956071	0.113265	0.017911	0.0113097	0.0849536	7	1.35109e-08	0.0267176	0.00470423	4.40837e-05	0.0253352	0.00620205	2.63044e-08
pooled	84	8	141536017	142026717	rs306960	142005245	6	0.00263887	-0.0276831	0.00920638	0.195925	-0.0228656	0.0176808	0.00396462	7	1.92948e-15	-0.0355448	0.00447341	0.00222455	-0.0308238	0.0100781	4.98135e-15
pooled	85	9	2121124	2156285	rs28592290	2143908	6	0.0813865	0.0158355	0.00908678	0.184971	0.0331856	0.0250343	0.00649058	7	1.58968e-08	0.0249433	0.00441351	0.0320875	0.0309435	0.0144372	9.27441e-09
pooled	86	9	7236344	7374548	rs11793109	7266982	6	0.512933	-0.00562245	0.00859337	0.512933	-0.00562245	0.00859337	0.590267	7	3.36011e-07	-0.0256177	0.00502107	0.143731	-0.0152036	0.0103989	1.52685e-07
pooled	87	9	8011093	10359962	rs34602324	8827307	5	1.22019e-26	0.0997916	0.00934101	6.35751e-09	0.0900029	0.0154988	3.41733e-26	6	5.49058e-162	0.120799	0.00445399	1.05998e-16	0.10308	0.0124225	1.57978e-161
pooled	87	9	8011093	10359962	rs4596705	9214833	6	1.75112e-11	-0.0620177	0.00922141	0.0304546	-0.046538	0.0215043	1.30665e-11	7	2.54115e-68	-0.0775849	0.00444172	1.24748e-05	-0.05941	0.0135977	8.30042e-68
pooled	87	9	8011093	10359962	rs7028516	8463745	6	0.0138429	0.0269275	0.0109403	0.0645417	0.0254566	0.0137721	0.0199942	7	1.00359e-20	0.0496706	0.00532052	0.00359984	0.0372832	0.0128066	1.88552e-20
pooled	87	9	8011093	10359962	rs76276550	9277544	6	0.000182171	-0.0598953	0.0160039	0.0119761	-0.0639082	0.0254326	0.00028513	7	1.95089e-19	-0.070237	0.00779027	8.37472e-08	-0.0679502	0.01268	5.63677e-19
pooled	88	9	14533166	14834502	rs10119028	14807457	6	0.0103321	-0.026947	0.0105077	0.0103321	-0.026947	0.0105077	0.015046	7	2.35412e-13	-0.0376812	0.00514281	2.35412e-13	-0.0376812	0.00514281	5.66008e-13
pooled	89	9	23213291	23423785	rs1360382	23379719	6	0.37073	-0.00856974	0.00957398	0.37073	-0.00856974	0.00957398	0.444982	7	1.01886e-07	-0.0246098	0.00462302	9.39066e-07	-0.0240763	0.00490952	1.81995e-07
pooled	90	9	27795852	30029195	rs10119174	27953724	6	0.0539903	0.0175924	0.00912981	0.230687	0.0219681	0.0183282	0.0742561	7	1.46117e-09	0.0269796	0.00446047	0.0310351	0.0228682	0.0106037	2.98005e-09
pooled	90	9	27795852	30029195	rs10757843	29367541	6	3.95745e-12	0.0645097	0.00929709	0.000277382	0.0572052	0.0157349	7.46204e-12	7	1.083e-54	0.0706925	0.00453896	1.86723e-15	0.0670651	0.00843601	5.18345e-54
pooled	90	9	27795852	30029195	rs564770132	28996018	2	0.0609503	0.0194635	0.0103869	0.0609503	0.0194635	0.0103869	0.0700382	3	1.23784e-11	0.0312851	0.00461724	1.23784e-11	0.0312851	0.00461724	2.00853e-11
pooled	91	9	31840233	32248547	rs10970755	32086580	5	9.2189e-06	0.049588	0.0111818	9.2189e-06	0.049588	0.0111818	1.41998e-05	6	1.92905e-14	0.0402858	0.0052625	1.92905e-14	0.0402858	0.0052625	3.9627e-14
pooled	92	9	35269819	35948341	rs10758320	35764362	6	0.0247891	0.021351	0.00951186	0.0247891	0.021351	0.00951186	0.0351474	7	3.23988e-11	0.0304273	0.00458571	3.23988e-11	0.0304273	0.00458571	7.1491e-11
pooled	93	9	73453043	74055162	rs11142701	73762953	6	0.00105212	0.0403467	0.0123151	0.00105212	0.0403467	0.0123151	0.00160694	7	4.09764e-17	0.0505607	0.00601193	4.09764e-17	0.0505607	0.00601193	1.11253e-16
pooled	94	9	80782698	81675912	rs1930382	81504207	6	0.0100991	0.0234034	0.00909783	0.0107952	0.0233366	0.00915426	0.0147155	7	1.33216e-10	0.0286637	0.00446235	1.33216e-10	0.0286637	0.00446235	2.85908e-10
pooled	95	9	119632524	120381906	rs62562210	119839529	6	8.46585e-11	-0.0929921	0.0143239	8.46585e-11	-0.0929921	0.0143239	1.50755e-10	7	9.17013e-43	-0.0947228	0.00691035	9.17013e-43	-0.0947228	0.00691035	3.89265e-42
pooled	96	9	128475058	128846054	rs4838313	128792958	6	0.345098	-0.00903532	0.00956989	0.345098	-0.00903532	0.00956989	0.417575	7	1.59679e-09	-0.028302	0.00469021	0.0308621	-0.0201787	0.00934697	2.35531e-09
pooled	97	9	129410918	129856223	rs537670230	129520455	5	7.03498e-14	-0.0987993	0.0131957	7.03498e-14	-0.0987993	0.0131957	1.47474e-13	6	1.75662e-69	-0.109352	0.00620643	1.75662e-69	-0.109352	0.00620643	7.76968e-69
pooled	98	9	140233166	140302316	rs77641763	140265782	6	3.22663e-05	0.0564201	0.0135728	3.22663e-05	0.0564201	0.0135728	5.15403e-05	7	1.90254e-24	0.0722682	0.00708233	6.6315e-16	0.0703043	0.00870413	6.14851e-24
pooled	99	10	14175916	14402248	rs12218808	14320990	6	0.000233347	-0.039909	0.0108452	0.0895631	-0.0575141	0.0338775	1.36594e-05	7	4.11236e-15	-0.0413726	0.00526942	0.00947459	-0.0486465	0.0187503	5.12909e-15
pooled	100	10	34316649	34518603	rs1415546	34417835	6	0.000482923	-0.0338377	0.00969546	0.00817166	-0.0323291	0.0122232	0.000746676	7	1.48152e-14	-0.0363558	0.00472822	1.48152e-14	-0.0363558	0.00472822	3.71577e-14
pooled	101	10	63260226	63678586	rs2675649	63602667	6	0.0101053	0.0229654	0.0089283	0.0783756	0.0201164	0.0114285	0.0147243	7	4.513e-10	0.0274862	0.00440826	9.80018e-10	0.0274347	0.0044882	9.44376e-10
pooled	102	10	67769960	68063253	rs10822764	67992690	6	0.108907	-0.0146508	0.00913894	0.108907	-0.0146508	0.00913894	0.144504	7	2.79275e-08	-0.0247126	0.00444956	4.09783e-05	-0.0233214	0.00568551	5.01237e-08
pooled	103	10	72793852	72983063	rs7099994	72915654	6	3.63248e-07	-0.0609343	0.0119778	3.63248e-07	-0.0609343	0.0119778	5.88265e-07	7	1.91492e-19	-0.0527586	0.00585034	1.91492e-19	-0.0527586	0.00585034	5.53394e-19
pooled	104	10	74788680	75695724	rs11000785	75575963	5	0.101499	-0.0167158	0.0102073	0.101499	-0.0167158	0.0102073	0.132198	6	2.50622e-10	-0.0315049	0.00497975	2.50622e-10	-0.0315049	0.00497975	4.36575e-10
pooled	105	10	77686741	78675460	rs17476469	78431390	6	0.807184	-0.00840311	0.0344305	0.807184	-0.00840311	0.0344305	0.862149	7	2.19471e-08	-0.0914531	0.0163429	0.239062	-0.050367	0.0427806	1.43461e-08
pooled	105	10	77686741	78675460	rs2116829	78664629	6	0.00263547	-0.0282048	0.00937866	0.00263547	-0.0282048	0.00937866	0.00395962	7	3.1536e-13	-0.0328933	0.00451356	3.1536e-13	-0.0328933	0.00451356	7.54681e-13
pooled	105	10	77686741	78675460	rs4746361	77852984	6	0.000379322	0.032155	0.00904737	0.000379322	0.032155	0.00904737	0.00058842	7	5.43889e-14	0.0332337	0.00441884	5.43889e-14	0.0332337	0.00441884	1.3379e-13
pooled	106	10	94276210	94841107	rs7909581	94713055	6	0.710002	-0.00360865	0.00970449	0.710002	-0.00360865	0.00970449	0.773305	7	6.07903e-08	-0.0261692	0.00483142	0.065783	-0.019908	0.0108201	2.01015e-08
pooled	107	10	99666810	100055224	rs61875279	99947514	6	0.00034872	-0.0401375	0.0112237	0.00034872	-0.0401375	0.0112237	0.00054156	7	2.89201e-13	-0.0401242	0.00549696	2.89201e-13	-0.0401242	0.00549696	6.93044e-13
pooled	108	10	102778967	104266259	rs35827610	103886101	2	0.0745533	0.0229692	0.0128809	0.0745533	0.0229692	0.0128809	0.0853564	3	3.9435e-10	0.0354959	0.00567367	3.9435e-10	0.0354959	0.00567367	5.97691e-10
pooled	109	10	116187205	117697088	rs533092732	116961434	5	0.123667	0.0399954	0.0259784	0.598485	0.0266903	0.050686	0.138689	6	1.01565e-08	0.0733694	0.0128087	0.103411	0.0501589	0.0308	1.69634e-08
pooled	110	10	131242882	131737756	rs11815777	131684856	6	2.63796e-10	-0.0611285	0.00967424	7.36534e-10	-0.0608607	0.00988314	4.59035e-10	7	1.75761e-58	-0.0773072	0.00479483	9.85174e-14	-0.0689401	0.00926257	8.69183e-58
pooled	110	10	131242882	131737756	rs7084824	131431161	6	0.0480489	0.0262533	0.0132798	0.0480489	0.0262533	0.0132798	0.0664221	7	5.6208e-12	0.0444574	0.00645345	5.6208e-12	0.0444574	0.00645345	1.281e-11
pooled	110	10	131242882	131737756	rs77588655	131242882	6	9.58543e-15	-0.169997	0.0219502	1.45289e-07	-0.165062	0.03139	1.98926e-14	7	2.49029e-36	-0.155455	0.0123505	7.9561e-17	-0.159227	0.0191106	9.76318e-36
pooled	111	11	6325417	6431445	rs10839553	6350791	6	0.0213985	-0.0350577	0.0152367	0.0213985	-0.0350577	0.0152367	0.0304902	7	3.51786e-16	-0.0608265	0.00745962	1.17778e-05	-0.0536671	0.0122481	8.89686e-16
pooled	112	11	8333826	9060676	rs10769894	8335495	6	3.70959e-34	-0.113563	0.00931942	9.36169e-11	-0.112759	0.0174094	1.16037e-33	7	4.6293e-115	-0.103945	0.00455907	5.00708e-26	-0.107258	0.0101654	3.18693e-114
pooled	112	11	8333826	9060676	rs73402082	8427377	6	3.3949e-07	0.0624766	0.0122501	3.3949e-07	0.0624766	0.0122501	5.51123e-07	7	8.43176e-16	0.0486161	0.00604094	8.43176e-16	0.0486161	0.00604094	2.20152e-15
pooled	113	11	27224030	27901952	rs28790418	27653220	5	0.0206517	-0.0230132	0.00994395	0.0206517	-0.0230132	0.00994395	0.0286002	6	2.0919e-13	-0.0356217	0.00485125	2.0919e-13	-0.0356217	0.00485125	4.14325e-13
pooled	114	11	29494630	29822846	rs326779	29617859	6	0.0148187	-0.0219757	0.00901832	0.0319406	-0.0232467	0.0108368	0.0213606	7	3.55918e-12	-0.0309028	0.0044441	2.81426e-06	-0.0293879	0.00627419	8.17735e-12
pooled	115	11	104874757	105709856	rs10895816	105285122	5	0.0140998	-0.0222948	0.00908246	0.0140998	-0.0222948	0.00908246	0.0197327	6	5.11344e-25	-0.0460033	0.00445303	0.018503	-0.0279551	0.0118685	3.73905e-25
pooled	116	11	114933643	115949066	rs11215689	115685167	6	0.0369566	0.0189082	0.00906325	0.208847	0.0266383	0.0211963	0.0434908	7	9.20635e-16	0.0350092	0.004356	0.0414057	0.0274818	0.0134751	1.6237e-15
pooled	116	11	114933643	115949066	rs11602686	115100638	6	0.00138499	0.0287891	0.00900289	0.353908	0.0192053	0.020717	0.00194835	7	2.38511e-40	0.0746995	0.00561745	0.171509	0.0328423	0.0240185	1.48885e-47
pooled	117	12	3679399	3738559	rs758637	3694467	6	0.00388425	0.0273229	0.00946278	0.0218461	0.0485922	0.0211913	0.00578995	7	8.57931e-18	0.0513683	0.00597892	0.00251714	0.0518245	0.0171532	7.66012e-19
pooled	118	12	6580443	6880996	rs2286729	6873818	6	0.0125494	0.0395861	0.0158579	0.557821	-0.0245905	0.0419576	0.000690801	7	1.16544e-11	0.0540046	0.00796007	0.556516	0.0144613	0.024593	8.63984e-12
pooled	119	12	83895440	85148344	rs6539837	84728415	6	5.86641e-05	-0.0421858	0.0104989	5.86641e-05	-0.0421858	0.0104989	9.30285e-05	7	2.46809e-16	-0.0408411	0.00498255	2.46809e-16	-0.0408411	0.00498255	6.54977e-16
pooled	120	12	124267109	124694526	rs35981630	124463278	6	0.15404	0.0199178	0.0139734	0.15404	0.0199178	0.0139734	0.199913	7	5.31675e-09	0.0396003	0.00678443	5.31675e-09	0.0396003	0.00678443	1.05238e-08
pooled	121	13	21096490	21506212	rs9509353	21296267	6	0.724859	-0.00317611	0.00902376	0.724859	-0.00317611	0.00902376	0.786041	7	4.80427e-07	-0.0220422	0.0043787	0.157151	-0.0125783	0.008891	6.08062e-07
pooled	122	13	43899096	44631448	rs4942239	44135427	6	2.01833e-05	-0.0393714	0.00923593	0.00131552	-0.0419379	0.0130543	3.23306e-05	7	3.12842e-19	-0.0396601	0.00442433	9.99886e-17	-0.0396749	0.00477735	8.99229e-19
pooled	123	13	53606859	54059543	rs11148275	53902672	3	0.00300416	-0.0244458	0.00823835	0.0705345	-0.0266412	0.0147314	0.0035372	4	5.57826e-27	-0.0462475	0.00429986	0.00568528	-0.03649	0.0131952	8.85181e-28
pooled	124	13	60098513	60841240	rs9570214	60417407	6	0.147021	0.021662	0.0149379	0.921639	-0.00332452	0.0337962	0.0717959	7	2.11555e-11	0.0477558	0.00713006	0.371113	0.0190125	0.0212574	2.72465e-11
pooled	125	13	62131957	62912226	rs4886357	62234016	6	0.173215	0.0146756	0.0107754	0.173215	0.0146756	0.0107754	0.222926	7	3.5786e-10	0.0332677	0.00530468	0.00843091	0.0247884	0.00940984	7.52537e-10
pooled	126	13	72452327	72963814	rs340561	72848156	5	1.61202e-07	0.059255	0.0113098	1.61202e-07	0.059255	0.0113098	2.56602e-07	6	3.18086e-43	0.0742243	0.00538481	3.18086e-43	0.0742243	0.00538481	1.11601e-42
pooled	127	13	74493002	74886079	rs4369536	74720142	6	3.54029e-10	0.0813882	0.0129743	3.54029e-10	0.0813882	0.0129743	6.12268e-10	7	6.28546e-48	0.0893162	0.00614069	6.28546e-48	0.0893162	0.00614069	2.82069e-47
pooled	128	14	21616150	21629436	rs10498276	21626496	6	0.487	0.00794191	0.0114257	0.487	0.00794191	0.0114257	0.56461	7	6.66848e-28	0.0668277	0.00610316	0.441965	0.0193897	0.0252182	4.66898e-33
pooled	129	14	26590457	26736179	rs8021157	26661769	6	0.0012315	-0.0296489	0.00917502	0.036143	-0.0370045	0.0176606	0.00187605	7	4.46312e-16	-0.0362366	0.00445974	0.000218622	-0.036074	0.00975904	1.17524e-15
pooled	130	14	69166108	70092296	rs72718216	69455773	6	7.50617e-07	-0.0726436	0.014682	7.50617e-07	-0.0726436	0.014682	1.21878e-06	7	4.45658e-39	-0.0919262	0.00702961	4.45658e-39	-0.0919262	0.00702961	1.81042e-38
pooled	131	14	90534158	90591506	rs1554116	90570376	6	0.00322029	-0.0263894	0.00895803	0.00322029	-0.0263894	0.00895803	0.00481855	7	4.49911e-15	-0.0338235	0.00431413	4.49911e-15	-0.0338235	0.00431413	1.14791e-14
pooled	132	14	99675579	99796699	rs2748809	99735233	6	0.00227157	-0.0280464	0.00918887	0.125639	-0.0209893	0.0137048	0.00342264	7	8.09875e-15	-0.0348382	0.00448598	6.07256e-06	-0.0320192	0.00707787	2.0491e-14
pooled	133	14	102283305	102765331	rs1741141	102389443	6	0.0228636	-0.0273719	0.0120279	0.0228636	-0.0273719	0.0120279	0.0325064	7	1.07973e-11	-0.0398897	0.00587005	1.07973e-11	-0.0398897	0.00587005	2.43192e-11
pooled	134	15	36045542	36965312	rs7176440	36886240	6	0.00191838	0.0290238	0.0093547	0.110324	0.022319	0.0139779	0.00289974	7	8.85884e-15	0.0348033	0.00448805	1.72046e-06	0.0325938	0.00681343	2.23852e-14
pooled	134	15	36045542	36965312	rs996064	36208998	6	5.71217e-15	-0.154409	0.0197703	5.71217e-15	-0.154409	0.0197703	1.19427e-14	7	1.18107e-69	-0.17203	0.00975142	1.18107e-69	-0.17203	0.00975142	6.36119e-69
pooled	135	15	45968535	46166020	rs35116416	46105757	6	0.0539199	0.0174199	0.00903764	0.185916	0.0224972	0.0170078	0.070802	7	2.07674e-11	0.0292246	0.00436154	0.0163331	0.0253348	0.0105501	4.62122e-11
pooled	136	15	46791586	48452817	rs111652004	47360367	5	3.63684e-18	-0.138885	0.0159829	8.76458e-11	-0.14396	0.0221926	8.69799e-18	6	3.03551e-73	-0.142734	0.00788467	7.09191e-59	-0.142611	0.00881459	1.37766e-72
pooled	136	15	46791586	48452817	rs607289	48075553	6	0.00860739	-0.0243483	0.00926753	0.00860739	-0.0243483	0.00926753	0.0125947	7	2.56372e-28	-0.0494606	0.00448177	0.00313119	-0.0341059	0.0115435	2.09049e-28
pooled	137	15	54338938	54642001	rs11635307	54592000	6	0.00399297	-0.0287793	0.00999727	0.0296297	-0.0398816	0.0183363	0.00594847	7	1.12182e-11	-0.0322322	0.00474705	0.000399876	-0.0335812	0.00948578	2.52495e-11
pooled	138	15	67253093	68631894	rs868036	68055013	6	2.10976e-54	0.15261	0.00982558	8.71385e-13	0.155737	0.0217832	6.61736e-54	7	8.72237e-288	0.172859	0.00476806	4.12434e-28	0.161721	0.0147111	3.18429e-287
pooled	139	15	70652960	70760039	rs10851824	70727494	6	0.00318325	0.0345741	0.0117222	0.0100379	0.045579	0.0177039	0.00476417	7	2.88653e-15	0.0442294	0.00560169	4.05509e-06	0.0433618	0.00940901	7.41071e-15
pooled	140	15	79734392	79991391	rs1319940	79890495	6	0.00739126	-0.0358848	0.0133964	0.00739126	-0.0358848	0.0133964	0.0108567	7	1.01112e-12	-0.0471049	0.00660752	1.01112e-12	-0.0471049	0.00660752	2.37378e-12
pooled	141	15	91451814	91586988	rs10775251	91554425	6	0.0545249	-0.0178127	0.00926468	0.0545249	-0.0178127	0.00926468	0.074958	7	1.60874e-09	-0.0272721	0.00452044	1.60874e-09	-0.0272721	0.00452044	3.27391e-09
pooled	142	15	92474036	92575841	rs59913727	92574019	6	0.000297179	0.0348737	0.00963962	0.0296033	0.0404054	0.0185741	0.000462403	7	5.06062e-15	0.0358067	0.00457571	0.000202533	0.0362855	0.0097651	1.28902e-14
pooled	143	16	19485435	20144954	rs72772738	20063757	6	0.00050907	-0.0486176	0.0139869	0.463367	-0.0216408	0.029511	0.000461322	7	8.30619e-12	-0.045391	0.00664275	0.0110793	-0.0392396	0.0154475	1.87978e-11
pooled	144	16	51886056	53340523	rs3112626	52625200	6	6.89829e-94	0.190311	0.00925848	6.89829e-94	0.190311	0.00925848	3.5348e-93	7	0	0.189753	0.00445612	0	0.189753	0.00445612	0
pooled	144	16	51886056	53340523	rs78593025	52518966	5	1.81434e-19	0.0899897	0.00997233	3.87904e-13	0.0900502	0.0124041	4.48856e-19	6	1.88233e-66	0.0831546	0.00482898	1.99672e-56	0.0834629	0.00527314	8.14635e-66
pooled	145	16	73594142	74703907	rs1480570	73676742	6	0.0258125	0.0217526	0.00975883	0.762343	0.00603165	0.0199456	0.010973	7	2.06541e-20	0.0438651	0.00473761	0.143286	0.0210721	0.0143968	8.67786e-21
pooled	145	16	73594142	74703907	rs35143674	74202347	6	3.94152e-05	-0.0377137	0.00917413	0.194885	-0.0233466	0.0180107	6.28006e-05	7	5.79319e-13	-0.0321898	0.00446754	0.00151598	-0.0308965	0.0097416	1.37269e-12
pooled	146	17	33002820	33517362	rs2074518	33324382	6	0.464238	-0.00657409	0.00898239	0.464238	-0.00657409	0.00898239	0.540886	7	1.35713e-07	-0.0228799	0.00434074	0.102731	-0.0137574	0.00843106	2.41146e-07
pooled	147	17	45805886	47132848	rs12450895	46772776	6	1.27125e-07	0.059499	0.0112625	0.0226407	0.0452113	0.0198344	1.38766e-07	7	3.89273e-40	0.0734294	0.00553721	5.75679e-07	0.0613659	0.0122751	1.60211e-39
pooled	147	17	45805886	47132848	rs1468270	46125191	6	0.00149825	-0.0347633	0.010949	0.317914	-0.0247821	0.024813	0.00132741	7	9.7573e-21	-0.0497542	0.00532777	0.0154021	-0.0369459	0.0152494	2.90986e-20
pooled	148	17	49950543	50367050	rs34127605	50293499	6	0.0157882	-0.0229488	0.00950744	0.0157882	-0.0229488	0.00950744	0.0227146	7	6.56444e-20	-0.0421804	0.00461764	0.00151386	-0.0308161	0.009715	1.66681e-19
pooled	149	17	79769169	80023991	rs8074498	79954544	6	2.47819e-07	0.0485164	0.00940359	2.47819e-07	0.0485164	0.00940359	4.02701e-07	7	5.34383e-23	0.0468127	0.00474053	5.34383e-23	0.0468127	0.00474053	1.67627e-22
pooled	150	18	850787	1436199	rs4797688	1262661	6	0.647114	0.00418006	0.00913125	0.773925	0.00435909	0.0151755	0.716852	7	4.29093e-07	0.0222379	0.00439868	0.266898	0.0126529	0.0113966	5.51344e-07
pooled	150	18	850787	1436199	rs7227434	878463	6	0.00203846	0.0312084	0.0101176	0.00203846	0.0312084	0.0101176	0.00307779	7	6.34458e-11	0.0320746	0.00490784	6.34458e-11	0.0320746	0.00490784	1.38192e-10
pooled	151	18	31041544	31743309	rs12964812	31414323	3	0.000544717	-0.0359844	0.0104069	0.134489	-0.0295873	0.0197693	0.000720276	4	7.91805e-15	-0.0362198	0.00466216	7.37125e-13	-0.0361878	0.00504545	1.49188e-14
pooled	152	18	41513230	42244495	rs10163708	41870557	6	2.9155e-05	0.0365664	0.008748	0.0293014	0.0433224	0.0198781	2.54579e-06	7	3.87518e-23	0.0474717	0.00479166	0.000928358	0.043527	0.0131447	1.28835e-23
pooled	153	19	4910021	5192090	rs4807687	5093386	6	0.329005	-0.010594	0.0108531	0.420341	-0.01691	0.0209846	0.391227	7	1.31034e-08	-0.0301911	0.00531093	0.103212	-0.0232993	0.0142986	1.27725e-08
pooled	154	19	57699833	57992220	rs75599624	57901422	6	0.000205034	-0.0426988	0.0115006	0.000205034	-0.0426988	0.0115006	0.000320501	7	3.05384e-13	-0.0420482	0.00576634	3.05384e-13	-0.0420482	0.00576634	7.31185e-13
pooled	155	20	17252253	17478558	rs4814613	17352380	6	0.113977	-0.018252	0.0115477	0.113977	-0.018252	0.0115477	0.150818	7	1.15225e-09	-0.0335446	0.00551109	1.15225e-09	-0.0335446	0.00551109	2.36252e-09
pooled	156	20	30649661	32131089	rs17123518	31248265	6	0.713149	0.00856314	0.0232928	0.599275	0.0164076	0.0312263	0.776025	7	4.48823e-09	-0.0602187	0.0102673	0.819487	-0.00752998	0.0329966	7.25819e-10
pooled	157	20	37253291	37463422	rs1322183	37358274	6	0.00701759	-0.0245232	0.00909611	0.00701759	-0.0245232	0.00909611	0.0103207	7	4.14891e-11	-0.0289071	0.00438076	4.14891e-11	-0.0289071	0.00438076	9.11167e-11
pooled	158	20	60102246	60109043	rs6121424	60102246	6	0.0124757	0.0471101	0.0188561	0.0457641	0.0427811	0.0214167	0.0180734	7	1.05629e-09	0.0769159	0.0126078	0.00966076	0.0575524	0.0222404	1.95741e-09
pooled	159	20	62130403	62884632	rs201834468	62269363	5	0.758478	-0.00311759	0.0101392	0.658427	0.00886545	0.0200537	0.400437	6	1.30126e-09	-0.0301403	0.00496771	0.727266	-0.00555596	0.0159304	1.78845e-10
pooled	159	20	62130403	62884632	rs442083	62794000	6	1.07842e-25	0.108997	0.0104014	1.07842e-25	0.108997	0.0104014	2.93598e-25	7	1.95471e-114	0.11705	0.00514813	1.95471e-114	0.11705	0.00514813	1.34208e-113
pooled	160	21	16271670	16435223	rs2229741	16340289	6	0.0195974	0.0215963	0.00925303	0.141653	0.0200086	0.0136144	0.0280044	7	1.02285e-12	0.0321208	0.00450667	0.000646787	0.0280897	0.00823455	2.40085e-12
pooled	161	21	43988457	44312380	rs36098823	44075537	6	1.44996e-05	0.070648	0.0162928	1.44996e-05	0.070648	0.0162928	2.32603e-05	7	1.69406e-15	0.0636708	0.00799693	1.69406e-15	0.0636708	0.00799693	4.38141e-15
pooled	162	23	24472939	25143696	rs714522	24686539	3	0.234892	-0.0101366	0.00853361	0.234892	-0.0101366	0.00853361	0.274645	4	3.64549e-08	-0.0217112	0.00394232	3.64549e-08	-0.0217112	0.00394232	5.17205e-08
pooled	163	23	71309707	71961176	rs2368671	71523650	3	1.92765e-07	0.0654195	0.0125657	0.283296	0.0400672	0.0373432	7.51366e-08	4	2.06135e-29	0.0647173	0.0057474	0.000474868	0.0561402	0.0160651	5.42739e-29
pooled	164	23	124687458	125289448	rs5932706	124896835	3	7.81375e-18	0.0759465	0.00882864	7.81375e-18	0.0759465	0.00882864	1.56336e-17	4	3.068e-91	0.0825087	0.00407305	3.068e-91	0.0825087	0.00407305	1.4036e-90
male	1	1	57313579	57585431	rs11206965	57535549	5	0.000998208	0.0632472	0.019218	0.000998208	0.0632472	0.019218	0.00146946	6	6.59652e-13	0.0686954	0.00955755	6.59652e-13	0.0686954	0.00955755	1.28241e-12
male	2	1	58905169	59228905	rs12030713	58986970	5	0.00219638	-0.0487145	0.0159078	0.00219638	-0.0487145	0.0159078	0.00319424	6	1.95874e-14	-0.059614	0.00778931	1.95874e-14	-0.059614	0.00778931	4.02278e-14
male	3	1	106772446	107432170	rs7532780	107183216	5	1.23404e-11	-0.0996929	0.0147123	7.06474e-08	-0.0995512	0.0184713	2.37218e-11	6	1.09699e-63	-0.123342	0.00732116	1.72931e-14	-0.11277	0.0147041	4.65004e-63
male	4	2	3932385	4983646	rs10193366	4702483	5	0.0114724	-0.0459236	0.0181662	0.0114724	-0.0459236	0.0181662	0.0161394	6	6.71746e-13	-0.0631478	0.00878876	6.71746e-13	-0.0631478	0.00878876	1.30554e-12
male	4	2	3932385	4983646	rs1389581	4017004	5	8.6245e-10	-0.0948491	0.0154654	7.92434e-07	-0.0991034	0.0200727	1.5226e-09	6	1.88227e-36	-0.0975489	0.00773641	7.96713e-26	-0.0974233	0.00927167	6.07743e-36
male	5	2	65940775	68149296	rs113851554	66750564	5	1.12437e-95	0.584243	0.0281506	1.54839e-09	0.607748	0.100633	3.34839e-98	6	2.70451e-255	0.698931	0.0136706	4.40124e-18	0.624501	0.0720475	7.9789e-257
male	5	2	65940775	68149296	rs1820987	68069867	5	3.42039e-09	-0.0858388	0.0145242	2.1634e-06	-0.0842207	0.0177773	5.85302e-09	6	5.73065e-52	-0.107197	0.00706716	4.64962e-13	-0.097476	0.0134725	2.19967e-51
male	6	2	124733246	125410977	rs11689768	124929007	5	0.00692	0.0490418	0.0181591	0.0140741	0.0563667	0.0229565	0.00984871	6	6.8798e-17	0.0742928	0.00889832	4.74594e-05	0.0678631	0.016683	1.52591e-16
male	7	2	159038336	159630705	rs199997012	159151822	5	1.93199e-07	0.0893444	0.0171626	0.0177011	0.0721518	0.0304205	1.0453e-07	6	1.3815e-27	0.0930624	0.00855078	7.85147e-07	0.0852756	0.0172657	3.89378e-27
male	8	2	164601929	165130868	rs395961	164922531	5	0.081012	0.0253363	0.0145206	0.196065	0.0252947	0.0195651	0.10669	6	5.95907e-13	0.0513907	0.0071362	0.0154231	0.0385329	0.0159077	1.07276e-12
male	9	3	3336486	3551678	rs9819413	3480741	5	1.30352e-07	-0.0875575	0.016588	1.30352e-07	-0.0875575	0.016588	2.11084e-07	6	2.35472e-23	-0.0821694	0.00825258	2.35472e-23	-0.0821694	0.00825258	6.11893e-23
male	10	3	130401022	131344457	rs7638611	130510711	5	9.82594e-08	0.0827111	0.0155183	1.70393e-07	0.0828336	0.0158411	1.57871e-07	6	2.98279e-20	0.0683498	0.00741355	1.01875e-16	0.0693126	0.00834833	7.22987e-20
male	11	3	169636938	170166274	rs9856511	170140165	5	0.17712	-0.0267439	0.019815	0.17712	-0.0267439	0.019815	0.223245	6	4.2183e-08	-0.0536867	0.00979423	4.2183e-08	-0.0536867	0.00979423	7.10442e-08
male	12	4	38782263	38960263	rs3866197	38930469	5	0.0137726	0.0355201	0.0144207	0.228084	0.0328245	0.0272332	0.00767109	6	4.70648e-15	0.0563833	0.00719678	0.0191461	0.0422439	0.0180323	5.60581e-15
male	13	5	27811082	27967386	rs6450577	27919459	5	0.0238316	0.0354835	0.0157018	0.0479033	0.0347497	0.0175661	0.0323578	6	2.11819e-09	0.0455548	0.00760709	6.49846e-09	0.0453951	0.00782216	3.52227e-09
male	14	5	143484902	144651647	rs151077060	144309171	3	0.0356993	-0.0379866	0.0180859	0.0356993	-0.0379866	0.0180859	0.0446241	4	8.16839e-10	-0.0535463	0.0087186	8.16839e-10	-0.0535463	0.0087186	1.25629e-09
male	15	5	157203706	157703843	rs17294992	157526827	5	0.0605276	0.0293745	0.0156503	0.0605276	0.0293745	0.0156503	0.0807477	6	1.00154e-08	0.0427019	0.00745172	1.00154e-08	0.0427019	0.00745172	1.66315e-08
male	16	6	29373829	30354303	rs1059453	29855901	5	0.645525	-0.00904519	0.019664	0.639796	-0.00934085	0.0199598	0.710489	6	1.21016e-09	0.068173	0.0112147	0.898934	0.00462477	0.0364132	1.90175e-12
male	17	6	31974723	32946964	rs9269959	32552144	4	0.430579	-0.0177036	0.0224608	0.424011	-0.0304213	0.0380513	0.493862	5	2.88402e-13	-0.0824619	0.0112966	0.12705	-0.054763	0.0358904	4.54284e-14
male	18	6	37137117	39181428	rs4714163	38438771	5	7.2562e-41	0.216737	0.0161907	1.84928e-20	0.219302	0.0236554	2.57758e-40	6	2.70451e-255	0.277004	0.00811629	2.42958e-17	0.244695	0.0288856	7.9789e-257
male	19	6	93731968	94002671	rs5004348	93840516	3	0.0256747	0.0374172	0.0167708	0.308393	0.0322417	0.031653	0.0305409	4	3.90249e-09	0.0451813	0.0076731	0.0019522	0.0416908	0.0134599	5.79276e-09
male	20	7	1358562	1733946	rs113230729	1392501	5	1.61611e-14	-0.211114	0.027496	1.61611e-14	-0.211114	0.027496	3.46344e-14	6	1.28922e-45	-0.192199	0.013558	1.28922e-45	-0.192199	0.013558	4.64368e-45
male	21	7	88121947	88719612	rs11974909	88355102	5	1.13397e-10	-0.135762	0.0210551	0.0048421	-0.1385	0.0491595	3.13787e-11	6	8.83702e-48	-0.148373	0.0102174	1.70783e-06	-0.13737	0.0287071	2.06783e-47
male	22	7	102332448	103191428	rs10233848	103122645	5	0.0322707	-0.0335861	0.0156868	0.0322707	-0.0335861	0.0156868	0.0440758	6	7.7294e-14	-0.0590142	0.00789504	1.87392e-08	-0.055402	0.0098523	1.55493e-13
male	23	9	8418601	9440297	rs10758996	8827077	5	3.08601e-06	0.0693118	0.0148578	3.08601e-06	0.0693118	0.0148578	4.80413e-06	6	5.52242e-50	0.10826	0.00728264	4.90092e-07	0.087542	0.0174034	4.45353e-50
male	23	9	8418601	9440297	rs4596705	9214833	5	6.13836e-06	-0.0675306	0.0149352	0.0612562	-0.066254	0.0353989	9.49549e-06	6	4.25687e-24	-0.073337	0.00724278	0.00119266	-0.0667542	0.0205991	1.12321e-23
male	23	9	8418601	9440297	rs7028516	8463745	5	0.22483	0.0214226	0.0176494	0.259084	0.0253095	0.0224263	0.278566	6	1.84011e-09	0.0523145	0.00870266	0.0285082	0.0406924	0.0185791	2.62316e-09
male	24	9	29292269	29661359	rs10757843	29367541	5	4.56738e-05	0.0611919	0.0150101	4.56738e-05	0.0611919	0.0150101	6.95446e-05	6	2.22005e-19	0.0676316	0.00751311	2.22005e-19	0.0676316	0.00751311	5.26665e-19
male	25	9	73412440	73925831	rs768694	73744957	5	0.0228101	-0.045703	0.0200751	0.232864	-0.0447613	0.0375195	0.0314963	6	1.57841e-10	-0.0649976	0.0101597	0.0196964	-0.0539738	0.0231441	2.77579e-10
male	26	9	119777844	119883448	rs62562210	119839529	5	6.33007e-06	-0.104712	0.0231919	0.000205223	-0.109247	0.0294268	9.78667e-06	6	6.78713e-14	-0.0854196	0.0114016	5.53681e-08	-0.0907952	0.0167113	1.3681e-13
male	27	9	129470414	129856223	rs35196838	129517441	5	9.68662e-05	0.0793983	0.0203674	0.00384986	0.0828066	0.0286507	0.000146448	6	7.25879e-24	0.101828	0.0101088	2.61976e-07	0.0944262	0.018339	1.90629e-23
male	28	10	99666810	100055224	rs7083483	99912807	5	0.234725	-0.0214241	0.0180296	0.257747	-0.0283091	0.025014	0.289849	6	5.75845e-08	-0.051008	0.00940042	0.0352921	-0.0411325	0.0195405	8.24056e-08
male	29	10	131242882	131709259	rs11815777	131684856	5	0.000174012	-0.0580701	0.0154687	0.000174012	-0.0580701	0.0154687	0.000261477	6	2.71236e-23	-0.0781415	0.00785915	2.71236e-23	-0.0781415	0.00785915	7.03922e-23
male	29	10	131242882	131709259	rs77588655	131242882	5	5.414e-07	-0.171112	0.034147	2.01284e-05	-0.173316	0.0406514	8.53719e-07	6	1.28023e-15	-0.158967	0.0198796	4.59477e-14	-0.159629	0.0211626	2.73291e-15
male	30	11	8333826	8565393	rs10769894	8335495	5	2.62572e-16	-0.123138	0.0150363	3.22239e-13	-0.12196	0.0167418	5.95678e-16	6	2.67252e-54	-0.115456	0.00744071	2.67252e-54	-0.115456	0.00744071	1.04803e-53
male	31	11	27224030	27901952	rs28790418	27653220	5	0.768421	-0.0047593	0.0161638	0.795723	-0.00557987	0.0215534	0.818004	6	3.42946e-08	-0.0441973	0.00800971	0.309636	-0.021543	0.021204	9.48427e-09
male	32	11	104875261	105568603	rs10895816	105285122	5	0.696257	-0.00575162	0.0147335	0.696257	-0.00575162	0.0147335	0.75687	6	2.13538e-07	-0.0384045	0.00740377	0.168289	-0.0221492	0.0160767	1.79119e-07
male	33	11	114932610	115331502	rs11602686	115100638	5	0.271827	0.0160289	0.0145868	0.524579	0.0149605	0.0235115	0.331639	6	2.4219e-16	0.0732371	0.00893233	0.226336	0.03708	0.0306484	6.20032e-20
male	34	12	6524192	6873818	rs73047887	6736843	5	0.491929	-0.0113177	0.0164683	0.491929	-0.0113177	0.0164683	0.563713	6	3.73879e-07	-0.0420592	0.00827644	0.0653546	-0.0285286	0.0154809	5.05368e-07
male	35	12	12525610	12728477	rs4579996	12703582	5	0.241666	-0.017418	0.0148766	0.241666	-0.017418	0.0148766	0.297739	6	7.44614e-06	0.0349733	0.00780564	0.765741	0.00717975	0.0240972	7.81468e-08
male	36	13	53613990	54169022	rs67128127	53889000	2	0.101868	0.0275531	0.0168431	0.101868	0.0275531	0.0168431	0.115883	3	7.87977e-10	0.0446127	0.00725724	7.87977e-10	0.0446127	0.00725724	1.17664e-09
male	37	13	72778062	72963814	rs340536	72823112	5	0.00123648	0.0599848	0.0185693	0.00123648	0.0599848	0.0185693	0.00181466	6	2.97704e-17	0.077087	0.00912547	2.97704e-17	0.077087	0.00912547	6.67216e-17
male	38	13	74674762	74850167	rs12430284	74712716	5	0.128426	-0.0330192	0.0217183	0.258078	-0.0334859	0.0296088	0.165138	6	9.44504e-17	-0.0880747	0.0105967	0.0460686	-0.0586035	0.0293786	5.02676e-17
male	39	14	26568974	26736179	rs6574817	26657542	5	0.0390793	-0.0309874	0.015018	0.0963639	-0.0340212	0.0204609	0.0530234	6	1.16048e-09	-0.0464794	0.00763759	0.00121038	-0.0419863	0.0129731	1.95608e-09
male	40	14	69189196	69943034	rs17758097	69459160	5	0.000255626	0.0864482	0.023642	0.000255626	0.0864482	0.023642	0.000382667	6	5.86332e-19	0.101326	0.0113919	5.86332e-19	0.101326	0.0113919	1.37609e-18
male	41	15	36058879	36574485	rs996064	36208998	5	1.96936e-05	-0.136822	0.0320552	1.96936e-05	-0.136822	0.0320552	3.01716e-05	6	4.77049e-30	-0.178759	0.0156964	4.77049e-30	-0.178759	0.0156964	1.40181e-29
male	42	15	46791586	48134730	rs12910903	48006724	5	0.563602	0.00874787	0.0151478	0.563602	0.00874787	0.0151478	0.633786	6	7.78508e-11	0.0493668	0.00758941	0.164692	0.0248062	0.0178531	3.3168e-11
male	42	15	46791586	48134730	rs192695785	47355091	5	0.000158297	-0.109852	0.0290792	0.000158297	-0.109852	0.0290792	0.00023809	6	3.77784e-27	-0.160913	0.0149112	6.80583e-12	-0.14766	0.0215195	1.01633e-26
male	43	15	67440766	68589853	rs868037	68054996	5	2.06757e-13	-0.115209	0.0156867	1.04707e-05	-0.135099	0.030654	4.18728e-13	6	1.29014e-67	-0.137288	0.00790174	3.99194e-11	-0.132868	0.0201182	5.315e-67
male	44	16	52170635	52738437	rs3112626	52625200	5	1.22062e-34	0.182155	0.0148385	1.22062e-34	0.182155	0.0148385	4.0002e-34	6	2.61799e-103	0.158851	0.00736013	3.29761e-82	0.160691	0.00836673	1.40575e-102
male	45	16	73832721	74052465	rs2966029	73984602	3	0.0161496	-0.0411963	0.0171257	0.0161496	-0.0411963	0.0171257	0.0205106	4	1.03131e-10	-0.0503584	0.00779266	1.03131e-10	-0.0503584	0.00779266	1.65625e-10
male	46	17	46045484	46826136	rs3096648	46753824	5	0.0207387	0.0351864	0.0152144	0.366887	0.0259732	0.0287849	0.0199143	6	8.88557e-13	0.0546446	0.00764607	0.0382205	0.0387133	0.0186797	1.7189e-12
male	46	17	46045484	46826136	rs73324257	46723441	5	0.0569804	0.0884075	0.0464457	0.0621603	0.13238	0.0709754	0.0554887	6	4.68151e-12	0.15494	0.0224067	0.00372954	0.142468	0.0491239	5.87106e-12
male	47	17	49950543	50366068	rs34127605	50293499	5	0.203557	-0.0197742	0.0155521	0.203557	-0.0197742	0.0155521	0.254081	6	5.81157e-08	-0.041001	0.00755848	5.81157e-08	-0.041001	0.00755848	9.52914e-08
male	48	18	854131	904164	rs7227434	878463	5	0.0275747	0.0359503	0.0163167	0.0275747	0.0359503	0.0163167	0.0378551	6	4.14568e-09	0.0478446	0.00813923	4.14568e-09	0.0478446	0.00813923	6.787e-09
male	49	18	41514142	42299049	rs35895933	41888706	5	8.08671e-05	0.0654533	0.0166049	0.00253605	0.0669395	0.0221727	0.000122467	6	1.88181e-15	0.0653508	0.00822137	9.03255e-11	0.0653927	0.0100879	3.99597e-15
male	50	20	62611904	62848132	rs365032	62795405	5	5.01261e-12	-0.114132	0.0165283	4.65548e-06	-0.106423	0.0232378	6.66191e-12	6	7.8607e-62	-0.13811	0.00832352	2.78649e-13	-0.12314	0.0168585	2.83434e-61
male	51	23	36180788	37319120	rs6527594	36637398	3	0.141018	-0.0231384	0.0157189	0.141018	-0.0231384	0.0157189	0.16897	4	1.52972e-10	-0.0430045	0.00671696	1.52972e-10	-0.0430045	0.00671696	2.43724e-10
male	52	23	71309707	71961176	rs2368671	71523650	3	0.00128568	0.0569633	0.0176951	0.131378	0.0433508	0.028734	0.00168652	4	1.11945e-13	0.0578529	0.0077906	5.35761e-09	0.0573618	0.00982953	2.02731e-13
male	53	23	124687458	125081491	rs28871269	124897412	3	3.61817e-08	-0.0704434	0.012788	3.61817e-08	-0.0704434	0.012788	4.95381e-08	4	1.91285e-42	-0.0747085	0.00547158	1.91285e-42	-0.0747085	0.00547158	6.02277e-42
female	1	1	30407178	30601155	rs267653	30557439	5	0.115088	0.0179288	0.0113781	0.115088	0.0179288	0.0113781	0.148902	6	6.07198e-12	0.0369945	0.00537871	0.000684081	0.0312102	0.00919062	1.13625e-11
female	2	1	44503783	44934387	rs6677252	44618031	5	0.541522	0.00709775	0.0116259	0.541522	0.00709775	0.0116259	0.612476	6	7.58528e-08	0.0295029	0.00548715	0.051904	0.0216844	0.0111549	9.05922e-08
female	3	1	57313579	57890761	rs1424470	57813022	5	0.000273288	-0.03998	0.0109854	0.000273288	-0.03998	0.0109854	0.000408819	6	4.16918e-16	-0.0416001	0.00511463	4.16918e-16	-0.0416001	0.00511463	9.03485e-16
female	3	1	57313579	57890761	rs3738555	57536941	5	0.0024928	-0.0437981	0.0144825	0.0024928	-0.0437981	0.0144825	0.00361776	6	2.44872e-12	-0.0474342	0.00677032	2.44872e-12	-0.0474342	0.00677032	4.65608e-12
female	4	1	58883619	59228905	rs232822	59051576	5	0.000155179	0.0453087	0.0119781	0.000155179	0.0453087	0.0119781	0.000233457	6	1.473e-21	0.0534065	0.00560005	1.473e-21	0.0534065	0.00560005	3.68104e-21
female	5	1	71590032	73526792	rs12128707	72588119	5	0.707865	-0.0047635	0.012712	0.707865	-0.0047635	0.012712	0.767156	6	5.45764e-07	-0.0297156	0.00593187	0.0746978	-0.0199225	0.0111779	8.11402e-07
female	6	1	106385023	107677286	rs10458531	107186315	5	8.9871e-19	-0.0973033	0.0109984	3.63339e-08	-0.0921293	0.016727	2.18421e-18	6	1.66255e-120	-0.119999	0.00514091	4.23846e-15	-0.105189	0.0134039	6.55681e-120
female	7	1	109777258	110304536	rs756637	110232801	4	0.788643	0.00652816	0.0243521	0.997915	-9.58148e-05	0.0366626	0.838118	5	3.92682e-10	0.082406	0.0131704	0.420944	0.0335427	0.0416791	1.36082e-11
female	8	1	173315549	174944503	rs78576697	173947571	5	0.493769	0.0137006	0.0200205	0.497522	0.0178764	0.026351	0.565551	6	2.06085e-07	0.0500308	0.00963285	0.08484	0.037381	0.0216919	2.59329e-07
female	9	1	190551538	191865500	rs12065220	191418368	5	3.88822e-05	0.0467316	0.0113591	3.88822e-05	0.0467316	0.0113591	5.93026e-05	6	4.68893e-13	0.0390443	0.00539731	4.68893e-13	0.0390443	0.00539731	9.16692e-13
female	10	1	208195981	209722480	rs12035884	208290119	5	0.00945229	-0.0601398	0.0231731	0.226565	-0.0501505	0.0414722	0.01336	6	1.63434e-10	-0.0687753	0.0107591	0.00109855	-0.0646952	0.0198209	2.87211e-10
female	10	1	208195981	209722480	rs12042461	209163313	5	0.0221898	0.0280053	0.0122449	0.347941	0.0167685	0.0178656	0.0237357	6	4.39514e-10	0.0356379	0.00571183	6.91692e-05	0.0330136	0.00829669	7.56635e-10
female	10	1	208195981	209722480	rs12144563	209514460	5	0.174209	0.0200085	0.0147251	0.38512	0.0216652	0.0249455	0.219823	6	8.13244e-11	0.0448267	0.00689841	0.0505284	0.033209	0.0169827	1.44933e-10
female	10	1	208195981	209722480	rs4844850	209700808	5	0.0314417	-0.0291086	0.0135298	0.0314417	-0.0291086	0.0135298	0.0429809	6	7.04227e-17	-0.0522439	0.00625952	7.04227e-17	-0.0522439	0.00625952	1.56149e-16
female	10	1	208195981	209722480	rs61815846	209008032	5	0.00180602	-0.042631	0.013662	0.00180602	-0.042631	0.013662	0.00263487	6	1.29911e-14	-0.0489894	0.00635738	1.29911e-14	-0.0489894	0.00635738	2.68417e-14
female	11	2	47208	359900	rs60843830	286756	5	0.000460905	0.0403984	0.0115342	0.00440048	0.0420238	0.0147559	0.000685482	6	2.14097e-12	0.0385198	0.00548326	2.14097e-12	0.0385198	0.00548326	4.08037e-12
female	12	2	3932070	4986898	rs10193366	4702483	5	1.96402e-07	-0.0715074	0.0137443	0.00110809	-0.069753	0.0213865	3.10984e-07	6	1.12361e-21	-0.0613177	0.00641073	3.95249e-09	-0.0637395	0.0108287	2.81537e-21
female	12	2	3932070	4986898	rs1389581	4017004	5	9.12487e-11	-0.0759312	0.0117164	0.00140395	-0.0766951	0.0240135	1.68826e-10	6	9.86829e-52	-0.0843408	0.00557344	1.73663e-09	-0.0794604	0.0131979	3.77948e-51
female	13	2	13076731	13894067	rs1510825	13804426	5	0.00965791	0.0377931	0.0146041	0.0590984	0.0369844	0.0195948	0.0136438	6	4.1946e-11	0.0453841	0.00687948	1.10581e-08	0.0448563	0.00785073	7.57273e-11
female	13	2	13076731	13894067	rs73207077	13190713	5	2.01361e-05	-0.0760525	0.0178386	0.000552265	-0.072436	0.0209714	3.08421e-05	6	5.68466e-18	-0.0705088	0.00816195	5.68466e-18	-0.0705088	0.00816195	1.29975e-17
female	14	2	15027948	15719652	rs9808304	15271763	5	0.0108487	-0.0305005	0.0119725	0.0108487	-0.0305005	0.0119725	0.015283	6	3.23475e-16	-0.046052	0.0056407	3.23475e-16	-0.046052	0.0056407	7.03332e-16
female	15	2	53642321	53838111	rs138670091	53744126	2	0.830416	0.00259181	0.0121017	0.930718	0.00122099	0.0140437	0.868783	3	6.09607e-09	-0.0312258	0.0053707	0.293461	-0.0197431	0.018793	8.95982e-10
female	16	2	56616218	57855341	rs11885834	57239975	5	0.00414843	-0.0313042	0.0109201	0.141691	-0.0436205	0.0296834	0.00454127	6	6.17787e-15	-0.0403357	0.00517107	0.00762692	-0.0429938	0.0161137	1.29019e-14
female	17	2	59988924	60220545	rs6740476	60071277	5	0.00811167	0.0286819	0.0108341	0.00811167	0.0286819	0.0108341	0.011505	6	1.63991e-11	0.0344831	0.00512003	1.63991e-11	0.0344831	0.00512003	3.01369e-11
female	18	2	66524248	67027520	rs113851554	66750564	5	2.14292e-180	0.603606	0.0210757	1.2627e-13	0.559999	0.0755731	6.53789e-182	6	0	0.649779	0.00997749	1.87441e-41	0.58175	0.0431352	0
female	19	2	68025394	68150258	rs1820987	68069867	5	8.39947e-29	-0.121563	0.0109164	8.39947e-29	-0.121563	0.0109164	2.51575e-28	6	2.32447e-147	-0.132202	0.00511387	2.32447e-147	-0.132202	0.00511387	1.48532e-146
female	20	2	75829109	77429248	rs191264264	77134793	5	0.00177918	-0.117706	0.0376683	0.0391567	-0.125207	0.0607051	0.00259636	6	3.01709e-12	-0.126588	0.0181438	5.17418e-06	-0.125167	0.0274633	5.71602e-12
female	20	2	75829109	77429248	rs7568435	76006521	5	0.00481473	0.0341774	0.0121232	0.963367	-0.00131064	0.0285364	0.00185164	6	5.14765e-17	0.0477682	0.00569804	0.108169	0.0259716	0.0161668	1.14589e-16
female	21	2	124733246	125410977	rs11689768	124929007	5	9.06626e-09	0.07939	0.0138134	9.06626e-09	0.07939	0.0138134	1.51561e-08	6	3.00238e-58	0.103639	0.00644124	1.54507e-15	0.094746	0.0118829	1.21843e-57
female	22	2	158893536	160650456	rs113330028	159273472	5	6.08459e-15	0.100174	0.0128392	0.00366881	0.0891325	0.0306791	5.1136e-15	6	7.90914e-101	0.128242	0.00601597	2.54673e-07	0.103598	0.0200996	7.31497e-101
female	22	2	158893536	160650456	rs11691420	160177662	5	0.0144748	0.02702	0.0110499	0.0144748	0.02702	0.0110499	0.0202436	6	7.83436e-15	0.0402549	0.00518066	7.83436e-15	0.0402549	0.00518066	1.63059e-14
female	23	2	164654961	165353131	rs268263	164954174	5	0.000277483	-0.0458203	0.0126037	0.149392	-0.03664	0.0254148	0.000415029	6	2.0682e-11	-0.0400494	0.00597652	0.00186544	-0.0396848	0.0127569	3.78434e-11
female	24	2	189979936	190692798	rs12693542	190445848	5	0.000464705	-0.0428451	0.0122403	0.258165	-0.0306714	0.0271251	0.000291685	6	3.62282e-20	-0.0532628	0.00579025	0.0046544	-0.0420609	0.0148623	8.76332e-20
female	25	2	222640431	222859340	rs62180523	222740503	5	0.000329872	0.0449812	0.0125274	0.000329872	0.0449812	0.0125274	0.000492421	6	1.64153e-14	0.0443768	0.00578125	1.64153e-14	0.0443768	0.00578125	3.38009e-14
female	26	2	235534041	235626316	rs11677044	235599903	5	0.00296016	0.034027	0.0114498	0.00296016	0.034027	0.0114498	0.00428301	6	8.0719e-12	0.0370178	0.00541413	8.0719e-12	0.0370178	0.00541413	1.50278e-11
female	27	3	3326963	3553929	rs12637600	3487507	5	1.20786e-11	0.0848949	0.0125227	1.20786e-11	0.0848949	0.0125227	2.32277e-11	6	1.16714e-52	0.0897213	0.00587472	1.16714e-52	0.0897213	0.00587472	4.50897e-52
female	28	3	17868000	18450171	rs4465971	17963069	5	0.0322048	0.0235318	0.0109866	0.0322048	0.0235318	0.0109866	0.0439887	6	3.05843e-10	0.0320812	0.00509566	3.05843e-10	0.0320812	0.00509566	5.30561e-10
female	29	3	52217088	53498836	rs2581827	52966558	5	0.0948355	0.0191949	0.011491	0.685594	0.00872965	0.0215631	0.100123	6	4.19482e-10	0.0335025	0.00536332	0.0758311	0.0225486	0.0127005	7.22866e-10
female	30	3	70450221	70925331	rs73107837	70526995	5	0.294972	0.019521	0.0186398	0.294972	0.019521	0.0186398	0.35729	6	1.01655e-07	0.0471598	0.00885839	1.01655e-07	0.0471598	0.00885839	1.61536e-07
female	31	3	71745400	71854587	rs935545	71778922	5	0.0575149	-0.0238129	0.0125372	0.18901	-0.0243829	0.0185631	0.076891	6	7.95123e-09	-0.0338052	0.0058593	0.000999535	-0.0312553	0.00949819	1.28153e-08
female	32	3	105000469	105304451	rs62262150	105059653	5	0.290585	0.0153991	0.0145709	0.892072	0.00316029	0.0232916	0.352461	6	1.05853e-09	0.0424778	0.0069632	0.179413	0.0230195	0.0171459	1.78788e-09
female	33	3	117332915	118392211	rs6438436	117822149	5	0.00273339	0.0430166	0.0143569	0.00273339	0.0430166	0.0143569	0.0039604	6	5.63174e-14	0.0521038	0.00693204	5.63174e-14	0.0521038	0.00693204	1.13845e-13
female	34	3	130247739	131344457	rs9859139	130555657	5	4.64926e-16	0.0939596	0.0115709	4.64926e-16	0.0939596	0.0115709	1.04686e-15	6	1.47116e-74	0.0992767	0.00543428	1.47116e-74	0.0992767	0.00543428	6.73515e-74
female	35	3	150675457	150729013	rs35384295	150729013	5	0.842997	0.00289271	0.0146051	0.553444	-0.0148265	0.0250191	0.892076	6	7.0172e-07	-0.0340506	0.00686382	0.228579	-0.0251619	0.0208981	1.21677e-07
female	36	4	17246553	17275907	rs13147223	17271720	5	0.0285161	0.0252311	0.0115205	0.0285161	0.0252311	0.0115205	0.039106	6	6.03437e-09	0.0336553	0.00578687	6.03437e-09	0.0336553	0.00578687	9.79102e-09
female	37	4	31058295	31313039	rs6811899	31176301	5	0.414213	-0.0092316	0.0113063	0.414213	-0.0092316	0.0113063	0.484746	6	1.18631e-06	0.0256474	0.0052795	0.520448	0.0102229	0.0159073	8.75921e-08
female	38	4	38782263	38968349	rs3866197	38930469	5	3.97345e-06	0.0500527	0.0108509	0.360828	0.0295785	0.032369	1.0324e-06	6	3.49802e-31	0.0587683	0.00506012	0.00962997	0.0450484	0.017401	1.04664e-30
female	39	4	115801182	116501041	rs70964338	115954958	4	0.0468498	-0.0224012	0.0112702	0.239868	-0.0206351	0.0175571	0.0610083	5	2.69514e-11	-0.0357192	0.00536137	0.00320934	-0.0304542	0.0103342	5.1059e-11
female	40	4	118525767	119860972	rs7695706	119026646	5	0.011791	0.0403581	0.0160257	0.14077	0.0416033	0.0282453	0.0165763	6	1.85772e-09	0.0449993	0.00748768	0.00122607	0.0436487	0.0135021	3.09838e-09
female	41	4	147024895	147462679	rs2357076	147270923	5	0.000396653	0.0388205	0.0109591	0.000396653	0.0388205	0.0109591	0.000590963	6	2.13075e-15	0.0410145	0.00516979	2.13075e-15	0.0410145	0.00516979	4.51683e-15
female	42	5	7187915	7482375	rs11749517	7260266	5	0.647668	-0.00871136	0.0190619	0.417893	-0.0295414	0.0364672	0.42194	6	7.1507e-06	0.0450221	0.0100291	0.935093	-0.00255662	0.0313933	4.04699e-07
female	43	5	27810440	27967386	rs28693620	27904662	4	0.0231875	-0.0273675	0.0120544	0.327765	-0.0195257	0.0199522	0.0293748	5	2.15099e-22	-0.0530023	0.00544484	0.0211531	-0.035297	0.0153116	2.96358e-22
female	44	5	101209723	102726073	rs11346866	102160488	4	5.11963e-05	0.0464096	0.0114589	5.11963e-05	0.0464096	0.0114589	7.37688e-05	5	4.14674e-21	0.0508421	0.00539219	4.14674e-21	0.0508421	0.00539219	1.06725e-20
female	44	5	101209723	102726073	rs415657	102664996	5	0.000815755	0.0382122	0.0114155	0.0357525	0.0470133	0.0223901	0.00120412	6	3.03866e-15	0.0423391	0.00536665	0.000183347	0.0424805	0.0113556	6.40979e-15
female	44	5	101209723	102726073	rs62364885	102419194	5	0.00426924	0.0926048	0.032407	0.00426924	0.0926048	0.032407	0.00613553	6	1.25614e-10	0.112102	0.0174278	1.25614e-10	0.112102	0.0174278	2.21928e-10
female	44	5	101209723	102726073	rs841932	101623028	5	0.0207848	0.0288623	0.0124844	0.0207848	0.0288623	0.0124844	0.0287791	6	2.67438e-10	0.0372258	0.00589337	2.67438e-10	0.0372258	0.00589337	4.65239e-10
female	45	5	143488801	144651647	rs166609	144470886	5	0.037988	0.0242726	0.0116977	0.037988	0.0242726	0.0116977	0.0515942	6	9.18605e-11	0.0350947	0.00541604	9.18605e-11	0.0350947	0.00541604	1.63315e-10
female	46	5	153055075	153750464	rs2964001	153279684	5	0.00419825	-0.0343908	0.0120127	0.206707	-0.0280075	0.0221811	0.00603538	6	3.85346e-15	-0.0434019	0.00552214	0.000967624	-0.0384831	0.0116624	8.10153e-15
female	47	5	157199547	157578526	rs17294992	157526827	5	0.00837186	0.0311148	0.0118007	0.0251434	0.0293642	0.0131137	0.0118658	6	1.42767e-12	0.0391542	0.00552921	1.42767e-12	0.0391542	0.00552921	2.73984e-12
female	48	5	170202715	170854782	rs2608101	170516570	5	0.0141399	0.029647	0.0120826	0.0141399	0.029647	0.0120826	0.0197872	6	1.03345e-09	0.0348216	0.00570457	1.03345e-09	0.0348216	0.00570457	1.74643e-09
female	49	6	16107756	16488927	rs112130910	16430955	4	0.0231542	0.0673107	0.0296408	0.61817	-0.0516041	0.10353	0.00118045	5	1.85076e-09	0.0818621	0.0136201	0.61028	0.0242451	0.0475699	1.63645e-09
female	50	6	23382085	23440010	rs7758866	23408332	5	0.0595569	0.0236028	0.0125276	0.0595569	0.0236028	0.0125276	0.0795068	6	1.91148e-09	0.0372432	0.00620188	1.91148e-09	0.0372432	0.00620188	3.18598e-09
female	51	6	29373829	30354303	rs1059453	29855901	5	0.827286	-0.00331204	0.0151801	0.36824	-0.022074	0.0245327	0.335678	6	8.62859e-26	0.0854461	0.00813764	0.988574	0.00056546	0.0394835	5.94899e-34
female	52	6	31974723	32946964	rs9269959	32552144	4	0.832458	-0.00397469	0.0187885	0.832458	-0.00397469	0.0187885	0.880374	5	5.42961e-27	-0.0972345	0.00903829	0.528718	-0.0255378	0.0405384	2.90691e-31
female	53	6	37173139	39181428	rs10947738	38469187	5	5.81126e-75	0.226128	0.0123438	1.23519e-49	0.225008	0.0151915	2.77562e-74	6	0	0.285145	0.00588057	5.62255e-21	0.245745	0.0261518	0
female	53	6	37173139	39181428	rs708023	37604335	5	2.4079e-09	-0.0701061	0.0117478	2.4079e-09	-0.0701061	0.0117478	4.15411e-09	6	4.4424e-45	-0.0769335	0.00546056	4.4424e-45	-0.0769335	0.00546056	1.5909e-44
female	53	6	37173139	39181428	rs9369006	37496878	5	7.94582e-11	0.0916434	0.0140955	5.20842e-07	0.103511	0.0206261	1.47415e-10	6	4.77997e-51	0.100087	0.00665986	2.63606e-26	0.099529	0.00937939	1.81882e-50
female	54	6	51155118	51825622	rs9349595	51627715	5	0.00908656	-0.0293469	0.0112493	0.00908656	-0.0293469	0.0112493	0.0128546	6	9.78476e-11	-0.0344832	0.00532951	9.78476e-11	-0.0344832	0.00532951	1.7374e-10
female	55	6	69524276	70317161	rs779450	69966827	5	0.0828979	0.020187	0.0116411	0.323067	0.0178238	0.0180371	0.109054	6	1.594e-08	0.0318881	0.00564279	0.00717166	0.0274342	0.0102033	2.68893e-08
female	56	6	147857519	148018479	rs9377065	147935031	5	0.0122996	0.028057	0.0112074	0.252024	0.0195656	0.0170812	0.0172732	6	6.29903e-13	0.0369472	0.00513595	0.000109885	0.0331965	0.0085831	1.22551e-12
female	57	7	1243525	1733946	rs113230729	1392501	5	9.05854e-26	-0.216024	0.0205825	3.47238e-11	-0.215934	0.0325938	2.56983e-25	6	1.45744e-136	-0.242089	0.00973299	1.89653e-31	-0.231602	0.0198524	8.97192e-136
female	58	7	4545166	5296467	rs365671	4822528	5	0.851892	-0.00762827	0.0408573	0.851892	-0.00762827	0.0408573	0.899686	6	8.85634e-06	0.110638	0.0248996	0.394318	0.0534537	0.062753	3.55856e-07
female	59	7	25681464	26162200	rs12530680	25684632	5	0.237557	0.0130673	0.0110635	0.527656	0.01454	0.0230213	0.293066	6	2.50673e-09	0.0309437	0.00519102	0.148726	0.0207208	0.0143491	4.15228e-09
female	60	7	67611774	68689602	rs2869738	68486634	5	0.361389	0.0101812	0.0111548	0.361389	0.0101812	0.0111548	0.429247	6	4.12965e-08	0.0292676	0.00533573	0.00229874	0.0245774	0.00806175	6.89268e-08
female	60	7	67611774	68689602	rs7805555	68601462	5	0.0955368	-0.0182964	0.0109764	0.0955368	-0.0182964	0.0109764	0.124815	6	3.48022e-09	-0.0312539	0.00529084	3.48022e-09	-0.0312539	0.00529084	5.72104e-09
female	61	7	87885554	88719612	rs6465150	88310801	5	1.10655e-14	-0.122546	0.0158607	0.137589	-0.0735586	0.0495401	3.66806e-16	6	1.84873e-76	-0.136877	0.00739639	0.000207223	-0.0979614	0.0264044	8.90429e-77
female	62	7	102337228	103191428	rs10233848	103122645	5	0.000147611	-0.0447677	0.0117963	0.000989134	-0.0462675	0.0140477	0.00022216	6	5.73039e-20	-0.0509423	0.00556789	5.73039e-20	-0.0509423	0.00556789	1.37944e-19
female	63	7	114045485	115344296	rs73201936	115034944	5	0.00708427	-0.05569	0.0206807	0.00708427	-0.05569	0.0206807	0.0100776	6	3.78908e-10	-0.059538	0.0095071	3.78908e-10	-0.059538	0.0095071	6.54355e-10
female	64	8	8088933	11895484	rs4451266	10835480	5	4.28707e-06	-0.0502152	0.0109236	0.000605397	-0.0492569	0.014364	6.64292e-06	6	3.67721e-22	-0.049834	0.00514829	3.67721e-22	-0.049834	0.00514829	9.31393e-22
female	65	8	13948496	14043204	rs12548892	14011029	5	0.00466195	-0.0318963	0.0112727	0.00466195	-0.0318963	0.0112727	0.00668907	6	2.46687e-13	-0.0393687	0.00537773	2.46687e-13	-0.0393687	0.00537773	4.87308e-13
female	66	8	25862784	25952110	rs980724	25918732	5	0.176525	0.0170522	0.012617	0.347623	0.0217702	0.0231792	0.222546	6	4.42058e-08	0.0332421	0.00607364	0.0445897	0.0279278	0.0139048	7.49483e-08
female	67	8	104467252	105682261	rs56146220	104951238	4	0.0472593	-0.0292627	0.0147496	0.0472593	-0.0292627	0.0147496	0.0615242	5	4.18606e-10	-0.0427603	0.00684502	4.18606e-10	-0.0427603	0.00684502	7.50635e-10
female	68	8	141536017	142026717	rs306960	142005245	5	0.0235732	-0.025175	0.0111196	0.0235732	-0.025175	0.0111196	0.0325179	6	1.72345e-11	-0.0351155	0.00521952	1.72345e-11	-0.0351155	0.00521952	3.16428e-11
female	69	9	7962011	9441003	rs10816068	9226580	5	1.34344e-06	0.0525345	0.0108695	1.34344e-06	0.0525345	0.0108695	2.1085e-06	6	1.32313e-54	0.0790893	0.00508227	1.87136e-07	0.0634481	0.0121742	2.44187e-54
female	69	9	7962011	9441003	rs6477358	8832394	5	8.18691e-23	-0.110098	0.0111978	8.30502e-05	-0.0925489	0.0235169	7.50871e-23	6	3.39455e-130	-0.126904	0.00522725	3.35254e-14	-0.109375	0.014422	1.39679e-129
female	70	9	9987043	10359962	rs2048280	10057872	3	0.107432	-0.0272427	0.0169226	0.246631	-0.0297171	0.0256498	0.13009	4	6.64194e-10	-0.0465241	0.00753501	0.00131587	-0.0421982	0.0131356	1.02613e-09
female	71	9	14533166	14834502	rs10119028	14807457	5	0.00357792	-0.0371919	0.0127669	0.110649	-0.0300934	0.018864	0.0051592	6	9.75628e-13	-0.0430084	0.00602873	1.53173e-06	-0.0412072	0.00857225	1.88439e-12
female	72	9	29258172	29661359	rs10757843	29367541	5	6.55555e-10	0.0696731	0.0112804	6.55555e-10	0.0696731	0.0112804	1.16427e-09	6	3.21195e-44	0.0739818	0.00530392	3.21195e-44	0.0739818	0.00530392	1.13951e-43
female	73	9	31840233	32248547	rs1481569	32086361	5	0.00206404	-0.0412829	0.0133998	0.00206404	-0.0412829	0.0133998	0.00300475	6	3.17777e-12	-0.0428608	0.00614965	3.17777e-12	-0.0428608	0.00614965	6.015e-12
female	74	9	73438484	74055162	rs11142701	73762953	5	0.00738965	0.0397956	0.014856	0.00738965	0.0397956	0.014856	0.0105025	6	2.66406e-10	0.0443963	0.00702789	2.66406e-10	0.0443963	0.00702789	4.63481e-10
female	75	9	119771648	119999079	rs62562210	119839529	5	4.13044e-06	-0.0797542	0.0173201	4.13044e-06	-0.0797542	0.0173201	6.40181e-06	6	2.18112e-34	-0.0990318	0.00809824	2.18112e-34	-0.0990318	0.00809824	6.845e-34
female	76	9	128405675	128840141	rs7029545	128792334	5	0.33567	-0.0108433	0.0112628	0.33567	-0.0108433	0.0112628	0.401677	6	6.29961e-09	-0.0309079	0.00532106	6.29961e-09	-0.0309079	0.00532106	9.85911e-09
female	77	9	129470414	129856223	rs537670230	129520455	5	1.35409e-12	-0.1118	0.0157717	1.35409e-12	-0.1118	0.0157717	2.70641e-12	6	4.98945e-56	-0.114148	0.00723822	4.98945e-56	-0.114148	0.00723822	1.98677e-55
female	78	9	140233166	140336321	rs77641763	140265782	5	0.000152396	0.0617186	0.0162969	0.000452578	0.0612828	0.0174726	0.000229303	6	8.02912e-22	0.0772639	0.0080487	1.02486e-14	0.0755186	0.0097618	2.01842e-21
female	79	10	3562621	3785510	rs10751935	3717423	5	0.442489	0.0107921	0.0140523	0.442489	0.0107921	0.0140523	0.513803	6	1.3253e-06	-0.0319078	0.00659808	0.656728	-0.00897325	0.0201902	1.23698e-07
female	80	10	14175916	14400898	rs61836117	14323140	5	0.00598412	-0.0350551	0.0127536	0.0557588	-0.055593	0.0290619	0.00854336	6	1.17902e-10	-0.0382832	0.00594274	0.00549261	-0.0415495	0.014964	2.08568e-10
female	81	10	21594712	22657778	rs10828249	21824727	5	0.000191055	0.0420687	0.0112768	0.000191055	0.0420687	0.0112768	0.000286821	6	4.69439e-12	0.0369072	0.00533764	4.69439e-12	0.0369072	0.00533764	8.82492e-12
female	82	10	72826679	72982281	rs72804595	72888361	5	9.16667e-05	-0.0555726	0.0142069	9.16667e-05	-0.0555726	0.0142069	0.000138624	6	7.30191e-17	-0.0552429	0.00662223	7.30191e-17	-0.0552429	0.00662223	1.61832e-16
female	83	10	77685472	77887494	rs2395339	77853308	5	0.000922509	0.0363942	0.0109848	0.000922509	0.0363942	0.0109848	0.00135954	6	2.70173e-11	0.0343934	0.00516265	2.70173e-11	0.0343934	0.00516265	4.91874e-11
female	84	10	103018302	104061218	rs78531122	103121297	5	0.000260295	0.110893	0.0303658	0.00128952	0.125011	0.0388439	0.00038958	6	1.69496e-11	0.0993029	0.0147549	3.96101e-11	0.0994744	0.0150593	3.11294e-11
female	85	10	131242882	131709259	rs1334011	131685672	5	2.96014e-10	0.0721293	0.0114475	0.000183531	0.0692073	0.0185013	5.34693e-10	6	7.4798e-47	0.0763823	0.00531373	1.55018e-17	0.0748656	0.0087836	2.72954e-46
female	85	10	131242882	131709259	rs7084824	131431161	5	0.107457	0.0258307	0.0160466	0.107457	0.0258307	0.0160466	0.139541	6	2.12937e-09	0.0453714	0.00757753	2.12937e-09	0.0453714	0.00757753	3.54043e-09
female	85	10	131242882	131709259	rs77588655	131242882	5	7.53175e-09	-0.154396	0.0267185	0.00133829	-0.153758	0.0479349	1.03995e-08	6	5.23714e-24	-0.146956	0.0145426	5.12987e-08	-0.150116	0.0275607	1.37935e-23
female	86	11	6325417	6438322	rs57325344	6337510	5	0.0374929	0.0437248	0.0210179	0.0374929	0.0437248	0.0210179	0.0509457	6	6.44328e-13	0.0726737	0.0101065	6.44328e-13	0.0726737	0.0101065	1.25311e-12
female	87	11	8333826	9044682	rs10769894	8335495	5	9.56631e-19	-0.0996978	0.0112779	9.56631e-19	-0.0996978	0.0112779	2.32333e-18	6	3.43204e-72	-0.0957243	0.00532731	3.43204e-72	-0.0957243	0.00532731	1.54665e-71
female	88	11	29531097	29822846	rs326779	29617859	5	0.0691038	-0.0199998	0.0110025	0.0691038	-0.0199998	0.0110025	0.0916645	6	8.04523e-10	-0.0319607	0.00520191	8.04523e-10	-0.0319607	0.00520191	1.36707e-09
female	89	11	30752157	31800874	rs10488798	30825179	5	0.00178821	-0.0353341	0.011313	0.392813	-0.0192695	0.0225499	0.00194939	6	5.48345e-11	-0.0344278	0.00525039	0.00774979	-0.0306801	0.0115218	9.84829e-11
female	90	11	104874757	105693140	rs56970792	105148968	2	0.000436173	-0.0443055	0.0125969	0.000436173	-0.0443055	0.0125969	0.000523139	3	2.37187e-24	-0.0553343	0.00543421	2.37187e-24	-0.0553343	0.00543421	5.52543e-24
female	91	11	114933643	115949066	rs11215689	115685167	5	0.018134	0.0258842	0.0109546	0.118279	0.0271573	0.0173858	0.0252066	6	3.82254e-14	0.0388535	0.00513467	0.00105632	0.0339099	0.0103539	7.77274e-14
female	91	11	114933643	115949066	rs11602686	115100638	5	0.0149192	0.0265767	0.0109174	0.472884	0.0169944	0.0236759	0.0208487	6	5.38386e-28	0.0734243	0.00669378	0.184964	0.0347882	0.0262428	1.63535e-32
female	92	12	3679399	3748411	rs758637	3694467	5	0.0155128	0.0278735	0.0115171	0.0695542	0.0380729	0.0209791	0.021656	6	2.91354e-14	0.053651	0.00705738	0.00701519	0.0478936	0.0177639	9.77702e-15
female	93	12	60064085	61541981	rs10877425	60751330	5	0.238115	0.0130169	0.011034	0.238115	0.0130169	0.011034	0.2937	6	2.59147e-08	0.0282435	0.00507337	2.59147e-08	0.0282435	0.00507337	4.44726e-08
female	94	12	83889264	85144711	rs4583021	84883070	5	5.29758e-07	-0.064337	0.0128284	5.29758e-07	-0.064337	0.0128284	8.3724e-07	6	2.28848e-17	-0.0497762	0.00587113	2.28848e-17	-0.0497762	0.00587113	5.14553e-17
female	95	12	93521548	93598608	rs1836128	93553696	5	0.00122964	0.0361822	0.0111953	0.00122964	0.0361822	0.0111953	0.00180476	6	1.10672e-10	0.0336486	0.00521554	1.10672e-10	0.0336486	0.00521554	1.96028e-10
female	96	12	118013591	118104924	rs71099069	118099072	4	0.0257234	-0.0254208	0.0113976	0.0257234	-0.0254208	0.0113976	0.0340921	5	5.02347e-10	-0.033633	0.00540866	5.02347e-10	-0.033633	0.00540866	8.97301e-10
female	97	13	43892830	44631448	rs6561127	44010168	5	0.249991	0.0125891	0.0109435	0.60975	0.0085214	0.0166945	0.307153	6	2.13769e-10	0.0326676	0.00514361	0.0943723	0.0208875	0.0124868	3.67464e-10
female	98	13	53606859	54063915	rs9536410	53971828	5	0.000124654	-0.043068	0.011225	0.00155828	-0.0456466	0.0144287	0.00018801	6	1.14847e-28	-0.0574772	0.00517445	1.10169e-08	-0.0537219	0.00940134	3.29818e-28
female	99	13	60111701	60841740	rs11838906	60369668	5	0.834604	0.00484483	0.0232031	0.655176	-0.0168809	0.0378001	0.884741	6	2.11059e-08	0.0593135	0.0105866	0.609431	0.0158634	0.0310508	1.70124e-08
female	100	13	62131957	63101695	rs1417460	62360366	5	0.0975526	-0.0230167	0.013892	0.0975526	-0.0230167	0.013892	0.127316	6	2.31099e-08	-0.0371393	0.00664752	2.31099e-08	-0.0371393	0.00664752	3.90854e-08
female	101	13	72452327	73095627	rs9529984	72842942	5	4.75477e-05	0.0545101	0.0134018	0.0652823	0.0474024	0.0257158	7.23599e-05	6	1.02426e-32	0.0740504	0.00621643	5.64708e-05	0.0629096	0.0156216	3.13726e-32
female	102	13	74674762	74886079	rs9530283	74715428	5	2.27405e-07	-0.0813222	0.0157132	0.0100473	-0.0650353	0.0252643	3.61491e-07	6	1.03438e-35	-0.0903117	0.00723996	8.9705e-13	-0.0857641	0.0120026	3.30655e-35
female	103	14	21616150	21629436	rs10498276	21626496	5	0.513924	0.00900238	0.0137917	0.513924	0.00900238	0.0137917	0.585479	6	3.33355e-28	0.0815989	0.00740979	0.435934	0.0249102	0.0319739	9.10968e-34
female	104	14	26494091	26727183	rs72665066	26602893	5	0.0822882	-0.028229	0.0162463	0.821971	0.00817076	0.0363128	0.0377381	6	1.20353e-10	-0.0487935	0.00757794	0.282408	-0.0226345	0.0210568	2.12817e-10
female	105	14	69166108	70092296	rs730635	69441360	5	0.000170656	-0.0663974	0.017664	0.000170656	-0.0663974	0.017664	0.000256475	6	7.12674e-27	-0.0877414	0.00817494	7.12674e-27	-0.0877414	0.00817494	1.9832e-26
female	106	14	90532234	90591506	rs1554116	90570376	5	0.00557441	-0.029873	0.0107774	0.00557441	-0.029873	0.0107774	0.00797008	6	1.36689e-13	-0.037386	0.00505249	1.36689e-13	-0.037386	0.00505249	2.72553e-13
female	107	14	99675579	99796168	rs2664299	99742187	5	0.0025668	-0.0335668	0.011132	0.011475	-0.0312904	0.0123781	0.00372319	6	3.47369e-14	-0.0394271	0.00520193	3.47369e-14	-0.0394271	0.00520193	7.07355e-14
female	108	14	102283305	102765331	rs1741142	102390468	5	0.27867	-0.0157809	0.0145673	0.27867	-0.0157809	0.0145673	0.339267	6	3.8913e-09	-0.0406385	0.00690103	0.00996839	-0.0315486	0.0122427	6.38005e-09
female	109	15	36058879	36968291	rs7176440	36886240	5	0.0812188	0.0196216	0.0112531	0.553503	0.0105135	0.0177437	0.106949	6	2.81115e-09	0.0310942	0.00523271	0.0122187	0.0248119	0.00990192	4.64421e-09
female	109	15	36058879	36968291	rs996064	36208998	5	8.53223e-11	-0.155825	0.0240066	8.53223e-11	-0.155825	0.0240066	1.58072e-10	6	3.53474e-48	-0.168188	0.0115321	3.53474e-48	-0.168188	0.0115321	1.30758e-47
female	110	15	45968535	46166020	rs35116416	46105757	5	0.0177871	0.0260227	0.01098	0.0386159	0.0345723	0.0167157	0.0232861	6	3.44277e-11	0.0336319	0.00507554	5.87209e-05	0.03287	0.00818089	6.23902e-11
female	111	15	46791586	48452817	rs111652004	47360367	5	1.18645e-15	-0.153753	0.0192051	2.26725e-13	-0.154507	0.0210729	2.63813e-15	6	5.0403e-55	-0.144519	0.00925013	5.0403e-55	-0.144519	0.00925013	1.98938e-54
female	111	15	46791586	48452817	rs512255	48071151	5	0.0243325	-0.0250013	0.0111026	0.0243325	-0.0250013	0.0111026	0.0335331	6	3.31882e-21	-0.0495014	0.00523704	0.000354063	-0.039174	0.0109665	4.93809e-21
female	112	15	54473959	54808763	rs11635307	54592000	5	0.0120276	-0.0305182	0.0121522	0.0120276	-0.0305182	0.0121522	0.0169004	6	1.39199e-09	-0.0335217	0.00553491	1.39199e-09	-0.0335217	0.00553491	2.33679e-09
female	112	15	67253093	68711447	rs868036	68055013	5	3.6313e-41	0.159781	0.0118904	5.14997e-07	0.151983	0.0302717	2.90163e-41	6	1.5325e-248	0.188343	0.00559362	1.86984e-16	0.164597	0.0199993	7.09853e-249
female	113	15	70652960	70765811	rs4777272	70725248	5	0.0341155	0.0300531	0.0141847	0.0308176	0.0648936	0.0300514	0.0226703	6	1.87669e-16	0.0536339	0.00651711	0.00266368	0.055934	0.0186192	1.5073e-16
female	114	15	92474036	92574918	rs59913727	92574019	5	0.00333496	0.0343297	0.0116965	0.0921463	0.033591	0.019945	0.00481512	6	4.40204e-12	0.0372196	0.00537573	0.000143717	0.0360476	0.00948203	8.28476e-12
female	115	16	52005011	52914202	rs3104769	52627231	5	1.53949e-64	-0.189195	0.0111533	1.53949e-64	-0.189195	0.0111533	6.83457e-64	6	0	-0.205465	0.00523668	0	-0.205465	0.00523668	0
female	115	16	52005011	52914202	rs78593025	52518966	5	8.57857e-15	0.0928108	0.0119621	8.57857e-15	0.0928108	0.0119621	1.85544e-14	6	4.80001e-58	0.0906336	0.00564314	4.80001e-58	0.0906336	0.00564314	1.94461e-57
female	116	16	73594142	74054669	rs1480570	73676742	5	0.0132111	0.0292211	0.0117921	0.719561	0.0104388	0.0290738	0.00448817	6	4.45894e-17	0.0463529	0.00551811	0.134629	0.0254907	0.0170382	6.17974e-17
female	117	17	45805886	47132848	rs12450895	46772776	5	8.6479e-07	0.0667976	0.0135763	0.215949	0.0377518	0.0305097	2.37738e-07	6	3.57468e-34	0.0791812	0.00649632	0.000400899	0.0603402	0.0170477	8.93123e-34
female	117	17	45805886	47132848	rs1468270	46125191	5	0.0117957	-0.0336232	0.0133521	0.625018	-0.0144356	0.0295358	0.013472	6	1.97457e-20	-0.0577222	0.00623101	0.0568755	-0.0355706	0.0186794	4.17039e-20
female	118	17	49960309	50380104	rs12937096	50298441	5	0.0437171	0.0230143	0.0114113	0.0437171	0.0230143	0.0114113	0.0590743	6	2.25076e-15	0.0417203	0.00526328	0.00152679	0.032662	0.010305	4.76763e-15
female	119	17	79769169	80374518	rs8074498	79954544	5	6.56499e-06	0.0510627	0.0113288	6.72757e-06	0.0510963	0.0113494	1.0143e-05	6	1.81608e-22	0.0532198	0.00545755	1.81608e-22	0.0532198	0.00545755	4.63084e-22
female	120	18	1201012	1436199	rs4797688	1262661	5	0.639825	0.0051966	0.0111052	0.896007	0.0027141	0.0207648	0.705338	6	3.13943e-08	0.028434	0.00513853	0.356636	0.0137063	0.0148691	3.46737e-08
female	121	18	31041544	31762592	rs11660725	31372748	5	0.000811723	0.0368876	0.0110153	0.000811723	0.0368876	0.0110153	0.00119826	6	1.98819e-13	0.0378414	0.00514877	1.98819e-13	0.0378414	0.00514877	3.94101e-13
female	122	18	41513230	42244495	rs12957682	41878049	5	0.000248462	0.0460974	0.0125817	0.000248462	0.0460974	0.0125817	0.000372055	6	5.6058e-15	0.0460713	0.00589711	5.6058e-15	0.0460713	0.00589711	1.17234e-14
female	123	19	19066009	19824646	rs112586252	19241860	5	0.984805	-0.000324656	0.0170463	0.984805	-0.000324656	0.0170463	0.992113	6	6.99438e-07	-0.0398046	0.00802267	0.150601	-0.0230169	0.0160127	6.18397e-07
female	124	19	57699833	57952035	rs75599624	57901422	5	0.0178357	-0.033478	0.0141316	0.0178357	-0.033478	0.0141316	0.0248034	6	2.33347e-10	-0.0431999	0.00681642	2.33347e-10	-0.0431999	0.00681642	4.07085e-10
female	125	20	17223490	17470957	rs4814615	17357573	5	0.621414	0.00692168	0.0140158	0.621414	0.00692168	0.0140158	0.688459	6	2.20079e-07	0.0334519	0.006456	0.00359085	0.0281268	0.00965884	2.86977e-07
female	126	20	30649661	32131089	rs17123518	31248265	5	0.583145	0.015436	0.028127	0.33888	0.0537263	0.0561767	0.633447	6	4.56635e-07	-0.0600728	0.0119105	0.78472	0.0118205	0.0432712	1.21926e-07
female	127	20	60763932	60985164	rs12624708	60805116	5	0.703681	0.00426064	0.0112017	0.703681	0.00426064	0.0112017	0.763467	6	3.99713e-07	0.027323	0.00539012	0.00371969	0.0225006	0.00775613	4.82187e-07
female	128	20	62602764	62823902	rs442083	62794000	5	3.86768e-14	0.0954825	0.012621	3.86768e-14	0.0954825	0.012621	8.1819e-14	6	6.58275e-67	0.104472	0.00604559	6.58275e-67	0.104472	0.00604559	2.85842e-66
female	129	21	16271670	16435223	rs2229741	16340289	5	0.00373247	0.0323801	0.0111658	0.00373247	0.0323801	0.0111658	0.00537787	6	1.09552e-12	0.0374983	0.00526814	1.09552e-12	0.0374983	0.00526814	2.11184e-12
female	130	21	43990033	44464938	rs28842577	44149392	5	0.725829	-0.00471421	0.0134431	0.99366	0.000211064	0.0265624	0.703481	6	1.24835e-08	-0.0371235	0.00652091	0.455757	-0.0149289	0.0200159	3.78995e-09
female	131	23	71309707	71961176	rs2368671	71523650	3	7.2809e-05	0.0709212	0.0178782	0.447594	0.0376977	0.0496393	6.69994e-05	4	2.4649e-18	0.0687847	0.00787579	0.00142701	0.0620506	0.0194569	5.15279e-18
female	132	23	124688693	125081491	rs17303114	124874374	3	9.24458e-11	0.083133	0.0128315	9.24458e-11	0.083133	0.0128315	1.44348e-10	4	5.88472e-57	0.0888189	0.00558446	5.88472e-57	0.0888189	0.00558446	2.13869e-56

## Sheet: Supplementary_Table_7
Source ontology	Original gene set ID	Original gene set description	nominal p-value of one-sided Z-test in DEPICT	FDR estimated by permutation test in DEPICT (to account for multiple testing)	Reconstituted gene set Z score gene 1	Reconstituted gene set Z score gene 2	Reconstituted gene set Z score gene 3	Reconstituted gene set Z score gene 4	Reconstituted gene set Z score gene 5	Reconstituted gene set Z score gene 6	Reconstituted gene set Z score gene 7	Reconstituted gene set Z score gene 8	Reconstituted gene set Z score gene 9	Reconstituted gene set Z score gene 10	Reconstituted gene set Z score gene 11	Reconstituted gene set Z score gene 12	Reconstituted gene set Z score gene 13	Reconstituted gene set Z score gene 14	Reconstituted gene set Z score gene 15	Reconstituted gene set Z score gene 16	Reconstituted gene set Z score gene 17	Reconstituted gene set Z score gene 18	Reconstituted gene set Z score gene 19	Reconstituted gene set Z score gene 20	Reconstituted gene set Z score gene 21	Reconstituted gene set Z score gene 22	Reconstituted gene set Z score gene 23	Reconstituted gene set Z score gene 24	Reconstituted gene set Z score gene 25
GO Gene Ontology	GO:0001505	regulation of neurotransmitter levels	1.37e-05	<0.01	SRRM4 (4.4)	NRSN1 (4.2)	ELAVL4 (3.7)	AIFM3 (3.7)	DRD2 (3.7)	NRXN3 (3.5)	ELAVL2 (3.3)	C14orf162 (3.2)	STMN2 (3.2)	ENSG00000250819 (3.1)	KCTD16 (3.1)	STMN3 (3.1)	TFAP2D (3.1)	DUSP26 (3.0)	ICA1L (3.0)	OPRL1 (3.0)	CNTNAP4 (3.0)	CDH22 (2.9)	NTRK1 (2.9)	CNTNAP2 (2.9)	NEGR1 (2.9)	BAI3 (2.8)	CRHR1 (2.8)	MYT1L (2.8)	NTNG1 (2.8)
GO Gene Ontology	GO:0001964	startle response	5.29e-06	<0.01	LRRTM4 (5.0)	GRIA4 (4.8)	UNC13C (4.7)	CNTNAP5 (4.7)	LRRC7 (4.3)	ENSG00000249618 (4.2)	MDGA2 (4.1)	ENSG00000248079 (4.0)	ENSG00000250075 (3.9)	ICA1L (3.7)	ENSG00000224116 (3.5)	KCTD16 (3.4)	LPHN3 (3.4)	GRIA1 (3.4)	NTNG1 (3.3)	CDH8 (3.2)	NLGN1 (3.2)	ENSG00000225535 (3.1)	ENSG00000255477 (3.1)	DBC1 (3.1)	DCDC5 (3.0)	GRM8 (2.9)	RMST (2.9)	C1QL1 (2.9)	CTAGE11P (2.9)
GO Gene Ontology	GO:0004970	ionotropic glutamate receptor activity	0.000155	<0.01	GRIA4 (7.6)	CA10 (6.5)	LRRTM4 (6.0)	DBC1 (6.0)	NOVA1 (5.6)	MDGA2 (5.3)	PTPRT (5.2)	GRIA1 (5.2)	C1QL1 (5.1)	CNTN6 (5.1)	GRIK2 (5.0)	NLGN1 (4.9)	BAI2 (4.9)	LRRC7 (4.9)	DLGAP1 (4.7)	LSAMP (4.7)	ASTN2 (4.6)	LPHN3 (4.4)	NCAN (4.4)	CSMD1 (4.3)	ENSG00000224116 (4.3)	DCDC5 (4.3)	DAB1 (4.1)	GPR27 (4.0)	BAI3 (4.0)
GO Gene Ontology	GO:0005003	ephrin receptor activity	1.85e-05	<0.01	EPHA4 (5.7)	CDH8 (5.1)	EPHA7 (4.8)	BCL11A (4.3)	PTPRD (3.9)	CDH6 (3.8)	SAMD5 (3.6)	PRAC (3.6)	CCDC148 (3.5)	RAC3 (3.5)	BCL11B (3.5)	NDST4 (3.3)	PART1 (3.2)	AUTS2 (3.2)	ODZ2 (3.2)	LRRTM4 (3.1)	TMEM8B (3.0)	HOXB13-AS1 (3.0)	LRP4 (2.9)	CNTN5 (2.9)	MDGA2 (2.9)	ENSG00000253887 (2.8)	MGAT4C (2.8)	FOXP2 (2.7)	CPNE4 (2.7)
GO Gene Ontology	GO:0005057	receptor signaling protein activity	8.35e-05	<0.01	SMAD3 (4.3)	ID2 (4.1)	SKIL (3.6)	C20orf112 (3.2)	SPIRE1 (3.2)	ZBTB46 (3.2)	CNTNAP2 (3.0)	ARID3B (2.9)	FOXP1 (2.8)	LRRTM4 (2.8)	SLCO3A1 (2.8)	CBFA2T2 (2.8)	PPM1M (2.8)	CLCF1 (2.8)	AAGAB (2.8)	PIAS1 (2.7)	ANKRD13D (2.6)	LDB1 (2.6)	PLXNA2 (2.5)	TRIB2 (2.5)	TWF2 (2.4)	UNC13B (2.4)	ADRBK1 (2.4)	ADORA2B (2.3)	BAP1 (2.3)
GO Gene Ontology	GO:0005234	extracellular-glutamate-gated ion channel activity	0.000112	<0.01	GRIA4 (7.4)	CA10 (6.6)	DBC1 (6.0)	LRRTM4 (5.8)	NOVA1 (5.4)	PTPRT (5.2)	C1QL1 (5.2)	MDGA2 (5.1)	CNTN6 (5.1)	GRIA1 (4.9)	BAI2 (4.9)	DLGAP1 (4.8)	ASTN2 (4.7)	GRIK2 (4.7)	LRRC7 (4.7)	NLGN1 (4.5)	NCAN (4.5)	LSAMP (4.4)	CSMD1 (4.3)	LPHN3 (4.2)	ENSG00000224116 (4.1)	DCDC5 (4.1)	DAB1 (4.0)	OPRL1 (4.0)	GPR27 (3.9)
GO Gene Ontology	GO:0005244	voltage-gated ion channel activity	0.000102	<0.01	CRHR1 (5.4)	KCNH7 (4.8)	KCTD16 (4.4)	CA10 (4.2)	PTPRT (4.2)	OPRL1 (4.1)	GRIA4 (4.1)	GRIN2A (4.1)	HECW1 (4.0)	KCNIP2 (4.0)	PCSK1 (4.0)	MCHR2 (3.9)	CACNA2D1 (3.8)	RBFOX1 (3.7)	GRM8 (3.6)	MYT1 (3.6)	PRMT8 (3.6)	CNTNAP5 (3.6)	RBFOX3 (3.6)	LRRTM4 (3.6)	LRRC7 (3.5)	STMN3 (3.5)	PCLO (3.4)	PCSK2 (3.4)	NRXN3 (3.3)
GO Gene Ontology	GO:0005249	voltage-gated potassium channel activity	5.99e-06	<0.01	KCNH7 (5.4)	CRHR1 (5.4)	GRIN2A (4.9)	STMN3 (4.4)	MCHR2 (4.1)	OPRL1 (4.1)	PTPRT (4.0)	HECW1 (3.9)	GRIA4 (3.8)	NECAB3 (3.8)	PCSK1 (3.7)	KCTD16 (3.7)	KCNIP2 (3.7)	CACNB2 (3.6)	RBFOX3 (3.5)	GRM8 (3.4)	KCNQ5 (3.2)	GPR52 (3.2)	DLGAP1 (3.1)	PCSK2 (3.1)	NEGR1 (3.1)	CSMD1 (3.1)	C14orf162 (3.1)	PCLO (3.0)	RIMS2 (3.0)
GO Gene Ontology	GO:0005267	potassium channel activity	6.68e-06	<0.01	CRHR1 (5.7)	KCNH7 (5.5)	GRIN2A (4.8)	KCTD16 (4.1)	OPRL1 (3.8)	STMN3 (3.8)	HECW1 (3.8)	PCSK1 (3.7)	RBFOX3 (3.6)	PTPRT (3.6)	NECAB3 (3.6)	GRIA4 (3.6)	MCHR2 (3.5)	PCLO (3.5)	CACNB2 (3.4)	GRM8 (3.4)	PCSK2 (3.3)	DLGAP1 (3.1)	KCNQ5 (3.1)	C14orf162 (3.1)	HS6ST3 (3.0)	DBC1 (3.0)	KCNIP2 (3.0)	GPR52 (2.9)	CACNA2D1 (2.8)
GO Gene Ontology	GO:0006836	neurotransmitter transport	2.92e-05	<0.01	NRSN1 (4.3)	SRRM4 (4.1)	C14orf162 (3.6)	ELAVL2 (3.6)	AIFM3 (3.6)	CNTNAP4 (3.5)	ELAVL4 (3.5)	NRXN3 (3.4)	CRHR1 (3.3)	STMN3 (3.2)	OPRL1 (3.1)	STMN2 (3.1)	FRS3 (3.1)	CDH22 (3.0)	DRD2 (3.0)	TFAP2D (3.0)	ICA1L (3.0)	UNC13C (3.0)	SCAMP5 (2.9)	ENSG00000250819 (2.9)	CNTNAP2 (2.9)	KCTD16 (2.8)	MYT1L (2.8)	NTNG1 (2.8)	C1QTNF4 (2.7)
GO Gene Ontology	GO:0007214	gamma-aminobutyric acid signaling pathway	9.94e-05	<0.01	MDGA2 (6.2)	GRIN2A (4.9)	UNC13C (4.9)	CNTNAP4 (4.7)	LY86-AS1 (4.6)	ENSG00000234352 (4.6)	NRXN3 (4.4)	C14orf162 (4.4)	GRIA4 (4.2)	NDST3 (4.2)	KCNH7 (4.2)	LRRC7 (4.0)	ENSG00000224116 (4.0)	CSMD1 (3.9)	PDE11A (3.9)	ZNF804B (3.7)	HECW1 (3.7)	KCTD16 (3.7)	PRMT8 (3.7)	KCNAB1 (3.6)	CA10 (3.6)	CNTN6 (3.5)	GRIA1 (3.5)	PCLO (3.5)	DBC1 (3.4)
GO Gene Ontology	GO:0007215	glutamate receptor signaling pathway	8.61e-05	<0.01	LINC00421 (5.8)	ENSG00000253766 (5.1)	CNTN6 (4.9)	GRIA4 (4.8)	DLGAP1 (4.7)	CNTNAP4 (4.6)	MDGA2 (4.5)	LRRC7 (4.4)	MCHR2 (4.4)	CA10 (4.3)	CSMD1 (4.1)	DBC1 (4.0)	NDST3 (4.0)	AIFM3 (4.0)	HS6ST3 (3.9)	GPR75 (3.9)	PTPRT (3.9)	GRIK2 (3.7)	UNC13C (3.6)	GRIN2A (3.6)	CRHR1 (3.5)	DAB1 (3.5)	LRRTM4 (3.5)	LINC00459 (3.4)	KCNH7 (3.3)
GO Gene Ontology	GO:0007269	neurotransmitter secretion	3.02e-05	<0.01	SRRM4 (5.1)	AIFM3 (4.4)	C14orf162 (4.4)	ELAVL4 (4.2)	NRSN1 (4.2)	KSR2 (3.9)	ELAVL2 (3.8)	STMN3 (3.7)	NRXN3 (3.6)	CRHR1 (3.4)	CDH22 (3.3)	OPRL1 (3.3)	PSD (3.3)	PCLO (3.2)	ICA1L (3.2)	FRS3 (3.2)	ENSG00000250819 (3.1)	CNTNAP4 (3.1)	KCTD16 (3.1)	STMN2 (3.0)	NTRK1 (2.9)	HPCAL4 (2.8)	C1QTNF4 (2.8)	RBFOX3 (2.7)	HECW1 (2.7)
GO Gene Ontology	GO:0007270	neuron-neuron synaptic transmission	1.75e-06	<0.01	NEGR1 (4.8)	UNC13C (4.6)	GRIA4 (4.6)	PTPRT (4.3)	CA10 (4.2)	HS6ST3 (4.2)	NRXN3 (4.2)	LRRTM4 (4.1)	KCTD16 (4.0)	CRHR1 (3.7)	NTNG1 (3.6)	DBC1 (3.6)	NDST3 (3.5)	DLGAP1 (3.5)	ICA1L (3.4)	LY86-AS1 (3.3)	LRRC7 (3.3)	TRIM66 (3.3)	GPR75 (3.2)	MCHR2 (3.2)	HECW1 (3.2)	PCLO (3.2)	ENSG00000182329 (3.1)	CAMTA1 (3.1)	CNTN6 (3.1)
GO Gene Ontology	GO:0007409	axonogenesis	1.4e-07	<0.01	NLGN2 (3.9)	ROBO2 (3.8)	LPHN3 (3.6)	CDH4 (3.6)	ASXL3 (3.6)	PTPRS (3.5)	MAP1B (3.4)	LHX2 (3.4)	ANKRD13B (3.3)	SRRM4 (3.3)	CPNE4 (3.2)	ODZ2 (3.2)	FOXP2 (3.2)	RBFOX3 (3.1)	GJC1 (3.1)	ELAVL2 (3.1)	NRXN3 (3.1)	HECW1 (3.1)	PTPRD (3.1)	FIGN (3.0)	LRRC4 (3.0)	NCAN (3.0)	KLHL29 (3.0)	NLGN1 (2.9)	DBNDD1 (2.9)
GO Gene Ontology	GO:0007411	axon guidance	5.23e-07	<0.01	KLHL29 (4.0)	ROBO2 (3.9)	ASXL3 (3.8)	CDH4 (3.6)	PTPRS (3.6)	CNTNAP2 (3.5)	LPHN3 (3.4)	GJC1 (3.4)	SEMA6D (3.4)	MAP1B (3.3)	SRRM4 (3.2)	NLGN2 (3.2)	CPNE4 (3.1)	DBNDD1 (3.1)	SDK1 (3.0)	GRM8 (3.0)	FOXP2 (3.0)	C10orf140 (3.0)	ELAVL2 (2.9)	NRXN3 (2.9)	XKR6 (2.9)	PTPRD (2.9)	CADM1 (2.9)	ENOX1 (2.8)	LHX2 (2.8)
GO Gene Ontology	GO:0007413	axonal fasciculation	0.000112	<0.01	PTPRD (4.6)	CPNE4 (3.6)	ENSG00000253230 (3.4)	SOX5 (3.3)	ENOX1 (3.1)	NLGN1 (3.0)	SRRM4 (3.0)	ROBO2 (3.0)	ENSG00000228560 (3.0)	CDH6 (2.9)	ENSG00000237187 (2.9)	GRIA1 (2.9)	CNTNAP4 (2.9)	ENSG00000224152 (2.9)	FRMD4A (2.8)	ASXL3 (2.8)	CACNA2D1 (2.7)	MYT1L (2.7)	ENSG00000255117 (2.7)	C10orf140 (2.6)	EPHA7 (2.6)	ANKRD45 (2.6)	LHX2 (2.6)	GRIN2A (2.5)	NECAB3 (2.5)
GO Gene Ontology	GO:0007420	brain development	1.31e-06	<0.01	DCC (5.2)	C10orf140 (5.1)	TFAP2D (4.2)	LHX2 (4.1)	WNT8B (3.8)	SOX5 (3.7)	CDH4 (3.5)	KLHL29 (3.5)	C10orf114 (3.4)	ASXL3 (3.3)	ELAVL2 (3.3)	SRRM4 (3.2)	EPHA4 (3.1)	PTPRS (3.1)	NRN1 (3.1)	FOXP2 (3.1)	NCAN (3.0)	RAB9BP1 (3.0)	GJC1 (2.9)	EPHA7 (2.9)	ROBO2 (2.9)	TOX3 (2.9)	C14orf162 (2.9)	MDGA1 (2.8)	AUTS2 (2.7)
GO Gene Ontology	GO:0007610	behavior	4.42e-05	<0.01	CDH8 (3.8)	LSAMP (3.7)	OPRL1 (3.6)	GRIA1 (3.5)	CNTNAP4 (3.4)	NRSN1 (3.2)	LRRTM4 (3.2)	MCHR2 (3.2)	ENSG00000230472 (3.1)	CCDC85A (3.0)	TFAP2D (3.0)	BAI3 (3.0)	LRRC7 (3.0)	CLDN11 (3.0)	DBC1 (3.0)	PTPRO (2.9)	CNTNAP5 (2.9)	DCC (2.8)	ENSG00000224116 (2.8)	KIAA1211 (2.8)	KCNQ5 (2.7)	PCDH9 (2.7)	SLC32A1 (2.6)	DRD2 (2.6)	HS6ST3 (2.6)
GO Gene Ontology	GO:0007611	learning or memory	0.000151	<0.01	MCHR2 (4.5)	HS6ST3 (4.5)	KCTD16 (4.0)	CDH9 (3.8)	GRIN2A (3.7)	GRIA1 (3.6)	CDH8 (3.6)	LY86-AS1 (3.6)	DBC1 (3.5)	LRRC7 (3.3)	AGBL4 (3.3)	CNTNAP5 (3.3)	CLDN11 (3.2)	CSMD1 (3.2)	DLGAP1 (3.1)	KCNQ5 (3.1)	XKR6 (3.0)	LPHN3 (3.0)	ENSG00000224116 (2.9)	GRIK2 (2.9)	CA10 (2.9)	NRSN1 (2.9)	GPR27 (2.8)	BCL11A (2.8)	CNTNAP4 (2.7)
GO Gene Ontology	GO:0007612	learning	1.23e-05	<0.01	HS6ST3 (4.1)	MCHR2 (4.0)	LRRC7 (3.9)	XKR6 (3.9)	DRD2 (3.6)	CDH8 (3.5)	GPR27 (3.4)	KCTD16 (3.3)	CNTNAP5 (3.2)	BAI2 (3.0)	PDE10A (3.0)	NRSN1 (2.9)	CLDN11 (2.9)	GRIA1 (2.9)	KCNAB1 (2.8)	DCC (2.8)	SLC32A1 (2.8)	ICA1L (2.7)	CTAGE11P (2.7)	KCNIP2 (2.7)	DBC1 (2.7)	MYT1L (2.7)	C1QTNF4 (2.7)	TRIM66 (2.7)	LPHN3 (2.7)
GO Gene Ontology	GO:0008038	neuron recognition	3.07e-07	<0.01	PTPRD (4.3)	NLGN1 (4.2)	HECW1 (4.0)	CPNE4 (3.8)	DCC (3.8)	GRIA1 (3.7)	ASXL3 (3.6)	ENSG00000253230 (3.5)	BCL11A (3.5)	ROBO2 (3.5)	ENOX1 (3.4)	SRRM4 (3.4)	CNTNAP4 (3.3)	SLFNL1 (3.2)	CTNND2 (3.2)	FRMD4A (3.2)	ODZ2 (3.1)	SGCZ (3.0)	CCDC85A (2.9)	PTPRO (2.9)	C14orf162 (2.8)	CDH9 (2.8)	ENSG00000225535 (2.8)	LHX2 (2.8)	EPHA4 (2.8)
GO Gene Ontology	GO:0008045	motor axon guidance	1.54e-05	<0.01	ENSG00000233101 (4.9)	HOXB3 (4.1)	HOXB2 (4.1)	TSHZ2 (3.9)	ENSG00000230148 (3.9)	ENSG00000237187 (3.8)	HOXB5 (3.6)	HOXB6 (3.4)	ENSG00000163364 (3.4)	C20orf203 (3.3)	HOXB8 (3.3)	HOXB1 (3.2)	ENSG00000255020 (3.1)	FOXP2 (3.0)	C15orf41 (3.0)	C1QTNF4 (2.9)	ENSG00000235300 (2.8)	IFLTD1 (2.8)	PIGL (2.7)	SPATA8 (2.7)	ENSG00000237013 (2.7)	GLYCTK-AS1 (2.6)	ROBO2 (2.6)	GRIN2A (2.6)	C10orf140 (2.6)
GO Gene Ontology	GO:0008066	glutamate receptor activity	7.98e-05	<0.01	CA10 (7.3)	DBC1 (6.4)	GRIA4 (6.2)	CNTN6 (6.1)	PTPRT (5.8)	LRRC7 (5.5)	MDGA2 (5.1)	GRIA1 (5.1)	LRRTM4 (5.0)	CRHR1 (4.7)	NLGN1 (4.7)	DLGAP1 (4.5)	NCAN (4.5)	BAI2 (4.5)	DAB1 (4.4)	NRXN3 (4.4)	NOVA1 (4.3)	OPRL1 (4.3)	LPHN3 (4.2)	UNC13C (4.2)	ENSG00000253230 (4.2)	CSMD1 (4.0)	ASTN2 (4.0)	C1QL1 (3.9)	NTNG1 (3.9)
GO Gene Ontology	GO:0008076	voltage-gated potassium channel complex	1.62e-07	<0.01	KCNH7 (5.3)	GRIN2A (4.8)	CRHR1 (4.1)	KCNQ5 (3.9)	HECW1 (3.9)	STMN3 (3.8)	LRRC7 (3.7)	RBFOX3 (3.6)	PSD (3.4)	ESRRG (3.4)	OPRL1 (3.4)	GRIA4 (3.4)	GRM8 (3.3)	CACNB2 (3.3)	MCHR2 (3.3)	NECAB3 (3.2)	PTPRT (3.1)	KCTD16 (3.1)	C14orf162 (3.0)	GPR52 (3.0)	PCSK1 (2.9)	NEGR1 (2.9)	CA10 (2.9)	NRXN3 (2.8)	DLGAP1 (2.8)
GO Gene Ontology	GO:0010769	regulation of cell morphogenesis involved in differentiation	9.94e-08	<0.01	NPB (3.7)	PPAPDC1A (3.2)	TFAP2D (3.2)	CADM1 (2.9)	HECW1 (2.9)	NLGN2 (2.8)	CLCF1 (2.8)	NRG1 (2.8)	BAI2 (2.7)	CDH22 (2.7)	ENSG00000236338 (2.6)	NAV2 (2.6)	IER5L (2.5)	GPC6 (2.5)	TCERG1L (2.5)	GRIK2 (2.5)	CRHR1 (2.4)	CDH6 (2.4)	TNC (2.4)	GJC1 (2.4)	MDGA1 (2.4)	RUSC2 (2.4)	RBFOX3 (2.4)	NECAB3 (2.3)	FRS3 (2.3)
GO Gene Ontology	GO:0010975	regulation of neuron projection development	1.59e-07	<0.01	BAI2 (3.9)	NDST3 (3.5)	HECW1 (3.3)	NLGN2 (3.2)	FRS3 (3.1)	GIT1 (3.1)	ANKRD13B (3.1)	CDH22 (3.1)	NPB (3.1)	RBFOX3 (3.1)	BAI3 (3.0)	RUSC2 (3.0)	PCDH9 (2.9)	GRIK2 (2.9)	DBNDD1 (2.9)	CDH4 (2.8)	NRG1 (2.8)	ENSG00000234323 (2.7)	NTRK1 (2.7)	ENSG00000250819 (2.7)	PPAPDC1A (2.7)	ENSG00000230472 (2.6)	MDGA1 (2.5)	TFAP2D (2.4)	KLC1 (2.4)
GO Gene Ontology	GO:0014069	postsynaptic density	3.63e-06	<0.01	BAI2 (5.3)	DLGAP1 (4.8)	HPCAL4 (4.8)	LRRC7 (4.7)	DBC1 (4.7)	KCNAB1 (4.6)	PSD (4.5)	RBFOX3 (4.4)	GRIN2A (4.4)	NDST3 (4.0)	HS6ST3 (3.9)	DLG4 (3.9)	PCLO (3.9)	RIMS2 (3.7)	LRRC4 (3.6)	KCNQ5 (3.6)	CRHR1 (3.6)	CDH22 (3.5)	PTPRT (3.5)	SLC32A1 (3.5)	GPR27 (3.5)	BAI3 (3.4)	KCNIP2 (3.4)	PDE10A (3.4)	NCAN (3.3)
GO Gene Ontology	GO:0016358	dendrite development	2.93e-08	<0.01	SRRM4 (3.8)	ENSG00000224116 (3.7)	LRRC7 (3.7)	MIR2682 (3.5)	HECW1 (3.5)	DLGAP1 (3.3)	MCHR2 (3.3)	WNT8B (3.3)	ZNF804A (3.2)	GRIA1 (3.2)	ELAVL2 (3.2)	LHX2 (3.1)	BAI3 (3.1)	MYT1L (3.1)	CDH8 (3.0)	CDH9 (3.0)	NPB (3.0)	CDH6 (3.0)	KCNMA1 (2.9)	ANKRD45 (2.9)	PTPRO (2.9)	LRRTM4 (2.8)	ENSG00000250819 (2.8)	NCAN (2.8)	LINGO2 (2.8)
GO Gene Ontology	GO:0019199	transmembrane receptor protein kinase activity	0.000151	<0.01	PODXL (4.8)	ELTD1 (4.5)	PARD3 (4.2)	SOX18 (4.1)	NEO1 (3.9)	PLXNA2 (3.7)	ANGPTL2 (3.6)	EPHA4 (3.6)	SAMD5 (3.6)	GPC6 (3.6)	AUTS2 (3.5)	SOX7 (3.4)	TLE1 (3.2)	EDNRB (3.1)	MGAT4C (3.0)	SEMA3G (3.0)	USHBP1 (2.9)	GATA4 (2.9)	LRP4 (2.8)	ODZ2 (2.8)	BMPR2 (2.7)	GPRC5B (2.7)	RARB (2.5)	STAB1 (2.5)	ALCAM (2.4)
GO Gene Ontology	GO:0019717	synaptosome	1.21e-06	<0.01	NRSN1 (4.7)	HPCAL4 (4.1)	ELAVL4 (4.1)	RBFOX3 (4.1)	CPNE4 (4.0)	SCAMP5 (3.6)	C14orf162 (3.6)	PCLO (3.6)	ATP13A2 (3.5)	CA10 (3.5)	GFAP (3.4)	DBC1 (3.3)	CDH8 (3.3)	STMN3 (3.2)	SRRM4 (3.2)	BAI2 (3.1)	PCDH9 (3.1)	PCSK2 (3.1)	NRXN3 (3.1)	C1QL1 (3.0)	KCTD16 (3.0)	RUSC2 (3.0)	STMN2 (3.0)	CRHR1 (3.0)	PSD (2.9)
GO Gene Ontology	GO:0021885	forebrain cell migration	2.41e-06	<0.01	C16orf78 (4.4)	ENSG00000245719 (3.8)	ENSG00000225050 (3.8)	FOXP2 (3.6)	SLC32A1 (3.6)	ROBO2 (3.4)	DCC (3.4)	ANKRD45 (3.3)	SLCO1A2 (3.3)	MCHR2 (3.2)	PDE10A (3.2)	SOX5 (3.1)	CYB5D1 (3.0)	ENSG00000182329 (3.0)	LRRC4 (3.0)	TRAPPC6B (3.0)	HS6ST3 (3.0)	ENSG00000255117 (2.9)	ENSG00000234715 (2.9)	C10orf140 (2.9)	PRMT8 (2.9)	CDH4 (2.8)	LOH12CR1 (2.8)	NLGN2 (2.8)	ENSG00000248908 (2.8)
GO Gene Ontology	GO:0021952	central nervous system projection neuron axonogenesis	3.12e-05	<0.01	ASXL3 (4.8)	C17orf74 (4.2)	ENSG00000237013 (3.9)	ENSG00000227782 (3.5)	LHX2 (3.4)	KLHL29 (3.3)	AGBL4 (3.3)	ZNF331 (3.3)	BCL11A (3.3)	PTPRD (3.2)	ANKRD45 (3.2)	ENSG00000236467 (3.1)	ENOX1 (3.1)	ENSG00000230552 (3.0)	ENSG00000226009 (2.9)	PART1 (2.8)	BNC2 (2.8)	AUTS2 (2.7)	XKR6 (2.7)	ELAVL2 (2.7)	WNT8B (2.6)	ENSG00000251629 (2.6)	LINC00459 (2.6)	TSHZ2 (2.5)	SRRM4 (2.5)
GO Gene Ontology	GO:0022029	telencephalon cell migration	4.89e-06	<0.01	C16orf78 (4.5)	ENSG00000245719 (4.0)	FOXP2 (3.8)	SLC32A1 (3.7)	DCC (3.6)	ENSG00000182329 (3.3)	ENSG00000255117 (3.3)	ROBO2 (3.3)	SLCO1A2 (3.2)	CYB5D1 (3.2)	ANKRD45 (3.1)	LOH12CR1 (3.1)	PDE10A (3.1)	ENSG00000225050 (3.0)	GPR27 (3.0)	ENSG00000234715 (3.0)	TRAPPC6B (2.9)	C10orf140 (2.9)	ENSG00000253766 (2.9)	HS6ST3 (2.9)	PRMT8 (2.9)	ENSG00000239275 (2.8)	SOX5 (2.8)	NLGN2 (2.7)	RERG (2.7)
GO Gene Ontology	GO:0022604	regulation of cell morphogenesis	4.93e-07	<0.01	FRMD4A (3.1)	NAV2 (3.1)	GJC1 (3.0)	NPB (2.8)	OAF (2.8)	BAI2 (2.8)	CLCF1 (2.7)	DBNDD1 (2.6)	KLF7 (2.5)	TFAP2D (2.5)	RAPH1 (2.5)	RUSC2 (2.5)	IER5L (2.5)	ENSG00000236338 (2.4)	COL16A1 (2.4)	CADM1 (2.4)	TNC (2.4)	ENSG00000255117 (2.4)	PPP1R13B (2.3)	USHBP1 (2.3)	MICALL2 (2.3)	STK33 (2.3)	PPAPDC1A (2.3)	GPC6 (2.2)	TCERG1L (2.2)
GO Gene Ontology	GO:0022832	voltage-gated channel activity	0.000102	<0.01	CRHR1 (5.4)	KCNH7 (4.8)	KCTD16 (4.4)	CA10 (4.2)	PTPRT (4.2)	OPRL1 (4.1)	GRIA4 (4.1)	GRIN2A (4.1)	HECW1 (4.0)	KCNIP2 (4.0)	PCSK1 (4.0)	MCHR2 (3.9)	CACNA2D1 (3.8)	RBFOX1 (3.7)	GRM8 (3.6)	MYT1 (3.6)	PRMT8 (3.6)	CNTNAP5 (3.6)	RBFOX3 (3.6)	LRRTM4 (3.6)	LRRC7 (3.5)	STMN3 (3.5)	PCLO (3.4)	PCSK2 (3.4)	NRXN3 (3.3)
GO Gene Ontology	GO:0022836	gated channel activity	0.000128	<0.01	GRIA4 (5.0)	GRIN2A (4.9)	CRHR1 (4.8)	OPRL1 (4.7)	PCLO (4.6)	KCNH7 (4.5)	PTPRT (4.4)	DBC1 (4.2)	PRMT8 (4.2)	HECW1 (4.1)	CA10 (4.1)	KCTD16 (4.0)	NRXN3 (3.9)	LRRC7 (3.9)	RBFOX3 (3.8)	DLGAP1 (3.8)	GRIA1 (3.8)	RBFOX1 (3.7)	KCNAB1 (3.7)	GRM8 (3.7)	STMN3 (3.6)	BAI3 (3.5)	ENSG00000224116 (3.5)	CACNB2 (3.4)	CSMD1 (3.4)
GO Gene Ontology	GO:0022843	voltage-gated cation channel activity	0.000167	<0.01	CRHR1 (5.2)	KCNH7 (4.8)	GRIN2A (4.5)	KCTD16 (4.5)	PTPRT (4.5)	KCNIP2 (4.4)	OPRL1 (4.3)	CACNA2D1 (4.1)	RBFOX3 (4.0)	LRRC7 (4.0)	PCSK1 (3.9)	PRMT8 (3.9)	MCHR2 (3.9)	GRIA4 (3.8)	HECW1 (3.8)	NRXN3 (3.8)	RBFOX1 (3.8)	GRM8 (3.7)	RIMS2 (3.6)	KCNMA1 (3.6)	CACNB2 (3.6)	CNTNAP5 (3.5)	STMN3 (3.5)	CA10 (3.5)	CSMD1 (3.5)
GO Gene Ontology	GO:0030139	endocytic vesicle	9.98e-05	<0.01	COL6A6 (3.5)	EDNRB (3.3)	TMEM30A (3.0)	GABARAP (2.7)	PTPRT (2.6)	DLG4 (2.6)	NRSN1 (2.5)	ZFAND3 (2.5)	ELAVL4 (2.4)	LRRTM4 (2.4)	RAC3 (2.3)	ENSG00000248079 (2.3)	AATK (2.3)	NOVA1 (2.3)	RC3H1 (2.2)	PTK2B (2.2)	CAMSAP2 (2.2)	CTNND2 (2.2)	ANO10 (2.2)	ACP2 (2.2)	LSAMP (2.2)	BAI2 (2.1)	NPY (2.1)	PDE11A (2.1)	CNTN6 (2.1)
GO Gene Ontology	GO:0030288	outer membrane-bounded periplasmic space	0.000133	<0.01	GRIA4 (7.5)	CA10 (6.2)	LRRTM4 (6.2)	DBC1 (5.8)	NOVA1 (5.4)	MDGA2 (5.3)	CNTN6 (5.2)	PTPRT (5.2)	GRIA1 (5.0)	NLGN1 (5.0)	LRRC7 (5.0)	C1QL1 (5.0)	GRIK2 (4.9)	BAI2 (4.9)	DLGAP1 (4.7)	LSAMP (4.7)	NCAN (4.5)	ASTN2 (4.5)	DCDC5 (4.4)	CSMD1 (4.3)	LPHN3 (4.3)	ENSG00000224116 (4.3)	GPR27 (4.2)	DAB1 (4.0)	GPR75 (3.8)
GO Gene Ontology	GO:0030312	external encapsulating structure	0.000133	<0.01	GRIA4 (6.6)	LRRTM4 (6.1)	CA10 (5.8)	DBC1 (5.3)	GRIK2 (5.1)	CNTN6 (5.1)	MDGA2 (5.1)	NLGN1 (5.0)	C1QL1 (4.7)	LRRC7 (4.6)	GRIA1 (4.5)	PTPRT (4.5)	DLGAP1 (4.5)	ASTN2 (4.3)	CSMD1 (4.3)	NOVA1 (4.3)	BAI2 (4.2)	LSAMP (4.2)	NCAN (4.1)	LPHN3 (4.0)	DCDC5 (3.9)	ENSG00000224116 (3.9)	GPR27 (3.8)	NDST3 (3.7)	GFAP (3.7)
GO Gene Ontology	GO:0030424	axon	2.6e-09	<0.01	ELAVL4 (5.5)	NRSN1 (5.5)	ELAVL2 (5.1)	STMN2 (4.8)	AATK (4.7)	OPRL1 (4.5)	NRXN3 (4.3)	PCSK2 (4.3)	HECW1 (4.2)	MAP1B (4.2)	STMN3 (4.1)	BAI3 (3.9)	CDH8 (3.7)	PTPRT (3.7)	CNTNAP4 (3.6)	DBC1 (3.6)	PCLO (3.6)	PCDH9 (3.6)	NTRK1 (3.6)	GFAP (3.5)	C1QTNF4 (3.5)	PRMT8 (3.5)	HPCAL4 (3.5)	CPNE4 (3.5)	GRIN2A (3.4)
GO Gene Ontology	GO:0030425	dendrite	5.87e-08	<0.01	BAI2 (5.3)	GRIA1 (5.2)	HPCAL4 (4.9)	DLGAP1 (4.8)	PRMT8 (4.7)	DBC1 (4.5)	BAI3 (4.4)	GRIN2A (4.3)	DLG4 (4.1)	PCLO (4.1)	SLC32A1 (4.1)	LRRC7 (4.0)	PTPRT (4.0)	RBFOX3 (3.9)	NRSN1 (3.9)	KCNAB1 (3.8)	NDST3 (3.8)	PSD (3.7)	C1QTNF4 (3.7)	GPR27 (3.7)	STMN3 (3.6)	MYT1L (3.6)	NCAN (3.4)	CRHR1 (3.4)	OPRL1 (3.4)
GO Gene Ontology	GO:0030426	growth cone	3.71e-06	<0.01	ELAVL4 (5.1)	STMN2 (4.6)	ELAVL2 (4.6)	HECW1 (4.4)	SLC6A15 (3.9)	DBNDD1 (3.8)	MAP1B (3.7)	DUSP26 (3.7)	STMN3 (3.5)	GRIA1 (3.4)	ATP13A2 (3.3)	CA10 (3.3)	MYT1 (3.3)	DLG4 (3.2)	CTNND2 (3.2)	BAI3 (3.1)	LINGO2 (3.0)	NRN1 (2.9)	RALGPS1 (2.9)	LZTR1 (2.8)	ENO2 (2.8)	SRRM4 (2.8)	DEF8 (2.8)	ANKRD13B (2.8)	NRSN1 (2.7)
GO Gene Ontology	GO:0030427	site of polarized growth	3.9e-06	<0.01	ELAVL4 (5.1)	STMN2 (4.6)	ELAVL2 (4.5)	HECW1 (4.3)	SLC6A15 (4.0)	DBNDD1 (3.7)	MAP1B (3.7)	DUSP26 (3.7)	STMN3 (3.4)	GRIA1 (3.4)	CA10 (3.3)	DLG4 (3.3)	MYT1 (3.3)	ATP13A2 (3.2)	CTNND2 (3.2)	BAI3 (3.1)	RALGPS1 (3.0)	LINGO2 (2.9)	LZTR1 (2.8)	ENO2 (2.8)	EPB41L1 (2.8)	NRN1 (2.8)	SRRM4 (2.8)	DEF8 (2.7)	ANKRD13B (2.6)
GO Gene Ontology	GO:0030594	neurotransmitter receptor activity	0.000123	<0.01	OPRL1 (5.3)	GRM8 (5.1)	CDH8 (4.7)	CRHR1 (4.4)	NPY (4.3)	PTPRT (4.0)	KCNAB1 (4.0)	NTNG1 (3.8)	CDH9 (3.5)	LINGO2 (3.5)	PAX4 (3.5)	NRSN1 (3.3)	PRMT8 (3.1)	DRD2 (3.1)	HCN4 (3.1)	TFAP2D (3.1)	HPCAL4 (3.0)	KCNQ5 (3.0)	RERG (3.0)	CNTNAP4 (2.9)	GRIA4 (2.9)	SUN5 (2.9)	GPR75 (2.9)	PCLO (2.8)	LY86-AS1 (2.8)
GO Gene Ontology	GO:0030665	clathrin coated vesicle membrane	0.000162	<0.01	NRSN1 (5.3)	PCSK2 (5.2)	ELAVL4 (4.6)	STMN2 (4.5)	DLG4 (4.3)	MYT1L (4.3)	PCLO (4.2)	PCSK1 (4.2)	MADD (4.1)	ATP13A2 (4.1)	DRD2 (4.0)	WDR7 (3.9)	SCAMP5 (3.8)	RIMS2 (3.7)	NRXN3 (3.5)	AATK (3.4)	CPNE4 (3.4)	NPY (3.3)	ELAVL2 (3.3)	STMN3 (3.2)	BAI2 (3.2)	UNC13C (3.2)	HPCAL4 (3.1)	OPRL1 (3.1)	DBNDD1 (3.1)
GO Gene Ontology	GO:0030666	endocytic vesicle membrane	6.96e-05	<0.01	NRSN1 (3.6)	ELAVL4 (3.1)	DLGAP1 (3.0)	GRIN2A (3.0)	TMEM30A (3.0)	EDNRB (2.9)	BAI3 (2.8)	PTPRT (2.8)	ENSG00000224116 (2.7)	GFAP (2.7)	BAI2 (2.7)	NPY (2.7)	DLG4 (2.7)	PDE11A (2.6)	LSAMP (2.6)	CNTNAP4 (2.6)	HECW1 (2.6)	SRRM4 (2.6)	CA10 (2.5)	KCNQ5 (2.5)	COL6A6 (2.5)	AATK (2.5)	MDGA2 (2.4)	STMN2 (2.4)	HPCAL4 (2.4)
GO Gene Ontology	GO:0030673	axolemma	3.87e-05	<0.01	PTPRD (4.2)	NCAN (4.0)	UNC13C (3.9)	GFAP (3.9)	PCDH9 (3.7)	CTNND2 (3.3)	CNTNAP2 (3.2)	ELAVL2 (3.1)	C14orf162 (3.1)	LPHN3 (3.1)	CDH8 (3.0)	PCLO (3.0)	NLGN2 (3.0)	BAI2 (3.0)	HECW1 (2.9)	DBC1 (2.9)	TNC (2.9)	STMN3 (2.9)	CRHR1 (2.9)	FAM184A (2.9)	SGCZ (2.8)	MGAT4C (2.8)	CYP7B1 (2.7)	DLG4 (2.6)	SLC32A1 (2.5)
GO Gene Ontology	GO:0030900	forebrain development	0.00015	<0.01	C10orf140 (5.3)	LHX2 (5.1)	WNT8B (5.0)	TFAP2D (4.9)	DCC (4.5)	SOX5 (4.5)	C10orf114 (4.1)	ENSG00000225050 (3.8)	RAB9BP1 (3.4)	PTPRS (3.4)	ASXL3 (3.3)	ROBO2 (3.1)	CDH4 (3.1)	EPHA4 (2.9)	TOX3 (2.9)	EPHA7 (2.9)	ENSG00000234108 (2.8)	FAM172A (2.8)	C14orf162 (2.8)	NCAN (2.8)	DCDC5 (2.8)	CNTNAP2 (2.8)	DMRTA1 (2.7)	RMST (2.7)	DLGAP1 (2.6)
GO Gene Ontology	GO:0031290	retinal ganglion cell axon guidance	0.000153	<0.01	FIGN (5.7)	POU4F1 (5.6)	FOXP2 (4.9)	GRM8 (4.5)	TMTC2 (4.5)	ENSG00000248505 (4.3)	NDST4 (4.2)	LRRTM4 (4.0)	ENSG00000225535 (3.9)	ENSG00000234902 (3.8)	ELAVL2 (3.7)	XKR6 (3.6)	DCC (3.6)	CCDC85A (3.5)	LPHN3 (3.5)	ASXL3 (3.4)	ENSG00000231175 (3.3)	ENSG00000253887 (3.2)	TUSC3 (3.1)	TCERG1L (3.0)	ENSG00000237374 (3.0)	RMST (3.0)	LINGO2 (3.0)	CNTN5 (3.0)	PTPRD (2.9)
GO Gene Ontology	GO:0031344	regulation of cell projection organization	1.25e-06	<0.01	BAI2 (3.7)	NPB (3.5)	RUSC2 (3.3)	NDST3 (3.2)	PCDH9 (3.2)	GIT1 (3.2)	BAI3 (3.1)	FRS3 (3.0)	DBNDD1 (2.9)	HECW1 (2.8)	OAF (2.8)	ENSG00000234323 (2.7)	NRG1 (2.7)	KLC1 (2.7)	ANKRD13B (2.6)	NTRK1 (2.6)	NLGN2 (2.6)	GRIK2 (2.6)	CDH4 (2.5)	CDH22 (2.5)	MICALL2 (2.5)	RBFOX3 (2.5)	LRRC4 (2.5)	ENSG00000250819 (2.5)	AATK (2.4)
GO Gene Ontology	GO:0031644	regulation of neurological system process	1.38e-06	<0.01	NEGR1 (4.0)	KCTD16 (3.7)	HS6ST3 (3.6)	UNC13C (3.4)	GRIA1 (3.4)	DBC1 (3.3)	DLGAP1 (3.3)	OPRL1 (3.3)	BAI2 (3.2)	NCAN (3.2)	GPR75 (3.2)	FRS3 (3.2)	PTPRT (3.1)	PCDH9 (3.1)	MCHR2 (3.0)	NRXN3 (3.0)	AATK (3.0)	STMN3 (3.0)	LSAMP (2.9)	LRRC7 (2.9)	PSD (2.9)	C1QL1 (2.9)	SRRM4 (2.8)	CNTNAP5 (2.8)	NTNG1 (2.8)
GO Gene Ontology	GO:0031646	positive regulation of neurological system process	3.74e-05	<0.01	GRIA1 (4.5)	ENSG00000182329 (3.8)	LRRTM4 (3.8)	CNTNAP5 (3.7)	GPR75 (3.7)	DCDC5 (3.5)	UNC13C (3.4)	NEGR1 (3.4)	AGBL4 (3.4)	GRIN2A (3.2)	MCHR2 (3.2)	HS6ST3 (3.0)	DBC1 (3.0)	NDST3 (3.0)	LRRC7 (3.0)	OPRL1 (3.0)	ENSG00000237374 (2.9)	CTNND2 (2.8)	ENSG00000237187 (2.8)	ENSG00000245719 (2.8)	CNTNAP4 (2.7)	ENSG00000226009 (2.6)	PCDH9 (2.6)	ENSG00000225731 (2.6)	NRXN3 (2.5)
GO Gene Ontology	GO:0032228	regulation of synaptic transmission, GABAergic	6.36e-05	<0.01	ENSG00000235724 (4.0)	PTPRT (3.6)	NRXN3 (3.5)	ENSG00000230525 (3.5)	CLRN1-AS1 (3.4)	ICA1L (3.3)	HS6ST3 (3.2)	ENSG00000255117 (3.1)	STRN (3.1)	CNTNAP5 (3.1)	UNC13C (3.0)	SCAI (3.0)	NEGR1 (3.0)	ENSG00000251145 (3.0)	MCHR2 (2.9)	GRM8 (2.9)	AGBL4 (2.9)	PCDH9 (2.9)	ENSG00000259245 (2.9)	LRRC7 (2.8)	SLC32A1 (2.7)	ENSG00000250608 (2.7)	ANKRD45 (2.7)	GRIA4 (2.7)	GPR75 (2.7)
GO Gene Ontology	GO:0032589	neuron projection membrane	4.62e-06	<0.01	UNC13C (4.2)	DBC1 (3.8)	HS6ST3 (3.7)	PRMT8 (3.6)	CDH8 (3.6)	SLC32A1 (3.5)	CTNND2 (3.5)	CPNE4 (3.5)	C1QTNF4 (3.2)	RIMS2 (3.2)	SGCZ (3.0)	GRIA1 (3.0)	PCLO (2.9)	KCNQ5 (2.9)	C14orf162 (2.9)	LRRC7 (2.8)	CRHR1 (2.8)	PTPRD (2.8)	TUSC3 (2.7)	GFAP (2.7)	PCDH9 (2.6)	NLGN2 (2.6)	CNTNAP2 (2.6)	SETD7 (2.5)	CACNB2 (2.5)
GO Gene Ontology	GO:0033267	axon part	2.39e-05	<0.01	NRSN1 (5.8)	ELAVL4 (5.3)	AATK (4.8)	STMN3 (4.5)	PCSK2 (4.4)	STMN2 (4.4)	OPRL1 (4.4)	GRIN2A (4.1)	HECW1 (4.0)	PTPRT (4.0)	RIMS2 (3.9)	NPY (3.9)	NTRK1 (3.9)	CNTNAP4 (3.9)	PCSK1 (3.8)	ELAVL2 (3.8)	CLDN11 (3.7)	HS6ST3 (3.6)	PCLO (3.6)	NRXN3 (3.5)	CPNE4 (3.4)	KCTD16 (3.3)	DBC1 (3.3)	PSD (3.3)	BAI2 (3.3)
GO Gene Ontology	GO:0034702	ion channel complex	4.35e-05	<0.01	KCNH7 (5.0)	GRIN2A (5.0)	CACNA2D1 (4.8)	CRHR1 (4.3)	PCLO (4.3)	RBFOX1 (4.3)	LRRC7 (4.2)	GRIA4 (4.2)	OPRL1 (4.2)	GRM8 (4.1)	KCNAB1 (4.1)	HECW1 (3.9)	NRXN3 (3.7)	MYT1L (3.7)	NRSN1 (3.7)	KCNQ5 (3.7)	KCTD16 (3.7)	RBFOX3 (3.6)	CDH8 (3.5)	CACNB2 (3.5)	KCNIP2 (3.4)	RIMS2 (3.4)	NDST3 (3.4)	PRMT8 (3.4)	DLGAP1 (3.3)
GO Gene Ontology	GO:0034703	cation channel complex	1.69e-05	<0.01	GRIN2A (5.1)	KCNH7 (5.1)	KCTD16 (4.4)	KCNQ5 (4.4)	CACNA2D1 (4.4)	LRRC7 (4.2)	CRHR1 (3.9)	RBFOX3 (3.9)	HECW1 (3.9)	OPRL1 (3.8)	KCNIP2 (3.8)	RBFOX1 (3.7)	CNTNAP5 (3.7)	CACNB2 (3.6)	NRXN3 (3.6)	GRM8 (3.6)	PSD (3.5)	PTPRT (3.5)	MYT1L (3.5)	PCSK1 (3.3)	LRRTM4 (3.3)	STMN3 (3.3)	CA10 (3.3)	RIMS2 (3.2)	NRSN1 (3.2)
GO Gene Ontology	GO:0034705	potassium channel complex	1.62e-07	<0.01	KCNH7 (5.3)	GRIN2A (4.8)	CRHR1 (4.1)	KCNQ5 (3.9)	HECW1 (3.9)	STMN3 (3.8)	LRRC7 (3.7)	RBFOX3 (3.6)	PSD (3.4)	ESRRG (3.4)	OPRL1 (3.4)	GRIA4 (3.4)	GRM8 (3.3)	CACNB2 (3.3)	MCHR2 (3.3)	NECAB3 (3.2)	PTPRT (3.1)	KCTD16 (3.1)	C14orf162 (3.0)	GPR52 (3.0)	PCSK1 (2.9)	NEGR1 (2.9)	CA10 (2.9)	NRXN3 (2.8)	DLGAP1 (2.8)
GO Gene Ontology	GO:0035249	synaptic transmission, glutamatergic	3.74e-06	<0.01	KCTD16 (5.0)	GPR75 (4.7)	CA10 (4.4)	NEGR1 (4.4)	GRIA4 (4.3)	HS6ST3 (4.1)	UNC13C (4.1)	DBC1 (4.1)	PTPRT (4.0)	MCHR2 (3.9)	CABP2 (3.8)	GRIN2A (3.7)	SRRM4 (3.6)	CSMD1 (3.6)	CRHR1 (3.6)	LRRTM4 (3.5)	ASTN2 (3.5)	GRIK2 (3.5)	NRXN3 (3.5)	DLGAP1 (3.4)	AIFM3 (3.3)	LRRC4 (3.1)	GPR52 (3.1)	NECAB3 (3.1)	HECW1 (3.1)
GO Gene Ontology	GO:0042597	periplasmic space	0.000133	<0.01	GRIA4 (7.5)	CA10 (6.2)	LRRTM4 (6.2)	DBC1 (5.8)	NOVA1 (5.4)	MDGA2 (5.3)	CNTN6 (5.2)	PTPRT (5.2)	GRIA1 (5.0)	NLGN1 (5.0)	LRRC7 (5.0)	C1QL1 (5.0)	GRIK2 (4.9)	BAI2 (4.9)	DLGAP1 (4.7)	LSAMP (4.7)	NCAN (4.5)	ASTN2 (4.5)	DCDC5 (4.4)	CSMD1 (4.3)	LPHN3 (4.3)	ENSG00000224116 (4.3)	GPR27 (4.2)	DAB1 (4.0)	GPR75 (3.8)
GO Gene Ontology	GO:0042734	presynaptic membrane	2.31e-06	<0.01	GRIA1 (5.2)	C14orf162 (5.2)	DBC1 (5.1)	MYT1L (5.0)	CNTNAP4 (4.8)	SRRM4 (4.8)	HPCAL4 (4.7)	LRRC7 (4.7)	CRHR1 (4.5)	BAI3 (4.5)	PCLO (4.4)	RBFOX3 (4.3)	NRXN3 (4.3)	CPNE4 (4.2)	DLGAP1 (4.2)	ELAVL2 (4.2)	BAI2 (4.2)	C1QTNF4 (4.1)	NCAN (4.0)	UNC13C (4.0)	ENSG00000253230 (3.9)	RBFOX1 (3.8)	LINGO2 (3.8)	PTPRT (3.8)	STMN2 (3.6)
GO Gene Ontology	GO:0043025	neuronal cell body	9.94e-08	<0.01	PCSK2 (5.1)	NRSN1 (4.9)	STMN3 (4.4)	BAI2 (4.4)	NTRK1 (4.4)	OPRL1 (4.3)	ELAVL4 (4.3)	STMN2 (4.2)	DRD2 (4.0)	RIMS2 (3.9)	PRMT8 (3.9)	BAI3 (3.9)	PCLO (3.7)	GRIA1 (3.6)	ELAVL2 (3.6)	NPY (3.6)	SLC32A1 (3.6)	HPCAL4 (3.5)	DBC1 (3.5)	C1QTNF4 (3.4)	PCSK1 (3.4)	C1QL1 (3.3)	HECW1 (3.3)	MAP1B (3.3)	RBFOX3 (3.2)
GO Gene Ontology	GO:0043113	receptor clustering	1.85e-05	<0.01	ANKRD13B (5.0)	ENSG00000253766 (4.1)	NDST3 (4.1)	ZNF804B (4.0)	LSAMP (3.8)	LRRTM4 (3.5)	C11orf49 (3.5)	RMST (3.4)	MDGA2 (3.4)	XKR6 (3.4)	FGF11 (3.2)	CSMD1 (3.1)	ANKRD45 (3.1)	ENSG00000248079 (2.9)	DCDC5 (2.9)	ENSG00000226249 (2.8)	LINC00358 (2.8)	TCERG1L (2.8)	BAI3 (2.7)	NLGN2 (2.7)	NDST4 (2.7)	KIAA0825 (2.7)	ENSG00000224911 (2.7)	LRRC7 (2.6)	SLFNL1 (2.6)
GO Gene Ontology	GO:0043197	dendritic spine	6.69e-06	<0.01	HPCAL4 (5.6)	BAI2 (5.1)	LRRC7 (5.1)	DLG4 (4.8)	PSD (4.8)	KCNAB1 (4.8)	RBFOX3 (4.7)	KCNIP2 (4.6)	DBC1 (4.4)	GRIN2A (4.3)	PRMT8 (4.2)	DLGAP1 (4.0)	NDST3 (3.9)	SLC32A1 (3.9)	RBFOX1 (3.9)	PTPRT (3.8)	KCNQ5 (3.7)	GPR27 (3.7)	NCAN (3.6)	GRIA1 (3.6)	HS6ST3 (3.6)	PCLO (3.6)	C1QTNF4 (3.5)	PTK2B (3.5)	RIMS2 (3.4)
GO Gene Ontology	GO:0044057	regulation of system process	0.000119	<0.01	PCDH9 (3.8)	DUSP26 (3.2)	FILIP1 (3.2)	BAI2 (3.1)	ENSG00000254936 (3.1)	NEGR1 (3.1)	MYADML2 (2.9)	KCTD16 (2.9)	CACNA2D1 (2.9)	CACNB2 (2.8)	OPRL1 (2.8)	KCNH7 (2.8)	GRIN2A (2.8)	RUSC2 (2.8)	HS6ST3 (2.7)	AATK (2.7)	PSD (2.7)	GRIA1 (2.7)	CDH22 (2.6)	GALNTL1 (2.6)	IL17D (2.6)	LRRC7 (2.6)	C1QL1 (2.6)	CRHR1 (2.5)	PLCB4 (2.5)
GO Gene Ontology	GO:0044297	cell body	9.67e-08	<0.01	PCSK2 (5.0)	NRSN1 (4.9)	STMN3 (4.5)	STMN2 (4.4)	OPRL1 (4.4)	BAI2 (4.3)	NTRK1 (4.3)	ELAVL4 (4.2)	BAI3 (4.0)	PRMT8 (3.9)	DRD2 (3.9)	RIMS2 (3.7)	GRIA1 (3.7)	PCLO (3.6)	PCSK1 (3.6)	SLC32A1 (3.5)	HPCAL4 (3.5)	ELAVL2 (3.5)	C1QL1 (3.4)	DBC1 (3.4)	NPY (3.4)	RBFOX3 (3.3)	HECW1 (3.3)	CDH8 (3.3)	C1QTNF4 (3.3)
GO Gene Ontology	GO:0044304	main axon	0.000145	<0.01	CARNS1 (5.3)	CLDN11 (4.9)	GFAP (4.8)	AATK (4.6)	PTPRD (4.5)	HECW1 (4.4)	GRIN2A (4.2)	CNTNAP4 (3.8)	NRSN1 (3.7)	CNTNAP2 (3.6)	DBC1 (3.5)	OPRL1 (3.3)	UNC13C (3.3)	NLGN2 (3.2)	STMN3 (3.2)	PCDH9 (3.1)	ELAVL2 (3.0)	KCTD16 (3.0)	GPRC5B (3.0)	ASTN2 (3.0)	PCSK2 (3.0)	CDH8 (2.9)	RBFOX3 (2.9)	CRHR1 (2.9)	STMN2 (2.9)
GO Gene Ontology	GO:0044306	neuron projection terminus	0.000146	<0.01	NRSN1 (5.1)	NPY (4.8)	NTRK1 (4.7)	ELAVL4 (4.7)	PCSK1 (4.2)	OPRL1 (4.1)	PCSK2 (4.1)	C1QL1 (4.0)	BAI2 (4.0)	RIMS2 (3.9)	AATK (3.9)	PSD (3.8)	HS6ST3 (3.8)	PTPRT (3.8)	NTNG1 (3.7)	CA10 (3.5)	HPCAL4 (3.5)	STMN2 (3.4)	PCLO (3.3)	IGSF9B (3.2)	ASTN2 (3.2)	KSR2 (3.2)	STMN3 (3.1)	MCHR2 (3.0)	NEUROG3 (2.9)
GO Gene Ontology	GO:0044309	neuron spine	6.69e-06	<0.01	HPCAL4 (5.6)	BAI2 (5.1)	LRRC7 (5.1)	DLG4 (4.8)	PSD (4.8)	KCNAB1 (4.8)	RBFOX3 (4.7)	KCNIP2 (4.6)	DBC1 (4.4)	GRIN2A (4.3)	PRMT8 (4.2)	DLGAP1 (4.0)	NDST3 (3.9)	SLC32A1 (3.9)	RBFOX1 (3.9)	PTPRT (3.8)	KCNQ5 (3.7)	GPR27 (3.7)	NCAN (3.6)	GRIA1 (3.6)	HS6ST3 (3.6)	PCLO (3.6)	C1QTNF4 (3.5)	PTK2B (3.5)	RIMS2 (3.4)
GO Gene Ontology	GO:0044327	dendritic spine head	3.63e-06	<0.01	BAI2 (5.3)	DLGAP1 (4.8)	HPCAL4 (4.8)	LRRC7 (4.7)	DBC1 (4.7)	KCNAB1 (4.6)	PSD (4.5)	RBFOX3 (4.4)	GRIN2A (4.4)	NDST3 (4.0)	HS6ST3 (3.9)	DLG4 (3.9)	PCLO (3.9)	RIMS2 (3.7)	LRRC4 (3.6)	KCNQ5 (3.6)	CRHR1 (3.6)	CDH22 (3.5)	PTPRT (3.5)	SLC32A1 (3.5)	GPR27 (3.5)	BAI3 (3.4)	KCNIP2 (3.4)	PDE10A (3.4)	NCAN (3.3)
GO Gene Ontology	GO:0044456	synapse part	1.81e-06	<0.01	HPCAL4 (5.1)	NRSN1 (5.1)	PCLO (5.0)	DBC1 (4.8)	DLGAP1 (4.5)	OPRL1 (4.4)	CRHR1 (4.3)	BAI2 (4.2)	NRXN3 (4.2)	PCSK2 (4.2)	RBFOX3 (4.1)	ELAVL4 (4.0)	MYT1L (4.0)	PTPRT (3.9)	GRIN2A (3.9)	PSD (3.9)	RBFOX1 (3.8)	C14orf162 (3.8)	ELAVL2 (3.8)	BAI3 (3.8)	DLG4 (3.8)	CNTNAP4 (3.8)	CDH8 (3.7)	STMN3 (3.7)	RIMS2 (3.7)
GO Gene Ontology	GO:0045202	synapse	2e-07	<0.01	HPCAL4 (5.1)	NRSN1 (4.9)	DBC1 (4.7)	PCLO (4.5)	NRXN3 (4.5)	DLGAP1 (4.3)	BAI2 (4.3)	CRHR1 (4.1)	RBFOX3 (4.1)	PCSK2 (4.0)	BAI3 (4.0)	OPRL1 (3.9)	RBFOX1 (3.9)	ELAVL2 (3.8)	MYT1L (3.8)	GRIN2A (3.8)	PSD (3.7)	STMN3 (3.7)	PTPRT (3.7)	ELAVL4 (3.7)	CNTNAP4 (3.7)	DLG4 (3.6)	C14orf162 (3.6)	GRIA1 (3.6)	RIMS2 (3.6)
GO Gene Ontology	GO:0045211	postsynaptic membrane	3.65e-05	<0.01	DLGAP1 (5.3)	DBC1 (5.3)	HPCAL4 (4.9)	CDH8 (4.8)	GRIN2A (4.5)	PCLO (4.4)	PTPRT (4.3)	CRHR1 (4.3)	KCNAB1 (4.2)	LRRC7 (4.2)	RBFOX1 (4.1)	CPNE4 (4.1)	GRIA1 (4.0)	NRXN3 (4.0)	NDST3 (4.0)	RBFOX3 (4.0)	GRIA4 (3.9)	CDH9 (3.9)	PRMT8 (3.9)	CSMD1 (3.8)	OPRL1 (3.8)	CNTNAP4 (3.7)	BAI2 (3.7)	C14orf162 (3.7)	ENSG00000224116 (3.6)
GO Gene Ontology	GO:0045664	regulation of neuron differentiation	6.3e-06	<0.01	CDH4 (3.9)	CTNND2 (3.8)	LRRC4 (3.7)	C10orf140 (3.6)	ELAVL4 (3.6)	NCAN (3.5)	WNT8B (3.5)	CDH22 (3.5)	BAI2 (3.3)	ELAVL2 (3.3)	LPHN3 (3.3)	LHX2 (3.3)	NLGN2 (3.3)	TFAP2D (3.2)	NPB (3.2)	HOXB8 (3.2)	ANKRD13B (3.1)	NRN1 (3.1)	STMN3 (3.0)	NLGN1 (2.9)	MAP1B (2.9)	RBFOX3 (2.9)	GIT1 (2.8)	KLC1 (2.8)	BAI3 (2.8)
GO Gene Ontology	GO:0048167	regulation of synaptic plasticity	7.07e-05	<0.01	MCHR2 (4.8)	HS6ST3 (4.2)	DBC1 (3.9)	ENSG00000236338 (3.9)	UNC13C (3.7)	TRIM66 (3.7)	RBFOX3 (3.7)	LRRC7 (3.7)	NCAN (3.5)	BAI2 (3.4)	PSD (3.3)	KCNQ5 (3.3)	ENSG00000182329 (3.2)	DLG4 (3.1)	XKR6 (3.1)	KCNAB1 (3.0)	STMN3 (3.0)	C1QTNF4 (3.0)	GRIA1 (3.0)	PRMT8 (3.0)	SCAMP5 (2.9)	GIT1 (2.9)	AIFM3 (2.9)	IGSF9B (2.9)	KCTD16 (2.8)
GO Gene Ontology	GO:0048169	regulation of long-term neuronal synaptic plasticity	0.000163	<0.01	ENSG00000182329 (5.6)	LRRC7 (5.4)	MCHR2 (4.5)	ICA1L (4.3)	TRIM66 (4.2)	LINC00358 (3.7)	PDE10A (3.6)	MDGA2 (3.4)	LINC00470 (3.4)	DLG4 (3.3)	DCDC5 (3.3)	KCNAB1 (3.3)	KCTD16 (3.2)	GRIA4 (3.2)	HS6ST3 (3.2)	UNC13C (3.1)	PSD (3.1)	DNAH12 (3.0)	IGSF9B (3.0)	DBC1 (3.0)	XKR6 (2.9)	SLC32A1 (2.9)	ENSG00000228215 (2.9)	KCNQ5 (2.8)	ENSG00000224116 (2.8)
GO Gene Ontology	GO:0048489	synaptic vesicle transport	1.93e-05	<0.01	SRRM4 (4.5)	ELAVL4 (4.4)	ICA1L (4.3)	KSR2 (4.1)	PCLO (3.9)	ENSG00000250819 (3.8)	ELAVL2 (3.7)	C14orf162 (3.6)	IGSF9B (3.2)	TMEM8B (3.2)	UNC13C (3.1)	WDR7 (3.1)	MADD (3.1)	PSD (3.0)	KCTD16 (3.0)	RIMS2 (2.9)	NRSN1 (2.8)	STMN2 (2.8)	HECW1 (2.8)	DBC1 (2.8)	CA10 (2.7)	NRXN3 (2.7)	KCNMA1 (2.7)	ENSG00000227782 (2.6)	PCSK2 (2.6)
GO Gene Ontology	GO:0048588	developmental cell growth	1.17e-07	<0.01	TCERG1L (3.9)	ENSG00000231792 (3.6)	POU6F2 (3.5)	HECW1 (3.4)	CPNE4 (3.4)	KCTD16 (3.3)	PRSS12 (3.3)	SLFNL1 (3.1)	ANKRD20A11P (3.0)	NRG1 (3.0)	LRRTM4 (3.0)	RUSC2 (2.9)	FRMD4A (2.9)	DCC (2.8)	ENOX1 (2.8)	TFAP2D (2.8)	TCEA2 (2.7)	ENSG00000245719 (2.7)	GLYCTK-AS1 (2.6)	CCDC85A (2.6)	EPB41L1 (2.6)	NLGN2 (2.6)	NDST3 (2.6)	NLGN1 (2.5)	LZTR1 (2.5)
GO Gene Ontology	GO:0048675	axon extension	3.47e-07	<0.01	ENSG00000233723 (3.8)	PRSS12 (3.7)	RUSC2 (3.6)	TCERG1L (3.5)	ENSG00000248908 (3.3)	HECW1 (3.3)	CCDC85A (3.3)	LZTR1 (3.3)	ENOX1 (3.2)	NRG1 (3.2)	FRMD4A (3.2)	LRRTM4 (3.1)	NLGN2 (3.1)	ZNF804A (3.0)	GLYCTK-AS1 (2.8)	SLFNL1 (2.8)	ENSG00000231792 (2.7)	ENSG00000253887 (2.7)	C15orf17 (2.7)	TFAP2D (2.7)	ANKRD13B (2.6)	KCTD16 (2.6)	ASXL3 (2.6)	BTBD9 (2.5)	CPNE4 (2.5)
GO Gene Ontology	GO:0048813	dendrite morphogenesis	2.33e-07	<0.01	NPB (3.9)	NAV2 (3.7)	LINGO2 (3.6)	SRRM4 (3.5)	XKR6 (3.4)	KCNH7 (3.1)	FRS3 (3.1)	BAI2 (3.0)	MCHR2 (2.9)	NRG1 (2.9)	BAI3 (2.9)	POU2F3 (2.8)	MIR2682 (2.8)	DRD2 (2.8)	NCAN (2.7)	ELAVL4 (2.7)	PSD (2.7)	MDGA1 (2.6)	DLGAP1 (2.6)	ELAVL2 (2.6)	CDH4 (2.5)	HECW1 (2.5)	ENSG00000259267 (2.5)	ENSG00000254839 (2.4)	RBFOX3 (2.4)
GO Gene Ontology	GO:0048814	regulation of dendrite morphogenesis	5.21e-05	<0.01	NPB (4.1)	OSBPL6 (3.7)	KCNQ5 (3.6)	ENSG00000259267 (3.6)	ENSG00000235885 (3.5)	MCHR2 (3.4)	C11orf72 (3.2)	ENSG00000231175 (3.2)	KLHL29 (3.2)	ENSG00000250819 (3.1)	FRS3 (3.1)	DRD2 (2.8)	ENSG00000235023 (2.8)	POU2F3 (2.7)	KLF12 (2.6)	LOH12CR1 (2.6)	MTPN (2.5)	METTL15 (2.5)	FRMD4A (2.5)	SLFNL1 (2.5)	RBFOX3 (2.5)	ENSG00000230525 (2.5)	DPYD (2.5)	BAI2 (2.5)	ENSG00000231792 (2.4)
GO Gene Ontology	GO:0050767	regulation of neurogenesis	1.14e-05	<0.01	WNT8B (4.1)	C10orf140 (3.8)	ANKRD13B (3.6)	CDH4 (3.6)	LHX2 (3.6)	NCAN (3.5)	TFAP2D (3.4)	NLGN2 (3.4)	CDH22 (3.3)	LRRC4 (3.3)	BAI2 (3.3)	NEUROG3 (3.3)	STMN3 (3.2)	LPHN3 (3.2)	HOXB8 (3.1)	ELAVL2 (3.1)	NRN1 (3.0)	KLC1 (3.0)	CDH6 (3.0)	CTNND2 (2.9)	FRMD4A (2.9)	ELAVL4 (2.9)	PTPRS (2.7)	GIT1 (2.7)	RBFOX3 (2.7)
GO Gene Ontology	GO:0050769	positive regulation of neurogenesis	2.45e-05	<0.01	STK33 (3.8)	GPR25 (3.5)	LPHN3 (3.3)	ENSG00000255117 (3.3)	ENSG00000227839 (3.2)	NCAN (3.0)	LRRC4 (3.0)	ZNF804B (2.8)	NLGN1 (2.8)	FRMD4A (2.8)	ENSG00000245719 (2.8)	OAF (2.7)	ROBO2 (2.6)	C1QL1 (2.6)	ANKRD13D (2.6)	MDGA1 (2.6)	STMN3 (2.6)	NLGN2 (2.5)	CDH6 (2.5)	CDH22 (2.5)	AATK (2.5)	FOXP2 (2.5)	TP53I13 (2.5)	ASXL3 (2.4)	ENSG00000254235 (2.4)
GO Gene Ontology	GO:0050770	regulation of axonogenesis	5.73e-08	<0.01	NPB (4.2)	HECW1 (3.1)	ENSG00000255117 (3.0)	TFAP2D (3.0)	ODZ2 (2.9)	ENSG00000225436 (2.9)	ENSG00000250819 (2.9)	ENSG00000237187 (2.8)	TCERG1L (2.8)	NLGN2 (2.7)	BAI2 (2.7)	FGF11 (2.6)	ENSG00000228560 (2.6)	C10orf140 (2.6)	RBFOX3 (2.6)	CDH22 (2.6)	CRHR1 (2.5)	CDH6 (2.5)	CPNE4 (2.5)	CDH8 (2.5)	GRIK2 (2.5)	ANKRD20A11P (2.5)	TMEM102 (2.5)	GIT1 (2.4)	RUSC2 (2.4)
GO Gene Ontology	GO:0050773	regulation of dendrite development	1.76e-06	<0.01	ENSG00000250819 (4.8)	KLF12 (3.8)	KCNQ5 (3.5)	BAI2 (3.4)	XKR6 (3.4)	LRRC7 (3.3)	FOXP2 (3.2)	MCHR2 (3.0)	DIAPH3-AS1 (2.9)	OSBPL6 (2.9)	C11orf72 (2.9)	POU2F3 (2.8)	METTL15 (2.8)	ZNF804A (2.8)	ENSG00000253734 (2.8)	RBFOX3 (2.7)	MTPN (2.7)	ENSG00000259267 (2.7)	ENSG00000235885 (2.6)	CPNE4 (2.6)	FRS3 (2.6)	ANKRD20A11P (2.5)	KCNMA1 (2.5)	NPB (2.5)	ANKRD13B (2.5)
GO Gene Ontology	GO:0050804	regulation of synaptic transmission	7.22e-08	<0.01	HS6ST3 (4.6)	NEGR1 (4.3)	MCHR2 (3.8)	KCTD16 (3.7)	GPR75 (3.7)	CNTNAP5 (3.7)	UNC13C (3.6)	DLGAP1 (3.5)	GRIA1 (3.4)	DBC1 (3.4)	NCAN (3.4)	PTPRT (3.4)	LRRC7 (3.3)	LSAMP (3.3)	BAI2 (3.1)	CNTNAP4 (3.0)	GRIN2A (3.0)	PCDH9 (3.0)	NRXN3 (3.0)	AATK (2.9)	RBFOX3 (2.9)	SRRM4 (2.9)	PSD (2.9)	STMN3 (2.8)	GFAP (2.8)
GO Gene Ontology	GO:0050806	positive regulation of synaptic transmission	0.000139	<0.01	GPR75 (4.4)	HS6ST3 (4.3)	LRRTM4 (4.0)	GRIA1 (3.9)	MCHR2 (3.9)	ENSG00000182329 (3.9)	GRIN2A (3.8)	NDST3 (3.8)	CNTNAP5 (3.7)	CTNND2 (3.7)	NEGR1 (3.7)	LRRC7 (3.6)	UNC13C (3.4)	ENSG00000237187 (3.2)	FGF11 (3.2)	AGBL4 (3.1)	DBC1 (3.1)	ENSG00000245719 (3.0)	NLGN1 (3.0)	MDGA2 (2.9)	PTPRT (2.9)	ENSG00000225731 (2.8)	GRIA4 (2.8)	LPHN3 (2.8)	TRPM3 (2.8)
GO Gene Ontology	GO:0050890	cognition	0.000123	<0.01	MCHR2 (4.3)	HS6ST3 (4.1)	KCTD16 (3.8)	CDH9 (3.8)	GRIA1 (3.7)	DBC1 (3.6)	LY86-AS1 (3.5)	CDH8 (3.4)	GRIN2A (3.3)	DLGAP1 (3.2)	CNTNAP5 (3.2)	LRRC7 (3.2)	CLDN11 (3.1)	CA10 (3.1)	KCNQ5 (3.1)	AGBL4 (3.0)	CSMD1 (3.0)	ENSG00000235885 (2.9)	LPHN3 (2.9)	ENSG00000224116 (2.9)	NRSN1 (2.9)	GRIK2 (2.9)	ICA1L (2.8)	CNTNAP4 (2.8)	UNC13C (2.8)
GO Gene Ontology	GO:0050919	negative chemotaxis	6.56e-05	<0.01	ENSG00000237187 (4.7)	FIGN (4.2)	ROBO2 (4.1)	ENOX1 (4.1)	FOXP2 (4.0)	LPHN3 (3.8)	PRSS12 (3.7)	PCDH7 (3.7)	ENSG00000231175 (3.6)	ENSG00000248079 (3.4)	ENSG00000229043 (3.2)	ENSG00000249231 (3.2)	OSBPL6 (3.1)	TUSC3 (3.0)	TNC (3.0)	ASXL3 (3.0)	NPB (3.0)	CNTN6 (2.9)	EPHA4 (2.9)	CADM1 (2.8)	RERG (2.8)	ENSG00000230472 (2.8)	C10orf140 (2.8)	LRRTM4 (2.7)	DCC (2.7)
GO Gene Ontology	GO:0051960	regulation of nervous system development	3.35e-05	<0.01	WNT8B (3.9)	NLGN2 (3.9)	CDH4 (3.8)	C10orf140 (3.7)	ANKRD13B (3.6)	NCAN (3.5)	CDH22 (3.4)	CDH6 (3.4)	LHX2 (3.3)	BAI2 (3.3)	TFAP2D (3.3)	LRRC4 (3.3)	NEUROG3 (3.3)	PTPRS (3.2)	STMN3 (3.1)	NRN1 (3.1)	HOXB8 (3.0)	SALL1 (2.9)	LPHN3 (2.9)	FAM167A (2.9)	MDGA1 (2.7)	ELAVL2 (2.7)	MAP1B (2.7)	NR2F1 (2.7)	ELAVL4 (2.7)
GO Gene Ontology	GO:0051966	regulation of synaptic transmission, glutamatergic	6.07e-06	<0.01	GRIA4 (5.3)	LRRTM4 (5.1)	CSMD1 (4.5)	MCHR2 (4.4)	UNC13C (4.4)	GRIK2 (4.3)	HS6ST3 (4.3)	CA10 (4.2)	NEGR1 (4.0)	GPR75 (4.0)	AGBL4 (3.8)	DBC1 (3.8)	MDGA2 (3.8)	KCTD16 (3.6)	GPR52 (3.4)	LY86-AS1 (3.4)	NOVA1 (3.3)	PTPRT (3.3)	GRIN2A (3.3)	CNTNAP5 (3.2)	GRIA1 (3.2)	KLHL32 (3.1)	C11orf72 (3.1)	TRIM66 (3.1)	CNTN5 (3.0)
GO Gene Ontology	GO:0051969	regulation of transmission of nerve impulse	8.9e-08	<0.01	NEGR1 (4.1)	UNC13C (3.7)	HS6ST3 (3.7)	GRIA1 (3.6)	KCTD16 (3.6)	OPRL1 (3.3)	NCAN (3.3)	PCDH9 (3.3)	CNTNAP5 (3.3)	MCHR2 (3.2)	GPR75 (3.2)	BAI2 (3.2)	DLGAP1 (3.2)	DBC1 (3.2)	LRRC7 (3.1)	FRS3 (3.1)	PTPRT (3.0)	NRXN3 (3.0)	LSAMP (3.0)	NTNG1 (3.0)	STMN3 (3.0)	PSD (2.9)	DCDC5 (2.9)	SRRM4 (2.9)	AATK (2.9)
GO Gene Ontology	GO:0051971	positive regulation of transmission of nerve impulse	1.82e-05	<0.01	GRIA1 (4.5)	ENSG00000182329 (4.1)	GPR75 (3.8)	CNTNAP5 (3.8)	LRRTM4 (3.7)	NEGR1 (3.6)	AGBL4 (3.6)	DCDC5 (3.5)	MCHR2 (3.4)	HS6ST3 (3.3)	GRIN2A (3.3)	UNC13C (3.3)	NDST3 (3.2)	LRRC7 (3.0)	DBC1 (3.0)	CTNND2 (3.0)	ENSG00000237374 (2.9)	ENSG00000225731 (2.9)	ENSG00000245719 (2.9)	OPRL1 (2.9)	ENSG00000237187 (2.8)	NLGN1 (2.8)	CNTNAP4 (2.7)	SLC32A1 (2.7)	CDH13 (2.7)
GO Gene Ontology	GO:0060079	regulation of excitatory postsynaptic membrane potential	3.58e-05	<0.01	ENSG00000235885 (4.8)	ASTN2 (4.7)	CSMD1 (4.7)	CA10 (4.2)	ENSG00000253230 (4.1)	DCDC5 (4.1)	DAOA (4.0)	CNTNAP4 (4.0)	GRIA4 (3.8)	ENSG00000230525 (3.8)	DBC1 (3.6)	LSAMP (3.6)	ENSG00000227480 (3.5)	SRRM4 (3.5)	CROCCP3 (3.5)	NDST3 (3.5)	C14orf162 (3.4)	GRIA1 (3.4)	ENSG00000253766 (3.3)	AIFM3 (3.3)	NPB (3.1)	OR10J1 (3.1)	RBFOX3 (3.0)	IGSF9B (3.0)	EXD3 (3.0)
GO Gene Ontology	GO:0060134	prepulse inhibition	1.43e-07	<0.01	CNTNAP5 (5.3)	UNC13C (4.9)	ENSG00000249618 (4.4)	MDGA2 (4.2)	LRRTM4 (4.1)	TFAP2D (3.8)	GRIA4 (3.7)	LINC00358 (3.4)	NTNG1 (3.4)	FOXP2 (3.3)	LPHN3 (3.3)	GRIK2 (3.3)	KCTD16 (3.2)	GRM8 (3.1)	GRIA1 (3.0)	ASTN2 (3.0)	CPNE4 (3.0)	GPR75 (3.0)	ICA1L (2.9)	ENSG00000256370 (2.9)	FER1L4 (2.9)	LINGO2 (2.9)	DRD2 (2.8)	C8orf12 (2.8)	ENSG00000255020 (2.8)
GO Gene Ontology	GO:0060284	regulation of cell development	2.26e-05	<0.01	WNT8B (4.0)	C10orf140 (4.0)	LHX2 (3.4)	TFAP2D (3.3)	NLGN2 (3.1)	CDH22 (3.1)	SALL1 (3.1)	NRN1 (3.1)	CDH4 (3.1)	ANKRD13B (3.1)	HOXB8 (3.0)	BAI2 (3.0)	LPHN3 (3.0)	NEUROG3 (2.9)	CDH6 (2.9)	KLC1 (2.9)	NR2F1 (2.9)	EPHA4 (2.8)	IER5L (2.8)	CADM1 (2.8)	LRP4 (2.8)	GPC6 (2.7)	NCAN (2.7)	GJC1 (2.7)	AUTS2 (2.7)
GO Gene Ontology	GO:0060997	dendritic spine morphogenesis	8.58e-05	<0.01	ENSG00000254839 (4.5)	PMS2P4 (3.7)	DLGAP1 (3.7)	ENSG00000236467 (3.3)	NDST4 (3.2)	XKR6 (3.0)	AIFM3 (2.9)	RAB9BP1 (2.9)	CCDC148 (2.8)	BCL11A (2.8)	ZNF804B (2.8)	ALS2CR8 (2.7)	MIR2682 (2.7)	METTL15 (2.7)	ENSG00000234902 (2.7)	KCNQ5 (2.6)	TMEM8B (2.6)	KCTD16 (2.6)	CDH6 (2.6)	CBFA2T2 (2.6)	RUSC2 (2.6)	ENSG00000250819 (2.6)	ANKRD20A11P (2.6)	ENSG00000225535 (2.6)	CDH8 (2.6)
GO Gene Ontology	GO:0061387	regulation of extent of cell growth	4.36e-05	<0.01	ENSG00000233723 (4.2)	ENSG00000259527 (3.8)	HECW1 (3.6)	RUSC2 (3.2)	ENSG00000248908 (3.1)	ENSG00000225436 (3.1)	CNTNAP5 (3.0)	NPB (3.0)	FRMD4A (3.0)	TCERG1L (3.0)	NCOR1 (2.8)	PRSS12 (2.7)	HS6ST3 (2.7)	ZNF804B (2.6)	ENSG00000248079 (2.6)	BTBD9 (2.6)	ENSG00000245719 (2.6)	ZSWIM7 (2.6)	ANKRD20A11P (2.6)	ATP13A2 (2.5)	TTC19 (2.5)	FRS3 (2.4)	PPAPDC1A (2.4)	ENSG00000226332 (2.4)	ENSG00000227782 (2.4)
GO Gene Ontology	GO:0097060	synaptic membrane	6.43e-06	<0.01	DBC1 (5.4)	HPCAL4 (5.4)	DLGAP1 (5.3)	GRIN2A (4.7)	RBFOX3 (4.7)	CRHR1 (4.7)	CDH8 (4.5)	PCLO (4.5)	LRRC7 (4.4)	CPNE4 (4.4)	C14orf162 (4.3)	RBFOX1 (4.3)	NRXN3 (4.2)	PTPRT (4.1)	GRIA1 (4.1)	CNTNAP4 (4.1)	BAI2 (4.0)	PSD (4.0)	MYT1L (3.9)	OPRL1 (3.9)	PRMT8 (3.8)	NDST3 (3.8)	NTNG1 (3.6)	DLG4 (3.6)	KCNAB1 (3.6)
GO Gene Ontology	GO:0097061	dendritic spine organization	8.58e-05	<0.01	ENSG00000254839 (4.5)	PMS2P4 (3.7)	DLGAP1 (3.7)	ENSG00000236467 (3.3)	NDST4 (3.2)	XKR6 (3.0)	AIFM3 (2.9)	RAB9BP1 (2.9)	CCDC148 (2.8)	BCL11A (2.8)	ZNF804B (2.8)	ALS2CR8 (2.7)	MIR2682 (2.7)	METTL15 (2.7)	ENSG00000234902 (2.7)	KCNQ5 (2.6)	TMEM8B (2.6)	KCTD16 (2.6)	CDH6 (2.6)	CBFA2T2 (2.6)	RUSC2 (2.6)	ENSG00000250819 (2.6)	ANKRD20A11P (2.6)	ENSG00000225535 (2.6)	CDH8 (2.6)
KEGG	KEGG_AXON_GUIDANCE	KEGG_AXON_GUIDANCE	2.14e-07	<0.01	EPHA4 (4.4)	LPHN3 (4.0)	CADM1 (3.8)	PODXL (3.7)	ROBO2 (3.7)	PTPRS (3.5)	CDH8 (3.5)	PTPRD (3.3)	NEO1 (3.3)	LRRTM4 (3.2)	EPHA7 (3.2)	HECW1 (3.1)	SOX18 (3.1)	BAI2 (3.1)	ODZ2 (3.0)	SEMA6D (2.9)	PDE9A (2.9)	LAMA5 (2.9)	CAMSAP2 (2.8)	TMTC2 (2.7)	AUTS2 (2.7)	SSH3 (2.7)	DOCK9 (2.7)	CDH6 (2.7)	GIT1 (2.7)
Mammalian Phenotype Ontology	MP:0000745	tremors	5.4e-05	<0.01	WDR7 (4.3)	GPRC5B (3.9)	GFAP (3.9)	AATK (3.7)	CLDN11 (3.6)	ASTN2 (3.5)	NRXN3 (3.5)	GRIA4 (3.4)	OPRL1 (3.4)	CNTN6 (3.4)	PEPD (3.3)	DBC1 (3.2)	GRIN2A (3.1)	PCDH9 (3.1)	CRHR1 (3.1)	KCNAB1 (3.0)	KDSR (3.0)	UNC13C (2.9)	HECW1 (2.9)	TMEM30A (2.8)	SCAMP5 (2.8)	CA10 (2.8)	ACYP2 (2.7)	CNTNAP4 (2.7)	LSAMP (2.7)
Mammalian Phenotype Ontology	MP:0000780	abnormal corpus callosum morphology	8.07e-07	<0.01	LHX2 (3.8)	NCAN (3.7)	PTPRD (3.7)	AUTS2 (3.6)	EBF1 (3.5)	GPRC5B (3.4)	TOX3 (3.3)	C1orf54 (3.2)	NEO1 (3.1)	EPHA7 (3.1)	ELAVL2 (3.1)	CDH6 (3.0)	ROBO2 (3.0)	PTPRS (3.0)	PTPRO (2.9)	HECW1 (2.9)	ODZ2 (2.9)	DNAJC1 (2.8)	EBF2 (2.8)	C10orf140 (2.7)	NECAB3 (2.7)	PTK2 (2.7)	NOVA1 (2.6)	ENSG00000237187 (2.6)	PLXNA2 (2.6)
Mammalian Phenotype Ontology	MP:0000788	abnormal cerebral cortex morphology	5.2e-05	<0.01	LHX2 (7.3)	NCAN (4.5)	GPRC5B (4.1)	CDH4 (4.0)	EPHA4 (3.9)	ELAVL2 (3.9)	C14orf162 (3.9)	SLC6A15 (3.8)	C10orf140 (3.8)	CTNND2 (3.8)	NR2F1 (3.7)	CNTNAP2 (3.6)	WNT8B (3.6)	TRPM3 (3.5)	SALL1 (3.5)	SOX5 (3.3)	ENSG00000253230 (3.1)	GRIA1 (3.1)	SPIRE1 (3.0)	PTPRS (3.0)	DLGAP1 (3.0)	CDH6 (2.9)	NRN1 (2.9)	DAB1 (2.8)	EPHA7 (2.8)
Mammalian Phenotype Ontology	MP:0000807	abnormal hippocampus morphology	4.27e-07	<0.01	NCAN (4.5)	STMN2 (4.3)	SLC6A15 (3.9)	EDNRB (3.9)	ELAVL4 (3.8)	C14orf162 (3.7)	ELAVL2 (3.6)	HECW1 (3.6)	BAI3 (3.4)	MAP1B (3.4)	SRRM4 (3.3)	SOX5 (3.3)	LSAMP (3.3)	STMN3 (3.2)	PTPRO (3.2)	EBF3 (3.0)	LHX2 (3.0)	CTNND2 (3.0)	ENSG00000253230 (3.0)	BCL11A (3.0)	EPHA4 (2.9)	GRIK2 (2.9)	GRIA1 (2.9)	KLF7 (2.8)	DCC (2.8)
Mammalian Phenotype Ontology	MP:0000812	abnormal dentate gyrus morphology	9.99e-05	<0.01	LHX2 (5.7)	TFAP2D (4.1)	MIR2682 (3.7)	ENSG00000253230 (3.6)	NLGN1 (3.5)	NCAN (3.5)	MYT1 (3.5)	ENSG00000255496 (3.5)	DLGAP1 (3.4)	WNT8B (3.3)	HECW1 (3.2)	KLC1 (3.2)	KIF3B (3.1)	RBFOX3 (3.0)	SPIRE1 (3.0)	LSAMP (3.0)	DCC (2.9)	SRRM4 (2.9)	MAP1B (2.9)	ELAVL2 (2.8)	NRN1 (2.8)	ELAVL4 (2.8)	GJC1 (2.7)	CRHR1 (2.7)	CDH4 (2.6)
Mammalian Phenotype Ontology	MP:0000825	dilated lateral ventricles	8.45e-06	<0.01	INTS1 (4.5)	TTC29 (3.5)	FBXW4 (3.3)	DCDC5 (3.3)	SPAG8 (3.2)	CNTN5 (3.1)	DBNDD1 (2.9)	SPAG16 (2.9)	ATP13A2 (2.8)	NECAB3 (2.8)	DNAH12 (2.8)	LRRC23 (2.8)	RMST (2.7)	GFAP (2.6)	MVK (2.6)	HERC2 (2.6)	EBF1 (2.4)	ENSG00000185044 (2.4)	SETBP1 (2.4)	ATN1 (2.4)	SUFU (2.4)	DNAH1 (2.3)	KLF12 (2.3)	C10orf140 (2.3)	RAB2B (2.3)
Mammalian Phenotype Ontology	MP:0000832	abnormal thalamus morphology	5.51e-05	<0.01	LHX2 (6.1)	C14orf162 (5.5)	WNT8B (4.8)	IL17D (3.6)	PLXNA2 (3.6)	EPHA7 (3.6)	GRIA1 (3.5)	CDH4 (3.3)	DAB1 (3.2)	RMST (3.0)	SALL1 (3.0)	CNTNAP2 (3.0)	RELN (3.0)	ENSG00000253230 (2.9)	MYT1L (2.8)	TOX3 (2.8)	NCAN (2.8)	CBFA2T2 (2.7)	CENPV (2.7)	NRN1 (2.7)	CTNND2 (2.7)	GALNTL1 (2.7)	WDR7 (2.7)	ASXL3 (2.6)	SRRM4 (2.5)
Mammalian Phenotype Ontology	MP:0000849	abnormal cerebellum morphology	6.29e-05	<0.01	EBF3 (5.2)	EBF1 (4.3)	CA8 (3.8)	PTPRD (3.7)	ASTN2 (3.6)	EPHA7 (3.4)	ESRRG (3.3)	NOVA1 (3.3)	UNC13C (3.2)	RELN (3.1)	ENSG00000253230 (3.1)	GPRC5B (3.1)	GRIA4 (3.0)	CRHR1 (2.9)	EBF2 (2.9)	STMN2 (2.9)	C1orf51 (2.8)	SLC6A15 (2.8)	RCN1 (2.8)	NRXN3 (2.8)	CDH22 (2.8)	ZNF521 (2.8)	RBFOX3 (2.7)	TRPM3 (2.7)	SDK1 (2.7)
Mammalian Phenotype Ontology	MP:0000852	small cerebellum	0.000173	<0.01	EBF3 (5.5)	PTPRD (4.7)	ENSG00000253230 (4.7)	ASTN2 (4.5)	GRIA4 (4.3)	LPHN3 (4.2)	CTNND2 (4.2)	EPHA7 (4.2)	SRRM4 (3.9)	CA10 (3.8)	BAI3 (3.7)	ZNF521 (3.6)	KLHL29 (3.4)	UNC13C (3.4)	CA8 (3.4)	DCC (3.4)	SLC6A15 (3.4)	KIAA1024 (3.3)	MYT1 (3.3)	CNTN6 (3.2)	ENSG00000225706 (3.2)	CDH4 (3.2)	ELAVL2 (3.0)	RBFOX3 (3.0)	NDST3 (3.0)
Mammalian Phenotype Ontology	MP:0000875	abnormal cerebellar Purkinje cell layer	8.71e-05	<0.01	CNTN6 (4.4)	GRIA4 (4.1)	ASTN2 (4.0)	ROBO2 (4.0)	PLXNC1 (3.7)	ZNF521 (3.6)	UNC13C (3.6)	PCDH9 (3.6)	NDST3 (3.4)	CTNND2 (3.3)	MDFIC (3.2)	STMN2 (3.1)	BAI3 (3.1)	LPHN3 (3.0)	ENSG00000256370 (3.0)	KIAA1024 (3.0)	PTPRD (3.0)	SRRM4 (2.9)	NR1H3 (2.9)	DBC1 (2.8)	BTRC (2.8)	MADD (2.8)	NEO1 (2.8)	EBF3 (2.7)	ENOX1 (2.7)
Mammalian Phenotype Ontology	MP:0000890	thin cerebellar molecular layer	6.03e-05	<0.01	UNC13C (4.9)	SRRM4 (4.7)	ENSG00000253230 (4.5)	RBFOX3 (4.1)	CDH22 (3.9)	CRHR1 (3.9)	GNB3 (3.9)	GRIA4 (3.8)	AIFM3 (3.6)	JMJD1C (3.6)	CA8 (3.6)	CNTN6 (3.5)	DUSP26 (3.3)	DNAJC1 (3.3)	RELN (3.3)	ZNF521 (3.2)	HECW1 (3.1)	STMN3 (3.0)	PCLO (3.0)	ESRRG (2.9)	PRMT8 (2.9)	KCNMA1 (2.9)	C10orf114 (2.9)	PDE11A (2.9)	AATK (2.8)
Mammalian Phenotype Ontology	MP:0000961	abnormal dorsal root ganglion morphology	1.63e-05	<0.01	MAP1B (3.8)	TFAP2B (3.6)	NR2F1 (3.5)	NLGN1 (3.5)	ENSG00000248079 (3.4)	EBF2 (3.4)	EBF3 (3.3)	GJC1 (3.3)	STMN2 (3.2)	HOXB13-AS1 (3.2)	PTPRS (3.2)	CLDN11 (3.2)	PCDH7 (3.1)	HOXB3 (3.0)	MYT1 (3.0)	ENOX1 (3.0)	HOXB9 (3.0)	ENSG00000237187 (3.0)	STMN3 (2.9)	ENSG00000255496 (2.9)	BDNF-AS1 (2.9)	PRAC (2.9)	PRMT8 (2.8)	RELN (2.8)	RAC3 (2.8)
Mammalian Phenotype Ontology	MP:0000967	abnormal sensory neuron projections	3.7e-07	<0.01	EBF1 (5.3)	EBF3 (5.1)	ELAVL2 (4.5)	HECW1 (4.2)	FOXP2 (4.2)	ELAVL4 (4.2)	BNC2 (4.2)	STMN2 (4.1)	PTPRD (3.9)	SRRM4 (3.8)	AUTS2 (3.8)	EPHA4 (3.8)	TSHZ2 (3.4)	ENOX1 (3.4)	CDH4 (3.3)	CDH6 (3.3)	ROBO2 (3.3)	CPNE4 (3.2)	NDST4 (3.2)	HOXB2 (3.2)	CNTNAP4 (3.1)	CNTNAP2 (3.1)	TFAP2D (3.1)	CACNA2D1 (3.0)	GRM8 (3.0)
Mammalian Phenotype Ontology	MP:0000968	abnormal sensory neuron innervation pattern	2.45e-06	<0.01	ENSG00000255496 (5.1)	LSAMP (4.6)	EBF3 (4.4)	BDNF-AS1 (4.1)	EBF2 (3.9)	LINC00176 (3.9)	ENSG00000237187 (3.6)	ENOX1 (3.5)	EBF1 (3.5)	NR2F1 (3.5)	SEMA3G (3.4)	BDNF (3.4)	LPHN3 (3.4)	NRXN3 (3.4)	MAP1B (3.3)	CNTNAP4 (3.1)	NAV2 (3.1)	GPR27 (3.1)	SOX18 (3.0)	EDNRB (2.9)	HOXB1 (2.9)	PLXNA2 (2.9)	KIAA0825 (2.8)	SEMA6D (2.8)	CADM1 (2.8)
Mammalian Phenotype Ontology	MP:0001360	abnormal social investigation	0.000127	<0.01	GRIK2 (4.8)	GPR27 (4.0)	C1QL1 (3.7)	BAI3 (3.7)	KCNQ5 (3.7)	MYT1 (3.6)	ASTN2 (3.4)	CTNND2 (3.4)	CRHR1 (3.4)	NLGN2 (3.4)	CDH4 (3.3)	OPRL1 (3.3)	NCAN (3.1)	LPHN3 (3.1)	CA10 (3.1)	BAI2 (3.1)	CDH22 (3.0)	LSAMP (3.0)	ENSG00000254936 (2.9)	C11orf72 (2.9)	CNTN6 (2.9)	NLGN1 (2.8)	ENSG00000237013 (2.8)	PPAPDC1A (2.8)	CROCCP3 (2.7)
Mammalian Phenotype Ontology	MP:0001363	increased anxiety-related response	0.000135	<0.01	PCSK2 (4.5)	DBC1 (4.4)	OPRL1 (4.2)	PRMT8 (4.1)	SLC32A1 (4.0)	HPCAL4 (3.8)	RBFOX3 (3.7)	KCNAB1 (3.6)	CNTNAP4 (3.6)	CPNE4 (3.6)	CRHR1 (3.5)	NRSN1 (3.4)	RIMS2 (3.4)	CDH22 (3.4)	NCAN (3.3)	DLGAP1 (3.3)	CDH8 (3.2)	PCSK1 (3.2)	NTNG1 (3.2)	GRIN2A (3.1)	ZNF804A (3.0)	NECAB3 (3.0)	NRXN3 (3.0)	C1QTNF4 (2.9)	PDE4D (2.9)
Mammalian Phenotype Ontology	MP:0001364	decreased anxiety-related response	0.000119	<0.01	MGAT4C (4.4)	OPRL1 (4.2)	HPCAL4 (4.1)	SLC32A1 (4.1)	PCSK2 (4.1)	PCSK1 (3.9)	DBC1 (3.6)	NRSN1 (3.5)	DLGAP1 (3.5)	GRIN2A (3.5)	KCNAB1 (3.4)	ROBO2 (3.4)	PDE10A (3.4)	DLG4 (3.4)	BAI2 (3.4)	BAI3 (3.3)	LRRC7 (3.2)	KCNQ5 (3.2)	CDH8 (3.2)	NPY (3.2)	ASTN2 (3.1)	GRIK2 (3.1)	PSD (3.0)	NLGN2 (3.0)	KCNIP2 (2.9)
Mammalian Phenotype Ontology	MP:0001386	abnormal maternal nurturing	7.38e-08	<0.01	ENSG00000230148 (4.9)	UNC13C (4.6)	ENSG00000233101 (3.8)	NRXN3 (3.7)	HOXB3 (3.6)	LMX1B (3.5)	HOXB8 (3.4)	LHX2 (3.2)	LINGO2 (3.1)	HOXB5 (3.1)	NTNG1 (3.1)	NR2F1 (3.1)	ODZ2 (3.0)	DLGAP1 (3.0)	FOXP2 (2.9)	CA8 (2.9)	CDH4 (2.9)	AIFM3 (2.8)	HPCAL4 (2.8)	HOXB6 (2.8)	CRHR1 (2.7)	SDK1 (2.7)	ENSG00000249862 (2.6)	EPHA7 (2.5)	MVK (2.5)
Mammalian Phenotype Ontology	MP:0001393	ataxia	1.12e-05	<0.01	NRXN3 (5.1)	GRIA4 (5.0)	ASTN2 (4.7)	CRHR1 (4.6)	UNC13C (4.6)	ESRRG (4.2)	RBFOX3 (4.1)	CLDN11 (4.1)	HECW1 (4.0)	GFAP (3.9)	MAP1B (3.8)	CNTN6 (3.8)	SRRM4 (3.8)	KCNAB1 (3.7)	DBC1 (3.6)	SCAMP5 (3.5)	STMN2 (3.5)	DLGAP1 (3.5)	PRMT8 (3.5)	GRIN2A (3.5)	ENSG00000253230 (3.4)	STMN3 (3.4)	CTSB (3.4)	CA10 (3.3)	ELAVL2 (3.2)
Mammalian Phenotype Ontology	MP:0001399	hyperactivity	2.8e-07	<0.01	GRIN2A (4.7)	PRMT8 (4.7)	OPRL1 (4.4)	CRHR1 (4.1)	CTNND2 (4.1)	STMN3 (3.9)	DBC1 (3.8)	KCNAB1 (3.8)	RIMS2 (3.8)	NRSN1 (3.7)	CACNA2D1 (3.6)	GRIA1 (3.6)	PCLO (3.5)	PTPRT (3.4)	CNTNAP4 (3.4)	HPCAL4 (3.4)	MAP1B (3.3)	PCSK1 (3.3)	ODZ2 (3.3)	LPHN3 (3.3)	BAI2 (3.3)	DLGAP1 (3.2)	GFAP (3.1)	NRXN3 (3.1)	CPNE4 (3.1)
Mammalian Phenotype Ontology	MP:0001405	impaired coordination	5.09e-05	<0.01	CRHR1 (4.7)	PRMT8 (4.4)	HECW1 (4.3)	RBFOX3 (4.0)	PCLO (3.9)	CDH22 (3.9)	UNC13C (3.9)	NRXN3 (3.7)	AATK (3.5)	NTNG1 (3.5)	ASTN2 (3.5)	KCNAB1 (3.5)	PCSK2 (3.4)	BAI3 (3.4)	DBC1 (3.4)	GRIN2A (3.3)	STMN2 (3.3)	SCAMP5 (3.3)	NRSN1 (3.2)	MAP1B (3.1)	MYT1L (3.1)	CDH8 (3.1)	WDR7 (3.1)	ENSG00000253230 (3.0)	OPRL1 (3.0)
Mammalian Phenotype Ontology	MP:0001406	abnormal gait	9.29e-06	<0.01	EBF3 (4.5)	KIAA1024 (4.3)	CNTN6 (4.1)	UNC13C (3.9)	NTNG1 (3.9)	NRXN3 (3.8)	LSAMP (3.8)	CRHR1 (3.6)	EBF1 (3.5)	SCAMP5 (3.4)	HECW1 (3.3)	DBC1 (3.3)	KCNAB1 (3.2)	NRN1 (3.2)	CLDN11 (3.1)	CADM1 (3.0)	ACYP2 (3.0)	PRMT8 (3.0)	GRIN2A (2.9)	ELAVL2 (2.9)	NOVA1 (2.9)	TMEM30A (2.9)	WDR7 (2.8)	RBFOX1 (2.8)	NEO1 (2.8)
Mammalian Phenotype Ontology	MP:0001415	increased exploration in new environment	5.4e-05	<0.01	CNTNAP5 (4.6)	CDH8 (4.5)	HECW1 (4.3)	NLGN1 (4.2)	GRM8 (4.2)	DCC (3.9)	NTNG1 (3.9)	OPRL1 (3.6)	TFAP2D (3.5)	CNTN5 (3.5)	C1QL1 (3.5)	CRHR1 (3.2)	PART1 (3.1)	DRD2 (3.0)	CTNND2 (2.9)	TCERG1L (2.9)	CNTNAP4 (2.8)	ROBO2 (2.8)	GFAP (2.8)	PRMT8 (2.7)	CCDC85A (2.7)	CBFA2T2 (2.6)	ELAVL2 (2.6)	DBNDD1 (2.5)	KCNH7 (2.5)
Mammalian Phenotype Ontology	MP:0001417	decreased exploration in new environment	2.51e-08	<0.01	NRXN3 (4.1)	CDH4 (4.0)	ZNF804A (3.9)	CACNB2 (3.9)	CNTNAP4 (3.9)	KCNAB1 (3.8)	RBFOX3 (3.7)	ALCAM (3.6)	STMN3 (3.5)	LSAMP (3.4)	DLGAP1 (3.4)	LRRC7 (3.3)	LRRC4 (3.3)	HECW1 (3.3)	NTNG1 (3.2)	DBC1 (3.2)	MYT1L (3.2)	SCAMP5 (3.2)	PLXNA2 (3.1)	ROBO2 (3.1)	CRHR1 (3.1)	PTPRT (3.0)	KCTD16 (3.0)	RIMS2 (2.9)	NDST3 (2.9)
Mammalian Phenotype Ontology	MP:0001454	abnormal cued conditioning behavior	9.98e-06	<0.01	GRIA1 (4.9)	NPY (4.1)	DLG4 (3.7)	LRRC7 (3.5)	KCNAB1 (3.5)	PDE10A (3.3)	LSAMP (3.3)	HS6ST3 (3.3)	HPCAL4 (3.3)	PCSK2 (3.2)	KCNQ5 (3.2)	DIP2C (3.2)	NLGN1 (3.2)	PSD (3.1)	BAI2 (3.1)	DBC1 (3.1)	CDH4 (3.1)	NCAN (3.0)	MYT1L (3.0)	GRIN2A (3.0)	MAP1B (2.9)	BAI3 (2.9)	CPNE4 (2.8)	SALL1 (2.7)	NRSN1 (2.7)
Mammalian Phenotype Ontology	MP:0001463	abnormal spatial learning	5.07e-06	<0.01	RBFOX3 (5.0)	PRMT8 (5.0)	KCNIP2 (4.8)	DLG4 (4.8)	LRRC7 (4.6)	BAI2 (4.5)	GRIA1 (4.4)	PSD (4.4)	NCAN (4.3)	MYT1L (4.3)	DBC1 (4.3)	HPCAL4 (4.0)	GRIN2A (4.0)	GPR27 (3.8)	STMN3 (3.7)	OPRL1 (3.6)	BAI3 (3.5)	GFAP (3.4)	CNTNAP5 (3.3)	SCAMP5 (3.3)	C1QTNF4 (3.2)	STMN2 (3.2)	AATK (3.2)	DCC (3.2)	DLGAP1 (3.2)
Mammalian Phenotype Ontology	MP:0001469	abnormal contextual conditioning behavior	3.9e-06	<0.01	GRIA1 (6.2)	PDE10A (5.4)	NCAN (5.2)	CDH9 (4.6)	BAI3 (4.5)	GRIN2A (4.4)	KCNAB1 (4.4)	BAI2 (4.4)	PRMT8 (4.4)	LRRC7 (4.3)	DBC1 (4.1)	CDH8 (4.0)	ODZ2 (3.9)	HPCAL4 (3.9)	LPHN3 (3.8)	DCC (3.6)	NLGN1 (3.6)	MYT1L (3.6)	CDH4 (3.6)	RBFOX3 (3.6)	DLGAP1 (3.4)	GPRC5B (3.4)	DLG4 (3.4)	PTPRO (3.4)	KCNIP2 (3.3)
Mammalian Phenotype Ontology	MP:0001473	reduced long term potentiation	4.67e-05	<0.01	LRRC7 (5.4)	HPCAL4 (5.3)	GRIA1 (4.9)	KCNIP2 (4.9)	BAI2 (4.5)	DBC1 (4.2)	RBFOX3 (4.1)	PRMT8 (4.0)	DLG4 (4.0)	GRIN2A (4.0)	CPNE4 (3.9)	PCLO (3.8)	PSD (3.7)	CSMD1 (3.6)	RBFOX1 (3.6)	KCTD16 (3.6)	CDH9 (3.5)	KCNQ5 (3.5)	ENSG00000224116 (3.5)	NRXN3 (3.3)	CDH8 (3.3)	PDE10A (3.2)	DLGAP1 (3.2)	HECW1 (3.1)	MYT1L (3.0)
Mammalian Phenotype Ontology	MP:0001488	increased startle reflex	2.18e-05	<0.01	PRMT8 (4.7)	RBFOX3 (4.4)	LRRC7 (4.4)	DLG4 (4.0)	DBC1 (3.7)	GFAP (3.6)	HPCAL4 (3.5)	KCNAB1 (3.5)	CRHR1 (3.5)	HS6ST3 (3.4)	PSD (3.3)	UNC13C (3.2)	DRD2 (3.2)	C1QL1 (3.1)	ENSG00000237187 (3.1)	C14orf162 (3.0)	CLDN11 (3.0)	KCTD16 (3.0)	MCHR2 (3.0)	EXD3 (3.0)	LY86-AS1 (2.9)	C10orf114 (2.9)	GRIA1 (2.9)	NCAN (2.9)	HECW1 (2.9)
Mammalian Phenotype Ontology	MP:0001489	decreased startle reflex	4.14e-05	<0.01	LSAMP (4.1)	LPHN3 (3.8)	DCC (3.7)	BAI3 (3.6)	C9orf93 (3.6)	PRMT8 (3.3)	LRRTM4 (3.0)	KCNAB1 (3.0)	KLHL29 (2.9)	LINC00176 (2.9)	ROBO2 (2.9)	PTPRT (2.9)	NLGN1 (2.9)	TFAP2D (2.8)	DBC1 (2.8)	CLDN11 (2.8)	ASTN2 (2.7)	FGF11 (2.7)	GPR27 (2.7)	GRIK2 (2.7)	GRM8 (2.7)	RIMS2 (2.6)	OPRL1 (2.6)	STMN3 (2.6)	CDH8 (2.6)
Mammalian Phenotype Ontology	MP:0001504	abnormal posture	0.000167	<0.01	GRIA4 (5.6)	CA10 (4.5)	STMN3 (4.5)	CRHR1 (4.1)	MYT1 (3.9)	NRXN3 (3.8)	ASTN2 (3.6)	GRIK2 (3.6)	DBC1 (3.6)	LSAMP (3.5)	PRKCA (3.5)	KCNAB1 (3.3)	CNTNAP4 (3.2)	CNTNAP5 (3.1)	XKR6 (3.1)	CA8 (3.0)	KIAA1024 (3.0)	SCAMP5 (2.9)	LPHN3 (2.9)	TMEM30A (2.9)	PRMT8 (2.9)	POU6F2 (2.9)	UNC13C (2.8)	OPRL1 (2.8)	KCTD16 (2.8)
Mammalian Phenotype Ontology	MP:0001513	limb grasping	1.44e-08	<0.01	HECW1 (4.9)	CDH6 (4.0)	KCNMA1 (3.5)	NRXN3 (3.5)	MAP1B (3.4)	RTN4 (3.4)	HOXB9 (3.3)	ELAVL2 (3.3)	GRIA4 (3.3)	EBF2 (3.3)	DIP2C (3.1)	NLGN1 (3.0)	SLC6A15 (3.0)	LSAMP (3.0)	EBF3 (2.9)	KCNAB1 (2.9)	NOVA1 (2.9)	EBF1 (2.9)	STMN2 (2.8)	TMEM30A (2.8)	EDNRB (2.8)	CRHR1 (2.7)	HOXB3 (2.7)	HOXB2 (2.7)	PCSK1 (2.7)
Mammalian Phenotype Ontology	MP:0001516	abnormal motor coordination/ balance	0.000136	<0.01	ASTN2 (5.1)	BAI3 (4.4)	PCLO (4.3)	NR2F1 (4.1)	PCDH9 (3.8)	LPHN3 (3.8)	GRIA4 (3.8)	MYT1 (3.6)	AGTR1 (3.6)	AATK (3.5)	LSAMP (3.5)	EDNRB (3.5)	CTNND2 (3.4)	STMN2 (3.3)	TRPM3 (3.3)	GRM8 (3.2)	ELAVL2 (3.2)	DBC1 (3.0)	GRIK2 (3.0)	MAP1B (2.9)	DUSP26 (2.9)	CAMTA1 (2.9)	ATP13A2 (2.9)	GPRC5B (2.8)	CNTNAP4 (2.8)
Mammalian Phenotype Ontology	MP:0001524	impaired limb coordination	4.72e-06	<0.01	ENSG00000255496 (4.7)	GRIA4 (4.7)	BDNF-AS1 (4.5)	SAMD5 (3.8)	PLCB4 (3.6)	UNC13C (3.5)	CDH6 (3.5)	MAP1B (3.4)	GRIN2A (3.4)	CNTN6 (3.2)	BNC2 (3.2)	ASTN2 (3.1)	ODZ2 (3.1)	RBFOX3 (3.1)	NRXN3 (3.1)	ENSG00000226332 (3.1)	DLGAP1 (3.0)	TANC1 (3.0)	CA8 (3.0)	CRHR1 (2.9)	NOVA1 (2.8)	NRG1 (2.7)	ENSG00000237187 (2.7)	HERC2 (2.7)	CROCCP3 (2.6)
Mammalian Phenotype Ontology	MP:0001745	increased circulating corticosterone level	8.04e-05	<0.01	NPY (5.6)	PCSK1 (4.8)	NRSN1 (4.2)	PCSK2 (3.9)	RERG (3.8)	TSHZ2 (3.6)	SLC32A1 (3.5)	KCNIP2 (3.5)	BAI2 (3.5)	BAI3 (3.4)	KCNAB1 (3.4)	C9orf93 (3.3)	P2RY12 (3.2)	CDH22 (3.0)	ENSG00000230552 (3.0)	RIMS2 (3.0)	STMN2 (3.0)	CACNB2 (2.9)	NTNG1 (2.8)	PPAPDC1A (2.8)	CDH4 (2.7)	TUSC3 (2.7)	STMN3 (2.7)	AGTR1 (2.6)	DRD2 (2.5)
Mammalian Phenotype Ontology	MP:0001961	abnormal reflex	2.66e-05	<0.01	GRIA4 (5.7)	NOVA1 (4.9)	HOXB6 (4.5)	HOXB5 (4.3)	LRRTM4 (4.3)	CA10 (4.2)	HOXB2 (4.1)	EBF3 (3.9)	HOXB1 (3.7)	FGF11 (3.7)	ELAVL2 (3.5)	MYT1 (3.5)	NLGN1 (3.5)	PCDH7 (3.5)	PTPRT (3.4)	HOXB9 (3.4)	LRRN1 (3.2)	MDGA2 (3.2)	ZADH2 (3.1)	CLDN11 (3.1)	GRIK2 (3.1)	NRSN1 (3.0)	LPHN3 (2.9)	ELAVL4 (2.9)	CNTNAP4 (2.8)
Mammalian Phenotype Ontology	MP:0001963	abnormal hearing physiology	1.5e-05	<0.01	OCA2 (6.3)	TRPM3 (6.1)	ENSG00000237187 (6.1)	EDNRB (4.0)	CDH6 (3.9)	ENSG00000234715 (3.7)	LINC00276 (3.6)	RELN (3.5)	CHRM2 (3.4)	C8orf74 (3.4)	LSAMP (3.3)	NR2F1 (3.3)	SLC6A15 (3.2)	COL6A6 (3.2)	CNTN5 (3.1)	ENSG00000214401 (3.0)	SLC22A2 (3.0)	LPHN3 (3.0)	C3orf78 (2.9)	ENSG00000233101 (2.9)	SEMA6D (2.9)	ENSG00000253734 (2.8)	LRRN1 (2.8)	NOVA1 (2.8)	SLC45A4 (2.7)
Mammalian Phenotype Ontology	MP:0001982	decreased chemically-elicited antinociception	0.00011	<0.01	CRHR1 (4.4)	OPRL1 (4.2)	PDE9A (4.0)	KCNIP2 (4.0)	CSMD1 (4.0)	EML6 (3.9)	RBFOX3 (3.9)	NDST3 (3.8)	LY86-AS1 (3.7)	PDE10A (3.6)	KCNAB1 (3.6)	LRRC7 (3.6)	ENSG00000224116 (3.6)	MYT1L (3.5)	HPCAL4 (3.4)	PRMT8 (3.3)	ROBO2 (3.1)	KLHL29 (3.0)	SLC32A1 (3.0)	DBC1 (2.9)	DRD2 (2.9)	PSD (2.9)	ZNF804A (2.8)	NT5C1A (2.8)	ENSG00000225775 (2.8)
Mammalian Phenotype Ontology	MP:0002066	abnormal motor capabilities/coordination/movement	2.02e-06	<0.01	PLCB4 (4.9)	SLC6A15 (4.4)	PCSK1 (4.2)	ELAVL2 (4.2)	PCLO (4.1)	CRHR1 (3.9)	MAP1B (3.7)	ASTN2 (3.6)	CACNA2D1 (3.5)	RBFOX3 (3.5)	ENSG00000253230 (3.5)	GRIA4 (3.4)	ESRRG (3.4)	RIMS2 (3.3)	TRPM3 (3.3)	GRM8 (3.3)	WDR7 (3.2)	ROBO2 (3.1)	CTNND2 (3.1)	NOVA1 (3.0)	GPRC5B (2.9)	SCAMP5 (2.9)	ENO2 (2.9)	LPHN3 (2.9)	AIFM3 (2.8)
Mammalian Phenotype Ontology	MP:0002152	abnormal brain morphology	3.37e-05	<0.01	CNTN5 (3.9)	NEO1 (3.6)	TBC1D5 (3.6)	LSAMP (3.4)	DNAH1 (3.4)	SLC6A15 (3.1)	SEMA6D (3.1)	HOXB9 (3.1)	GPRC5B (2.9)	PEPD (2.9)	SALL1 (2.8)	ODZ2 (2.8)	TFAP2B (2.8)	SDK1 (2.8)	CA8 (2.8)	GALNTL1 (2.7)	NRN1 (2.7)	CADM1 (2.7)	NOVA1 (2.7)	TM9SF4 (2.7)	OSBPL6 (2.6)	CDH6 (2.6)	NEK11 (2.4)	FHIT (2.3)	C10orf114 (2.3)
Mammalian Phenotype Ontology	MP:0002176	increased brain weight	4.06e-05	<0.01	MAFG (3.3)	HECW1 (3.0)	ZNF331 (3.0)	ENO2 (2.9)	EBF1 (2.7)	COPS7A (2.7)	KCTD16 (2.6)	FRMD4A (2.6)	MGMT (2.6)	TRIM66 (2.6)	TPI1 (2.6)	KLHL29 (2.5)	ENSG00000163364 (2.5)	PRSS12 (2.4)	DCDC5 (2.4)	SLC6A15 (2.4)	CDH13 (2.4)	NFE2L1 (2.3)	LSAMP (2.3)	CNTNAP5 (2.3)	ENSG00000236467 (2.3)	DCAF5 (2.3)	GYPC (2.2)	TMEM217 (2.2)	ENSG00000223960 (2.2)
Mammalian Phenotype Ontology	MP:0002206	abnormal CNS synaptic transmission	2.24e-09	<0.01	RBFOX3 (6.2)	CRHR1 (6.1)	GRIN2A (4.9)	HECW1 (4.8)	DBC1 (4.7)	SRRM4 (4.6)	PSD (4.6)	UNC13C (4.6)	DLG4 (4.5)	C14orf162 (4.5)	ENSG00000253230 (4.4)	PCLO (4.4)	PCSK2 (4.4)	MYT1L (4.3)	DLGAP1 (4.2)	RIMS2 (4.2)	STMN3 (4.1)	PRMT8 (4.0)	NDST3 (4.0)	NRXN3 (3.9)	PTPRT (3.7)	HPCAL4 (3.7)	GPR75 (3.5)	KCNIP2 (3.5)	GRIA4 (3.5)
Mammalian Phenotype Ontology	MP:0002757	decreased vertical activity	1.65e-06	<0.01	STMN3 (4.0)	NRSN1 (3.9)	DRD2 (3.8)	GRIK2 (3.7)	OPRL1 (3.5)	ASTN2 (3.4)	BAI3 (3.3)	SCAMP5 (3.3)	PSD (3.3)	MYT1L (3.3)	RBFOX3 (3.2)	P2RY12 (3.2)	KCNAB1 (3.2)	LSAMP (3.1)	SLC32A1 (3.1)	NTRK1 (3.1)	NLGN2 (3.1)	BAI2 (3.0)	GRIA1 (3.0)	WDR7 (2.9)	RIMS2 (2.8)	PCSK2 (2.8)	C1QL1 (2.8)	AIFM3 (2.7)	GPRC5B (2.7)
Mammalian Phenotype Ontology	MP:0002761	abnormal hippocampal mossy fiber morphology	7.43e-05	<0.01	LHX2 (5.7)	NCAN (5.4)	ASXL3 (4.1)	SRRM4 (4.1)	RBFOX3 (4.0)	BCL11A (4.0)	STMN2 (3.9)	MAP1B (3.9)	CDH4 (3.8)	ELAVL4 (3.6)	ELAVL2 (3.5)	ENSG00000253230 (3.4)	PDE9A (3.3)	DBNDD1 (3.3)	HECW1 (3.2)	EPHA4 (3.1)	ENOX1 (3.0)	EBF3 (3.0)	RBFOX1 (3.0)	GFAP (3.0)	MYT1L (2.9)	NRN1 (2.9)	KLF7 (2.9)	ZNF608 (2.8)	FAM167A (2.8)
Mammalian Phenotype Ontology	MP:0002882	abnormal neuron morphology	1.26e-06	<0.01	STMN2 (5.4)	ELAVL2 (4.6)	ELAVL4 (4.1)	MAP1B (3.9)	GPRC5B (3.5)	GRIK2 (3.3)	OPRL1 (3.1)	CTSB (3.1)	TMEM30A (3.1)	EBF3 (3.0)	BAI3 (3.0)	ENO2 (3.0)	SPIRE1 (2.9)	ZNF804A (2.9)	NRSN1 (2.8)	CRTAC1 (2.8)	PCSK1 (2.8)	TMTC2 (2.8)	SLC6A15 (2.7)	TCEA2 (2.7)	DCDC5 (2.6)	PCDH7 (2.6)	GFAP (2.6)	SCAMP5 (2.5)	PART1 (2.5)
Mammalian Phenotype Ontology	MP:0002910	abnormal excitatory postsynaptic currents	1.91e-08	<0.01	CRHR1 (5.3)	DLGAP1 (4.8)	DBC1 (4.8)	PRMT8 (4.7)	RBFOX3 (4.7)	ENSG00000253230 (4.7)	STMN3 (4.7)	GRIA4 (4.5)	DLG4 (4.5)	PSD (4.3)	SRRM4 (4.3)	CA10 (4.2)	UNC13C (4.2)	HPCAL4 (4.1)	C14orf162 (4.1)	NRXN3 (4.1)	GRIN2A (3.9)	GPR75 (3.8)	PTPRT (3.8)	RIMS2 (3.7)	NCAN (3.7)	C1QTNF4 (3.7)	CDH22 (3.5)	ASTN2 (3.4)	PCLO (3.4)
Mammalian Phenotype Ontology	MP:0002912	abnormal excitatory postsynaptic potential	5.55e-06	<0.01	GRIN2A (5.5)	PSD (5.5)	DLG4 (5.2)	HPCAL4 (5.1)	GRIA1 (5.0)	BAI2 (4.5)	DLGAP1 (4.5)	NRSN1 (4.2)	LRRC7 (4.1)	NCAN (4.0)	DBC1 (4.0)	RBFOX3 (3.9)	CRHR1 (3.8)	KCNIP2 (3.6)	OPRL1 (3.5)	KCTD16 (3.4)	CA10 (3.4)	NPY (3.3)	PTPRT (3.2)	RIMS2 (3.2)	PART1 (3.1)	C1QL1 (3.1)	ROBO2 (3.1)	NDST3 (3.1)	PRMT8 (3.1)
Mammalian Phenotype Ontology	MP:0002919	enhanced paired-pulse facilitation	1.8e-06	<0.01	PSD (6.1)	ENSG00000253230 (4.8)	NCAN (4.5)	RBFOX3 (4.2)	GRIA4 (3.9)	CRHR1 (3.9)	DBC1 (3.8)	RIMS2 (3.8)	ENSG00000225706 (3.7)	DLG4 (3.7)	CNTN6 (3.7)	HPCAL4 (3.6)	DLGAP1 (3.6)	SRRM4 (3.4)	MYT1 (3.4)	CACNB2 (3.3)	SCAMP5 (3.2)	BAI3 (3.1)	AIFM3 (3.0)	CROCCP3 (3.0)	CA10 (3.0)	LRRC4 (3.0)	AATK (2.9)	UNC13C (2.9)	BAI2 (2.9)
Mammalian Phenotype Ontology	MP:0002945	abnormal inhibitory postsynaptic currents	1.65e-05	<0.01	CRHR1 (5.7)	RBFOX3 (4.9)	OPRL1 (4.9)	MYT1L (4.8)	HECW1 (4.7)	NCAN (4.7)	PRMT8 (4.7)	C1QTNF4 (4.7)	CNTNAP4 (4.5)	SLC32A1 (4.3)	DBC1 (4.3)	DLG4 (4.2)	DLGAP1 (4.2)	GRIN2A (4.2)	HPCAL4 (4.1)	NRSN1 (4.1)	NRXN3 (4.0)	C14orf162 (3.9)	GRIA4 (3.9)	GRIA1 (3.8)	UNC13C (3.7)	PSD (3.6)	PTPRT (3.6)	BAI2 (3.5)	GFAP (3.5)
Mammalian Phenotype Ontology	MP:0002961	abnormal axon guidance	1.32e-06	<0.01	ODZ2 (5.3)	STMN2 (4.8)	MAP1B (4.6)	NRN1 (4.5)	ELAVL2 (4.4)	EBF2 (4.0)	POU4F1 (4.0)	EPHA4 (4.0)	ELAVL4 (3.8)	ENSG00000237187 (3.8)	EBF3 (3.7)	LMX1B (3.7)	NCAN (3.4)	SLC6A15 (3.4)	CDH4 (3.4)	C10orf114 (3.3)	SRRM4 (3.2)	CDH8 (3.2)	BAI2 (3.1)	DCDC5 (3.1)	GRIK2 (3.1)	CPNE4 (3.1)	FIGN (3.0)	BAI3 (2.9)	KLHL29 (2.9)
Mammalian Phenotype Ontology	MP:0003313	abnormal locomotor activation	2.78e-07	<0.01	CDH8 (4.5)	CNTNAP5 (4.2)	DBC1 (4.0)	NTNG1 (3.7)	TFAP2D (3.7)	GRIA4 (3.7)	GRIK2 (3.7)	GRIN2A (3.5)	GRM8 (3.5)	PCSK1 (3.5)	NRXN3 (3.5)	ICA1L (3.4)	FOXP2 (3.4)	PCLO (3.3)	ZNF331 (3.3)	HPCAL4 (3.2)	NLGN1 (3.1)	SLC32A1 (3.0)	GRIA1 (2.8)	DLGAP1 (2.8)	CNTNAP4 (2.8)	CRHR1 (2.8)	CA10 (2.8)	LSAMP (2.8)	PRMT8 (2.8)
Mammalian Phenotype Ontology	MP:0003648	abnormal radial glial cell morphology	2.06e-06	<0.01	LHX2 (5.4)	EPHA4 (4.6)	WNT8B (4.5)	SOX5 (4.4)	CDH6 (4.3)	AUTS2 (3.6)	NLGN1 (3.5)	MDGA1 (3.0)	TNC (3.0)	TFAP2D (2.9)	MDFIC (2.9)	BCL11A (2.7)	ZNF521 (2.7)	POU6F2 (2.7)	ENSG00000234323 (2.7)	RCN1 (2.6)	CAMSAP2 (2.6)	HECW1 (2.5)	LAMA5 (2.5)	CNTN5 (2.5)	EPHA7 (2.5)	RAB9BP1 (2.5)	BAI3 (2.4)	PTPRS (2.4)	PLXNA2 (2.4)
Mammalian Phenotype Ontology	MP:0004008	abnormal GABA-mediated receptor currents	2.33e-06	<0.01	GRIN2A (6.5)	GRIA4 (6.3)	KCNAB1 (6.1)	MDGA2 (6.1)	CDH8 (6.0)	CNTNAP4 (6.0)	DBC1 (5.9)	LRRC7 (5.8)	HECW1 (5.8)	ELAVL2 (5.5)	PCLO (5.4)	PRMT8 (5.2)	DLGAP1 (4.9)	GRIK2 (4.7)	NRSN1 (4.7)	GRIA1 (4.4)	CSMD1 (4.4)	PTPRT (4.4)	NDST3 (4.4)	CDH9 (4.2)	OPRL1 (4.2)	MYT1L (4.2)	KCTD16 (4.1)	MGAT4C (4.0)	LRRTM4 (4.0)
Mammalian Phenotype Ontology	MP:0004077	abnormal striatum morphology	0.000175	<0.01	DRD2 (5.9)	CDH9 (5.1)	SLC32A1 (5.1)	FIGN (4.6)	LHX2 (4.0)	KCNIP2 (3.9)	PRMT8 (3.9)	KCNAB1 (3.7)	PDE10A (3.7)	PHACTR1 (3.4)	RARB (3.3)	FOXP1 (3.2)	FOXP2 (3.1)	PCSK2 (3.0)	C10orf140 (2.9)	GRIK2 (2.9)	ATP2B1 (2.8)	RIMS2 (2.8)	ENSG00000255496 (2.8)	NCAN (2.7)	RCN1 (2.7)	RRM2B (2.6)	SALL1 (2.6)	TUSC3 (2.6)	GPR27 (2.6)
Mammalian Phenotype Ontology	MP:0004740	sensorineural hearing loss	6.36e-05	<0.01	LRRC7 (4.6)	GRIN2A (4.6)	LSAMP (3.5)	PRMT8 (3.2)	NDST4 (3.2)	CABP2 (3.1)	WDR72 (3.1)	ATP8B5P (3.0)	LRRN1 (3.0)	CNTNAP4 (3.0)	NTNG1 (2.9)	STMN3 (2.8)	BAI3 (2.8)	SEC31B (2.7)	SMARCA2 (2.7)	DCDC5 (2.6)	KCNAB1 (2.6)	ENSG00000230552 (2.6)	NRSN1 (2.6)	SCAMP5 (2.5)	DAB1 (2.5)	TFAP2B (2.5)	TMEM106B (2.5)	CACNB2 (2.5)	KCTD16 (2.5)
Mammalian Phenotype Ontology	MP:0004753	abnormal miniature excitatory postsynaptic currents	0.000162	<0.01	RBFOX3 (5.8)	DLGAP1 (5.3)	SRRM4 (5.0)	HPCAL4 (4.8)	PCLO (4.5)	C14orf162 (4.4)	PRMT8 (4.4)	PSD (4.3)	ENSG00000253230 (4.2)	PCSK2 (4.1)	DBC1 (4.0)	CRHR1 (4.0)	STMN3 (3.9)	C1QTNF4 (3.9)	KCNMA1 (3.8)	LRRC7 (3.8)	NRXN3 (3.8)	RBFOX1 (3.7)	BDNF (3.7)	HECW1 (3.7)	RIMS2 (3.6)	NRN1 (3.6)	DLG4 (3.5)	GRIN2A (3.5)	AIFM3 (3.4)
Mammalian Phenotype Ontology	MP:0004811	abnormal neuron physiology	0.000147	<0.01	ELAVL2 (4.3)	NRSN1 (4.1)	ROBO2 (4.0)	PCLO (3.9)	STMN3 (3.9)	LINGO2 (3.8)	SRRM4 (3.7)	MYT1L (3.6)	TFAP2D (3.6)	ELAVL4 (3.5)	BAI3 (3.4)	MADD (3.3)	PCDH7 (3.2)	FTH1P5 (3.1)	GRM8 (3.1)	CDH6 (3.0)	STMN2 (3.0)	BAI2 (2.9)	CRHR1 (2.9)	NTNG1 (2.9)	OSBPL6 (2.9)	CBFA2T2 (2.9)	CPNE4 (2.8)	NEO1 (2.8)	TMTC2 (2.8)
Mammalian Phenotype Ontology	MP:0004924	abnormal behavior	5.29e-07	<0.01	KCNIP2 (4.6)	GRM8 (4.1)	CBFA2T2 (3.8)	KCNH7 (3.8)	CRHR1 (3.6)	PCLO (3.5)	HECW1 (3.4)	RBFOX3 (3.4)	OCA2 (3.4)	PDE10A (3.3)	LRRC7 (3.3)	TRIM66 (3.3)	UNC13C (3.2)	STMN3 (3.2)	NRSN1 (3.1)	DRD2 (3.0)	CNTNAP5 (2.9)	MYT1L (2.9)	TFAP2D (2.8)	TRPM3 (2.8)	CDH8 (2.8)	ELAVL2 (2.7)	KCTD16 (2.7)	NDST3 (2.7)	POU4F1 (2.7)
Mammalian Phenotype Ontology	MP:0005236	abnormal olfactory nerve morphology	2.84e-05	<0.01	EBF3 (9.0)	EBF1 (7.5)	PTPRD (4.2)	MAP1B (4.1)	LHX2 (3.9)	NRXN3 (3.9)	C14orf162 (3.8)	SALL1 (3.7)	LRRN1 (3.5)	CNTN6 (3.4)	SLC32A1 (3.4)	EBF2 (3.3)	MDFIC (3.3)	STMN2 (3.3)	ELAVL2 (3.2)	ZNF521 (3.2)	ASXL3 (3.2)	GALNTL1 (3.2)	ENSG00000225706 (3.1)	CDH22 (3.0)	AUTS2 (3.0)	UNC13C (3.0)	SRRM4 (3.0)	PLXNA2 (3.0)	STMN3 (2.9)
Mammalian Phenotype Ontology	MP:0006009	abnormal neuronal migration	1.98e-05	<0.01	TOX3 (4.8)	LHX2 (4.6)	MYT1 (4.3)	GRIK2 (4.1)	MAP1B (4.1)	PDE10A (3.7)	SLC32A1 (3.6)	NEUROG3 (3.4)	NAV1 (3.4)	NAV2 (3.4)	NCAN (3.2)	CDH4 (3.2)	C10orf114 (3.2)	CNTNAP2 (3.2)	C10orf140 (3.1)	DCC (3.1)	ANKRD13B (3.0)	PODXL (3.0)	GPR27 (3.0)	WNT8B (2.8)	ELTD1 (2.8)	ENOX1 (2.8)	PLXNA2 (2.8)	BAI2 (2.8)	ELAVL2 (2.7)
Mammalian Phenotype Ontology	MP:0008415	abnormal neurite morphology	2.18e-06	<0.01	EBF3 (5.6)	NOVA1 (4.9)	EBF1 (4.4)	EPHA7 (3.9)	LRRN1 (3.9)	KLHL29 (3.8)	ENSG00000230472 (3.7)	ZNF608 (3.7)	ROBO2 (3.7)	PITX3 (3.6)	NDST4 (3.5)	CDH4 (3.5)	FRMD4A (3.5)	BAI3 (3.4)	DCC (3.4)	PDE10A (3.4)	SEMA6D (3.4)	AUTS2 (3.4)	TMTC2 (3.1)	CTNND2 (3.1)	AGTR1 (3.0)	PDE9A (3.0)	FIGN (3.0)	NLGN1 (3.0)	FGF11 (2.9)
Mammalian Phenotype Ontology	MP:0008572	abnormal Purkinje cell dendrite morphology	2.31e-05	<0.01	ASTN2 (4.4)	CA8 (4.2)	GRIA4 (4.2)	SRRM4 (4.1)	UNC13C (3.8)	CRHR1 (3.5)	MDFIC (3.5)	RBFOX3 (3.5)	MADD (3.4)	PCLO (3.4)	NRN1 (3.3)	ZNF521 (3.3)	DBC1 (3.2)	PTPRD (3.1)	HECW1 (3.1)	CNTN6 (3.0)	GFAP (3.0)	ENSG00000253230 (3.0)	CA10 (2.9)	STMN3 (2.9)	RIMS2 (2.8)	STMN2 (2.8)	NDST3 (2.8)	OSBPL6 (2.7)	CNTNAP4 (2.7)
Mammalian Phenotype Ontology	MP:0009453	enhanced contextual conditioning behavior	4.73e-05	<0.01	MYT1 (4.4)	ENSG00000230552 (4.2)	BAI3 (4.1)	ENSG00000224116 (4.0)	DBC1 (4.0)	RBFOX3 (4.0)	ENSG00000223561 (3.9)	GRIK2 (3.8)	C9orf93 (3.7)	GRIA1 (3.7)	CTNND2 (3.6)	ENSG00000253230 (3.5)	FILIP1 (3.5)	ROBO2 (3.5)	NCAN (3.4)	DLGAP1 (3.4)	PART1 (3.2)	BCL11A (3.1)	PSD (3.1)	KCNIP2 (2.9)	TLE1 (2.9)	NDST3 (2.8)	KCNAB1 (2.8)	NLGN1 (2.8)	MDGA2 (2.6)
Mammalian Phenotype Ontology	MP:0009747	impaired behavioral response to xenobiotic	2.36e-05	<0.01	PDE10A (6.1)	KCNAB1 (5.6)	PRMT8 (5.2)	SLC32A1 (5.2)	LRRC7 (4.7)	CDH8 (4.7)	NDST3 (4.4)	DRD2 (4.3)	DCC (4.3)	KCNIP2 (4.2)	UNC13C (4.1)	CNTNAP4 (3.9)	CACNB2 (3.8)	NLGN1 (3.7)	GRIK2 (3.7)	DBC1 (3.6)	HECW1 (3.5)	RIMS2 (3.5)	NRXN3 (3.5)	MYT1L (3.4)	RBFOX1 (3.3)	GRIN2A (3.3)	FAM184A (3.2)	STRN (3.2)	GRM8 (3.2)
Mammalian Phenotype Ontology	MP:0010053	decreased grip strength	2.13e-05	<0.01	RBFOX1 (3.9)	PCSK1 (3.7)	CNTN6 (3.6)	RAPSN (3.5)	OPRL1 (3.3)	ATP2B1 (3.2)	NDST4 (3.2)	NPR2 (3.1)	KCNAB1 (3.0)	ASTN2 (3.0)	PAM (3.0)	KCNMA1 (3.0)	PCLO (3.0)	BAI3 (2.9)	ENSG00000230552 (2.9)	CSMD1 (2.8)	ENSG00000237013 (2.8)	DUSP26 (2.7)	PDE11A (2.7)	KTN1 (2.7)	OSBPL6 (2.7)	DCC (2.7)	RRM2B (2.6)	ENSG00000224911 (2.6)	ACYP2 (2.6)
Mammalian Phenotype Ontology	MP:0010386	abnormal urinary bladder physiology	6.68e-06	<0.01	PKHD1 (4.5)	CNGA1 (4.3)	ENSG00000257407 (4.0)	EML6 (3.8)	NPY (3.5)	ENSG00000235885 (3.4)	ENSG00000230525 (3.4)	LOXL4 (3.4)	PDE10A (3.2)	ELAVL4 (3.1)	NTRK1 (3.1)	GRM8 (3.0)	ENSG00000234653 (3.0)	ENSG00000223561 (3.0)	NTNG1 (2.9)	ENSG00000234715 (2.8)	ZNF804A (2.8)	RNF144B (2.7)	CRTAC1 (2.6)	ENSG00000255310 (2.6)	NRSN1 (2.6)	NIPAL1 (2.6)	MYT1 (2.5)	OPRL1 (2.4)	FOXP2 (2.4)
Mammalian Phenotype Ontology	MP:0011086	partial postnatal lethality	0.000144	<0.01	SEMA6D (4.1)	EBF3 (4.1)	EBF2 (4.1)	HOXB5 (4.0)	HOXB3 (3.9)	HOXB6 (3.8)	HOXB9 (3.6)	STMN2 (3.5)	IER5L (3.3)	HOXB2 (3.2)	MEIS1 (3.2)	TFAP2B (3.1)	NR2F1 (3.1)	EDNRB (3.0)	ATP2B1 (3.0)	JMJD1C (3.0)	LAMA5 (3.0)	ZFHX3 (3.0)	FOXP2 (2.9)	SETBP1 (2.9)	RELN (2.9)	EBF1 (2.8)	EIF2C2 (2.8)	RARB (2.7)	PLXNA2 (2.7)
Mammalian Phenotype Ontology	MP:0011088	partial neonatal lethality	5.17e-05	<0.01	EPHA7 (4.3)	HOXB1 (4.3)	HOXB6 (4.1)	HOXB5 (4.0)	ENSG00000233101 (3.5)	MEIS1 (3.4)	EDNRB (3.3)	HOXB8 (3.3)	SOX5 (3.1)	HOXB9 (3.1)	GPC6 (3.1)	ZNF608 (3.0)	ZADH2 (3.0)	ZNF521 (2.9)	ODZ2 (2.9)	RUSC2 (2.9)	RARB (2.9)	ASXL3 (2.8)	HOXB2 (2.8)	NT5DC2 (2.7)	HOXB3 (2.7)	NR2F1 (2.7)	CBFA2T2 (2.7)	EPHA4 (2.7)	SETBP1 (2.6)
REACTOME	REACTOME_ACTIVATION_OF_NMDA_RECEPTOR_UPON_GLUTAMATE_BINDING_AND_POSTSYNAPTIC_EVENTS	REACTOME_ACTIVATION_OF_NMDA_RECEPTOR_UPON_GLUTAMATE_BINDING_AND_POSTSYNAPTIC_EVENTS	5.84e-05	<0.01	HPCAL4 (4.8)	LRRC7 (4.7)	GRIA1 (4.4)	GRIN2A (4.3)	NOVA1 (4.0)	PCLO (3.7)	NDST3 (3.7)	NCAN (3.7)	C14orf162 (3.6)	PSD (3.6)	PTPRT (3.6)	DCDC5 (3.6)	RBFOX1 (3.6)	CRHR1 (3.5)	NEGR1 (3.4)	PRMT8 (3.4)	CDH22 (3.4)	ENSG00000256370 (3.3)	NRXN3 (3.3)	RBFOX3 (3.3)	GRIK2 (3.3)	KCNMA1 (3.3)	CDH9 (3.3)	GFAP (3.2)	KCNQ5 (3.2)
REACTOME	REACTOME_ADHERENS_JUNCTIONS_INTERACTIONS	REACTOME_ADHERENS_JUNCTIONS_INTERACTIONS	6.49e-06	<0.01	LRRTM4 (4.8)	CNTN6 (4.6)	PCDH7 (4.1)	PLXNA2 (3.8)	TANC1 (3.7)	CNTN5 (3.7)	EPHA4 (3.7)	GRIA4 (3.6)	GRIK2 (3.6)	ODZ2 (3.4)	COL12A1 (3.4)	PTPRD (3.3)	CCDC85A (3.3)	NDST3 (3.2)	NRG1 (3.2)	LPHN3 (3.1)	NRXN3 (3.1)	KIAA1217 (3.1)	PCDH9 (3.0)	CSMD1 (3.0)	CLDN7 (3.0)	ENSG00000230937 (3.0)	CDH8 (3.0)	TUSC3 (2.9)	ENSG00000251629 (2.9)
REACTOME	REACTOME_AXON_GUIDANCE	REACTOME_AXON_GUIDANCE	6.46e-06	<0.01	MAP1B (4.2)	LPHN3 (4.0)	CACNA2D1 (3.6)	SEMA6D (3.5)	FN1 (3.5)	GJC1 (3.5)	DBNDD1 (3.2)	CAMSAP2 (3.2)	CADM1 (3.2)	OSBPL6 (3.0)	CDH4 (3.0)	PTMS (2.9)	NLGN2 (2.9)	DIP2C (2.8)	PTPRS (2.8)	KCNMA1 (2.7)	PRKCA (2.7)	EPB41L1 (2.7)	COL6A6 (2.7)	COL11A1 (2.7)	LRRTM4 (2.7)	NRXN3 (2.7)	APBB2 (2.6)	BAI3 (2.6)	ELAVL4 (2.6)
REACTOME	REACTOME_CELL:CELL_JUNCTION_ORGANIZATION	REACTOME_CELL:CELL_JUNCTION_ORGANIZATION	0.000153	<0.01	CLDN7 (6.8)	KIAA1217 (4.2)	CNTN6 (3.5)	PKHD1 (3.4)	SH3YL1 (3.3)	ENSG00000237187 (3.1)	CNTN5 (3.1)	ELTD1 (3.1)	UNC13C (3.0)	TANC1 (2.9)	DBNDD1 (2.9)	C10orf114 (2.8)	CNTNAP2 (2.8)	LRRTM4 (2.8)	ALCAM (2.8)	GALNTL4 (2.7)	RARB (2.7)	SEMA3G (2.6)	ENSG00000230937 (2.6)	CDH6 (2.6)	GRIK2 (2.6)	C12orf59 (2.6)	CCDC85A (2.5)	TUSC3 (2.5)	PODXL (2.5)
REACTOME	REACTOME_DEVELOPMENTAL_BIOLOGY	REACTOME_DEVELOPMENTAL_BIOLOGY	2.42e-05	<0.01	MAP1B (3.6)	CDH4 (3.5)	CACNA2D1 (3.4)	FN1 (3.4)	GJC1 (3.2)	TOX3 (3.2)	LPHN3 (3.1)	MYT1 (3.0)	PLXNA2 (3.0)	SEMA6D (2.9)	KLF7 (2.9)	PARD3 (2.9)	PTMS (2.9)	MAP7D1 (2.9)	RTN4 (2.9)	JMJD1C (2.8)	ZFAND3 (2.8)	APBB2 (2.7)	PCSK2 (2.7)	ELAVL4 (2.7)	NAV1 (2.6)	DBNDD1 (2.6)	NEO1 (2.6)	PTPRD (2.6)	DIP2C (2.6)
REACTOME	REACTOME_GABA_A_RECEPTOR_ACTIVATION	REACTOME_GABA_A_RECEPTOR_ACTIVATION	2.68e-05	<0.01	GRIN2A (6.2)	KCNAB1 (6.0)	PRMT8 (5.5)	LRRC7 (5.4)	GRIA4 (5.3)	DLGAP1 (5.3)	CNTNAP4 (5.2)	DBC1 (5.2)	GRIA1 (5.0)	CDH8 (5.0)	ELAVL2 (4.8)	PCLO (4.8)	MDGA2 (4.5)	NDST3 (4.3)	HECW1 (4.3)	NRSN1 (4.2)	UNC13C (4.2)	CDH9 (4.2)	MYT1L (4.1)	RBFOX3 (3.9)	SLC32A1 (3.8)	NRXN3 (3.8)	GRIK2 (3.7)	C14orf162 (3.7)	LY86-AS1 (3.6)
REACTOME	REACTOME_L1CAM_INTERACTIONS	REACTOME_L1CAM_INTERACTIONS	0.000151	<0.01	MAP1B (4.3)	ELAVL4 (4.0)	GRIK2 (3.9)	MYT1L (3.8)	CACNA2D1 (3.6)	BAI3 (3.6)	DBNDD1 (3.5)	ELAVL2 (3.5)	OSBPL6 (3.4)	RBFOX1 (3.3)	RELN (3.2)	PTPRD (3.1)	GFAP (3.1)	PCLO (3.1)	CAMSAP2 (3.0)	ENSG00000253230 (3.0)	STMN2 (2.9)	NAV1 (2.9)	KCTD16 (2.7)	RIMS2 (2.7)	NRXN3 (2.7)	ROBO2 (2.7)	NLGN2 (2.7)	HECW1 (2.6)	CTNND2 (2.6)
REACTOME	REACTOME_NEURONAL_SYSTEM	REACTOME_NEURONAL_SYSTEM	1.85e-06	<0.01	CRHR1 (5.2)	NRSN1 (4.8)	GRIN2A (4.8)	NRXN3 (4.7)	PCLO (4.6)	RBFOX3 (4.4)	DBC1 (4.3)	GRIA4 (4.3)	PRMT8 (4.3)	HECW1 (4.2)	HPCAL4 (4.2)	OPRL1 (4.2)	C14orf162 (4.2)	STMN3 (4.2)	MYT1L (4.1)	KCTD16 (4.1)	CACNB2 (4.0)	GRIA1 (3.9)	LRRC7 (3.9)	KCNH7 (3.9)	PCSK2 (3.8)	PTPRT (3.8)	DRD2 (3.7)	RIMS2 (3.7)	KCNMA1 (3.7)
REACTOME	REACTOME_NEUROTRANSMITTER_RECEPTOR_BINDING_AND_DOWNSTREAM_TRANSMISSION_IN_THE__POSTSYNAPTIC_CELL	REACTOME_NEUROTRANSMITTER_RECEPTOR_BINDING_AND_DOWNSTREAM_TRANSMISSION_IN_THE__POSTSYNAPTIC_CELL	0.000145	<0.01	GRIA1 (5.2)	HPCAL4 (5.1)	PRMT8 (4.9)	PCLO (4.6)	GRIN2A (4.6)	DBC1 (4.5)	GRIA4 (4.3)	NRSN1 (4.2)	LRRC7 (4.1)	CRHR1 (4.1)	CDH8 (4.1)	MYT1L (4.0)	DLGAP1 (3.9)	KCNAB1 (3.9)	C14orf162 (3.8)	CA10 (3.7)	NDST3 (3.7)	NRXN3 (3.7)	PDE10A (3.7)	DLG4 (3.6)	CSMD1 (3.6)	CACNA2D1 (3.5)	NEGR1 (3.5)	RIMS2 (3.4)	CDH9 (3.4)
REACTOME	REACTOME_POTASSIUM_CHANNELS	REACTOME_POTASSIUM_CHANNELS	2.04e-06	<0.01	CRHR1 (5.2)	KCNH7 (5.0)	GRIN2A (4.8)	CACNB2 (4.8)	STMN3 (4.4)	KCTD16 (4.3)	PCSK1 (4.2)	PCSK2 (3.9)	PCLO (3.9)	HECW1 (3.9)	MCHR2 (3.9)	HS6ST3 (3.7)	CACNA2D1 (3.7)	GRIA4 (3.6)	KCNIP2 (3.6)	DBC1 (3.5)	PTPRT (3.5)	CA10 (3.5)	ASTN2 (3.4)	KCNMA1 (3.4)	RBFOX3 (3.3)	NECAB3 (3.3)	PSD (3.3)	CNTNAP5 (3.3)	C14orf162 (3.2)
REACTOME	REACTOME_TRANSMISSION_ACROSS_CHEMICAL_SYNAPSES	REACTOME_TRANSMISSION_ACROSS_CHEMICAL_SYNAPSES	0.000133	<0.01	HPCAL4 (5.4)	NRSN1 (5.2)	PRMT8 (5.0)	GRIA1 (4.8)	NRXN3 (4.7)	MYT1L (4.7)	PCLO (4.6)	DBC1 (4.4)	CRHR1 (4.3)	GRIA4 (4.2)	C14orf162 (4.1)	GRIN2A (4.0)	LRRC7 (4.0)	SLC32A1 (3.9)	OPRL1 (3.9)	CDH8 (3.9)	RBFOX3 (3.8)	DRD2 (3.8)	DLG4 (3.8)	SRRM4 (3.7)	STMN3 (3.7)	NDST3 (3.7)	RIMS2 (3.6)	RBFOX1 (3.6)	STMN2 (3.6)
REACTOME	REACTOME_VOLTAGE_GATED_POTASSIUM_CHANNELS	REACTOME_VOLTAGE_GATED_POTASSIUM_CHANNELS	9.44e-08	<0.01	GRM8 (5.7)	KCNH7 (5.4)	GRIN2A (5.3)	MCHR2 (5.2)	CRHR1 (5.1)	PTPRT (5.0)	KCNIP2 (4.8)	KCTD16 (4.5)	OPRL1 (4.5)	HECW1 (4.4)	GRIA4 (4.2)	KCNMA1 (4.2)	LRRTM4 (4.1)	KCNQ5 (4.1)	HS6ST3 (4.1)	CNTNAP5 (4.1)	STMN3 (3.8)	LRRC7 (3.7)	AGBL4 (3.7)	GPR52 (3.5)	IGSF9B (3.4)	NECAB3 (3.4)	PSD (3.4)	CACNB2 (3.3)	CSMD1 (3.3)
GO Gene Ontology	GO:0001508	regulation of action potential	0.00106	<0.05	CARNS1 (5.3)	FIGN (4.3)	CLDN11 (4.1)	AATK (4.0)	KCTD16 (3.6)	LRRTM4 (3.6)	GRIA4 (3.4)	GPRC5B (3.4)	ENSG00000227480 (3.3)	NLGN1 (3.1)	KLHL32 (3.0)	C1QL1 (3.0)	LPHN3 (3.0)	CNTNAP5 (2.9)	KCNAB1 (2.9)	NOVA1 (2.9)	LRRC7 (2.9)	LRRN1 (2.9)	RPL23AP22 (2.9)	ENSG00000234108 (2.8)	SLCO1A2 (2.8)	ANKRD20A11P (2.8)	GFAP (2.8)	CSMD1 (2.8)	GRIK2 (2.8)
GO Gene Ontology	GO:0001764	neuron migration	0.000555	<0.05	SRRM4 (4.6)	ELAVL4 (4.3)	FAM184A (3.9)	POU4F1 (3.8)	ELAVL2 (3.7)	ROBO2 (3.7)	NRN1 (3.6)	C10orf140 (3.5)	ENSG00000235885 (3.4)	ASXL3 (3.4)	ENSG00000225050 (3.3)	MYT1 (3.3)	BAI3 (3.2)	ENSG00000245719 (3.2)	STMN2 (3.1)	C14orf162 (3.0)	TOX3 (3.0)	TFAP2D (3.0)	CACNA2D1 (3.0)	NEUROG3 (2.9)	MDGA1 (2.9)	FAM167A (2.8)	HOXB8 (2.8)	CTNND2 (2.8)	PMS2P4 (2.8)
GO Gene Ontology	GO:0003001	generation of a signal involved in cell-cell signaling	0.000716	<0.05	PCSK1 (4.7)	ENSG00000254936 (4.0)	ELAVL4 (3.9)	KCNH7 (3.8)	NEGR1 (3.7)	PCSK2 (3.7)	PCLO (3.7)	NRSN1 (3.6)	KSR2 (3.4)	EML6 (3.3)	NPY (3.3)	KCTD16 (3.2)	PTPRT (3.1)	ICA1L (3.1)	NTRK1 (3.0)	STMN3 (3.0)	MYT1 (2.9)	RIMS2 (2.9)	SCAMP5 (2.9)	PCDH9 (2.9)	POU6F2 (2.8)	KLHL32 (2.8)	PAX4 (2.8)	ENSG00000254556 (2.8)	NEUROG3 (2.8)
GO Gene Ontology	GO:0004714	transmembrane receptor protein tyrosine kinase activity	0.00032	<0.05	PODXL (4.5)	SOX18 (3.7)	ELTD1 (3.7)	ODZ2 (3.5)	PARD3 (3.5)	LRP4 (3.4)	NEO1 (3.3)	EPHA4 (3.2)	SAMD5 (3.1)	GPC6 (3.0)	LAMA5 (3.0)	SOX7 (3.0)	AUTS2 (3.0)	ANGPTL2 (2.9)	STAB1 (2.9)	GPRC5B (2.9)	PLXNA2 (2.9)	ALCAM (2.9)	USHBP1 (2.8)	LMX1B (2.8)	INHBB (2.8)	POU2F3 (2.7)	NDST4 (2.7)	PRSS12 (2.7)	EDNRB (2.6)
GO Gene Ontology	GO:0004890	GABA-A receptor activity	0.00082	<0.05	GRIN2A (5.7)	CNTNAP4 (5.5)	PRMT8 (5.5)	KCNAB1 (5.2)	DBC1 (5.2)	CDH8 (5.1)	LRRC7 (4.6)	MDGA2 (4.6)	GRIA4 (4.6)	GRIA1 (4.5)	C14orf162 (4.5)	PCLO (4.4)	UNC13C (4.4)	DLGAP1 (4.4)	ENSG00000224116 (4.1)	NRXN3 (4.0)	ENSG00000234352 (4.0)	NDST3 (3.9)	SLC32A1 (3.8)	HPCAL4 (3.7)	CDH9 (3.6)	HECW1 (3.5)	MYT1L (3.5)	SLCO1A2 (3.5)	RBFOX3 (3.4)
GO Gene Ontology	GO:0005216	ion channel activity	0.000198	<0.05	GRIA4 (4.8)	GRIN2A (4.5)	KCNH7 (4.4)	PCLO (4.3)	OPRL1 (4.3)	CRHR1 (4.2)	HECW1 (4.2)	PTPRT (4.1)	CA10 (3.9)	PRMT8 (3.8)	RBFOX3 (3.7)	DBC1 (3.6)	RBFOX1 (3.5)	KCNAB1 (3.5)	KCTD16 (3.5)	LRRC7 (3.5)	NRXN3 (3.5)	GRIA1 (3.4)	CSMD1 (3.4)	DLGAP1 (3.3)	KCNIP2 (3.3)	RIMS2 (3.3)	BAI3 (3.3)	GRM8 (3.3)	CACNA2D1 (3.2)
GO Gene Ontology	GO:0005227	calcium activated cation channel activity	0.000286	<0.05	KLHL32 (4.2)	LMOD1 (4.1)	PART1 (3.8)	SUN5 (3.7)	ENSG00000253734 (3.5)	CACNB2 (3.4)	GPR75 (3.3)	SPATA19 (3.3)	UNC13B (3.2)	ATP10A (3.2)	PCLO (3.1)	DUSP26 (3.0)	PRAC (3.0)	PADI2 (2.9)	KCNH7 (2.9)	KCNMA1 (2.9)	ENSG00000234108 (2.9)	C8orf74 (2.9)	C17orf74 (2.9)	ENSG00000224116 (2.8)	CNTNAP4 (2.8)	TACC1 (2.7)	DNAH8 (2.6)	ENSG00000248079 (2.6)	ENSG00000231175 (2.6)
GO Gene Ontology	GO:0005230	extracellular ligand-gated ion channel activity	0.00133	<0.05	GRIA4 (7.0)	DBC1 (5.2)	OPRL1 (5.1)	NDST3 (4.8)	GRIA1 (4.8)	CNTN6 (4.6)	CDH8 (4.5)	DLGAP1 (4.5)	CA10 (4.4)	KCNAB1 (4.4)	CNTNAP4 (4.4)	MDGA2 (4.4)	ENSG00000224116 (4.0)	PTPRT (4.0)	PCLO (3.9)	LRRTM4 (3.9)	CRHR1 (3.7)	LRRC7 (3.7)	ENSG00000235885 (3.7)	BAI3 (3.6)	NTNG1 (3.5)	C14orf162 (3.5)	HECW1 (3.5)	GPR75 (3.5)	NRXN3 (3.4)
GO Gene Ontology	GO:0005251	delayed rectifier potassium channel activity	0.00049	<0.05	GRM8 (4.4)	KCNH7 (4.4)	GPR52 (4.0)	CNTNAP5 (3.7)	HCN4 (3.4)	MYBPC3 (3.4)	LRRN1 (3.2)	IRX4 (3.2)	FILIP1 (3.2)	NPBWR2 (3.1)	SNORD8 (3.0)	CNTNAP2 (3.0)	DUSP26 (3.0)	PTPRT (3.0)	KCNIP2 (2.9)	CHRM2 (2.9)	CORIN (2.9)	HECW1 (2.9)	ENSG00000182329 (2.9)	CRHR1 (2.8)	STMN3 (2.8)	ATP5G2P1 (2.8)	RPP25 (2.8)	CRTAC1 (2.7)	GRIN2A (2.7)
GO Gene Ontology	GO:0005253	anion channel activity	0.000841	<0.05	KCNAB1 (5.1)	UNC13C (4.7)	CNTNAP4 (4.5)	GRIA4 (4.3)	PCLO (4.1)	MDGA2 (4.0)	CDH8 (4.0)	PRMT8 (3.4)	KLHL32 (3.4)	AIFM3 (3.2)	CNGA1 (3.1)	CNTNAP2 (3.0)	DBC1 (3.0)	DLGAP1 (2.9)	GRM8 (2.9)	GRIN2A (2.9)	LRRC7 (2.9)	SLC32A1 (2.9)	LY86-AS1 (2.9)	GRIA1 (2.8)	GPRC5B (2.8)	NDST3 (2.8)	TRPM3 (2.8)	ENSG00000249231 (2.8)	NRXN3 (2.7)
GO Gene Ontology	GO:0005254	chloride channel activity	0.00106	<0.05	KCNAB1 (5.0)	CNTNAP4 (4.9)	UNC13C (4.5)	GRIA4 (4.2)	MDGA2 (4.2)	PCLO (4.2)	CDH8 (3.8)	AIFM3 (3.5)	KLHL32 (3.5)	PRMT8 (3.4)	GRIN2A (3.4)	LRRC7 (3.2)	GRM8 (3.2)	DLGAP1 (3.1)	CNGA1 (3.1)	CNTNAP2 (3.1)	GRIA1 (2.9)	DBC1 (2.9)	SLC32A1 (2.8)	BAI3 (2.8)	CACNB2 (2.8)	TRPM3 (2.8)	ENSG00000231792 (2.7)	NRXN3 (2.7)	LY86-AS1 (2.7)
GO Gene Ontology	GO:0005261	cation channel activity	0.0017	<0.05	KCNH7 (4.6)	CRHR1 (4.3)	OPRL1 (4.0)	KCTD16 (3.9)	GRIN2A (3.9)	HECW1 (3.9)	NTRK1 (3.8)	PCLO (3.8)	PTPRT (3.7)	RBFOX3 (3.7)	KCNMA1 (3.7)	GRIA4 (3.6)	MCHR2 (3.5)	CACNA2D1 (3.4)	RBFOX1 (3.4)	PRMT8 (3.4)	CSMD1 (3.4)	STMN3 (3.3)	HS6ST3 (3.3)	KCNIP2 (3.3)	CNTNAP5 (3.2)	GRM8 (3.2)	KCNQ5 (3.2)	PSD (3.1)	MYT1 (3.1)
GO Gene Ontology	GO:0005516	calmodulin binding	0.000594	<0.05	KCNQ5 (5.2)	RBFOX1 (5.1)	PRMT8 (4.0)	LMOD1 (3.9)	TPM2 (3.8)	GRIN2A (3.7)	FOXP1 (3.6)	HPCAL4 (3.5)	RBFOX3 (3.4)	PSD (3.4)	MYADML2 (3.3)	KCNMA1 (3.2)	DUSP26 (3.1)	MYOM2 (3.0)	NPY (3.0)	PTK2B (2.9)	CAMK2G (2.9)	KCNAB1 (2.8)	IL17D (2.8)	ACYP2 (2.7)	PART1 (2.6)	TNNC1 (2.5)	ACTN1 (2.5)	SCAI (2.5)	LRRC7 (2.5)
GO Gene Ontology	GO:0006536	glutamate metabolic process	0.00122	<0.05	UPP2 (5.3)	ANKRD20A11P (3.8)	CPN1 (3.6)	SLCO1B3 (3.6)	CDH9 (3.2)	ENSG00000257407 (3.1)	SLCO1B1 (3.1)	PKHD1 (3.0)	AGBL2 (3.0)	EML6 (3.0)	TAT (2.9)	SLC32A1 (2.9)	ENSG00000231175 (2.8)	SLC4A9 (2.8)	RMST (2.8)	GLYCTK (2.8)	ENSG00000226733 (2.7)	PIPOX (2.6)	DCXR (2.5)	GAN (2.5)	C12orf59 (2.4)	CYP1A1 (2.3)	ENSG00000253766 (2.3)	ZNF304 (2.3)	PMS2P4 (2.3)
GO Gene Ontology	GO:0007158	neuron cell-cell adhesion	0.00149	<0.05	LRRTM4 (7.2)	MDGA2 (6.4)	LPHN3 (5.6)	MYT1 (5.6)	NLGN1 (5.6)	GRIA4 (5.5)	CA10 (5.4)	LSAMP (5.3)	CNTNAP5 (5.3)	ASTN2 (4.6)	CNTN6 (4.5)	GRIK2 (4.3)	NCAN (4.0)	BAI3 (4.0)	DLGAP1 (3.8)	AGBL4 (3.7)	ENSG00000225706 (3.7)	NOVA1 (3.5)	NEGR1 (3.4)	PTPRD (3.3)	KLHL32 (3.3)	CSMD1 (3.3)	PCDH9 (3.2)	GRIA1 (3.1)	IL17D (3.1)
GO Gene Ontology	GO:0007626	locomotory behavior	0.00107	<0.05	CNTNAP5 (4.0)	NTNG1 (3.8)	TFAP2D (3.6)	DRD2 (3.6)	HS6ST3 (3.5)	LRRTM4 (3.4)	ASTN2 (3.3)	CRHR1 (3.1)	C1QTNF4 (3.0)	CA10 (3.0)	HCN4 (3.0)	C1QL1 (3.0)	OPRL1 (3.0)	NLGN2 (2.9)	LSAMP (2.8)	SLC32A1 (2.8)	CDH8 (2.8)	CLDN11 (2.8)	NRSN1 (2.8)	GRIA4 (2.7)	CNTNAP4 (2.7)	GRM8 (2.7)	ENSG00000163364 (2.6)	MCHR2 (2.6)	PTPRO (2.5)
GO Gene Ontology	GO:0007632	visual behavior	0.00104	<0.05	TRIM66 (4.8)	DRD2 (4.2)	HS6ST3 (3.6)	SLC32A1 (3.5)	PDE10A (3.5)	RAB9BP1 (3.4)	ENSG00000182329 (3.4)	LRRC7 (3.4)	DLG4 (3.2)	KCNIP2 (3.2)	LINC00358 (3.2)	PRMT8 (3.2)	XKR6 (3.1)	GPR27 (3.0)	PSD (3.0)	MCHR2 (2.8)	ENSG00000231792 (2.7)	KCNAB1 (2.7)	IGSF9B (2.6)	STMN3 (2.6)	C11orf49 (2.6)	HPCAL4 (2.5)	CDH22 (2.5)	C1QTNF4 (2.5)	KSR2 (2.5)
GO Gene Ontology	GO:0008021	synaptic vesicle	0.000256	<0.05	NRSN1 (6.3)	PCSK2 (5.8)	ELAVL4 (5.2)	NPY (4.9)	STMN2 (4.7)	AATK (4.4)	DRD2 (4.4)	MYT1L (4.1)	OPRL1 (4.0)	DUSP26 (4.0)	PCLO (3.9)	ELAVL2 (3.8)	HPCAL4 (3.7)	C1QTNF4 (3.6)	NTRK1 (3.5)	SCAMP5 (3.5)	PCSK1 (3.5)	KSR2 (3.5)	STMN3 (3.4)	DLG4 (3.4)	BAI3 (3.3)	ATP13A2 (3.2)	LINGO2 (3.2)	NRXN3 (3.2)	DBNDD1 (3.1)
GO Gene Ontology	GO:0008188	neuropeptide receptor activity	0.00101	<0.05	OPRL1 (5.1)	CDH8 (4.6)	GRM8 (4.5)	PTPRT (4.5)	LINGO2 (4.1)	NPY (3.7)	RERG (3.5)	CRHR1 (3.4)	CDH9 (3.3)	TCERG1L (3.2)	CCDC85A (3.2)	CPNE4 (3.1)	AGTR1 (3.0)	NTNG1 (3.0)	ENSG00000236772 (2.9)	C9orf93 (2.9)	CLRN1-AS1 (2.9)	PAX4 (2.9)	TTLL6 (2.9)	DCC (2.7)	GPR75 (2.6)	OCA2 (2.6)	BAI3 (2.6)	ENSG00000253695 (2.6)	DAB1 (2.6)
GO Gene Ontology	GO:0008328	ionotropic glutamate receptor complex	0.00164	<0.05	C1QL1 (5.8)	LRRC7 (5.5)	BAI2 (5.5)	NCAN (5.4)	GRIA1 (5.4)	ENSG00000224116 (5.3)	DLGAP1 (4.9)	LRRTM4 (4.9)	DBC1 (4.9)	CA10 (4.7)	PTPRT (4.6)	PSD (4.6)	GRIA4 (4.3)	DAB1 (4.3)	GPR27 (4.2)	ASTN2 (4.1)	NLGN2 (4.1)	CDH22 (3.7)	DLG4 (3.6)	CSMD1 (3.6)	OPRL1 (3.6)	MDGA2 (3.6)	NLGN1 (3.6)	HPCAL4 (3.5)	HS6ST3 (3.5)
GO Gene Ontology	GO:0008542	visual learning	0.000446	<0.05	TRIM66 (4.7)	DRD2 (4.4)	HS6ST3 (3.8)	PDE10A (3.6)	SLC32A1 (3.6)	GPR27 (3.4)	RAB9BP1 (3.4)	KCNIP2 (3.3)	LRRC7 (3.2)	ENSG00000182329 (3.2)	DLG4 (3.1)	PRMT8 (3.1)	PSD (2.9)	XKR6 (2.9)	C1QTNF4 (2.7)	NLGN2 (2.7)	KSR2 (2.7)	KCNAB1 (2.7)	IGSF9B (2.6)	STMN3 (2.6)	LINC00358 (2.6)	LINC00459 (2.6)	MCHR2 (2.5)	CDH8 (2.5)	RPL23AP22 (2.5)
GO Gene Ontology	GO:0009187	cyclic nucleotide metabolic process	0.00103	<0.05	GPR52 (4.5)	ENSG00000233399 (3.8)	RPL23AP22 (3.5)	HS6ST3 (3.5)	CNTNAP5 (3.2)	MGAT4C (3.2)	HCN4 (3.2)	OR10J1 (3.2)	KCNK13 (3.0)	CCDC85A (2.9)	PDE10A (2.9)	IFLTD1 (2.8)	MCHR2 (2.8)	PTPRT (2.8)	SLC32A1 (2.7)	DRD2 (2.6)	ENSG00000259070 (2.6)	ENSG00000225050 (2.6)	FAM150B (2.6)	POU6F2 (2.6)	CDH8 (2.6)	OPRL1 (2.6)	KLHL32 (2.6)	HIGD1B (2.5)	C1QL1 (2.5)
GO Gene Ontology	GO:0010001	glial cell differentiation	0.000993	<0.05	NCAN (4.2)	SOX5 (4.0)	CDH6 (3.6)	C1QL1 (3.4)	EDNRB (3.3)	C10orf140 (3.2)	NEUROG3 (3.1)	CTNND2 (3.0)	C10orf114 (3.0)	ENSG00000224911 (3.0)	GFAP (2.9)	POU4F1 (2.8)	LRRC4 (2.8)	LHX2 (2.7)	MYT1 (2.7)	SALL1 (2.7)	CDH4 (2.6)	FIGN (2.6)	LSAMP (2.6)	ENSG00000237187 (2.6)	NLGN1 (2.5)	CRTAC1 (2.5)	SLCO1A2 (2.5)	ZNF608 (2.4)	LPHN3 (2.4)
GO Gene Ontology	GO:0010594	regulation of endothelial cell migration	0.000749	<0.05	USHBP1 (4.6)	LINGO2 (4.5)	CDH13 (4.1)	DNAH12 (3.5)	ELTD1 (3.4)	SOX18 (3.4)	SPAG4 (3.2)	CCDC85A (3.2)	SOX7 (3.0)	C17orf74 (2.9)	LINC00208 (2.8)	GLP1R (2.8)	HIGD1B (2.7)	PLXNA2 (2.7)	ENSG00000229043 (2.6)	FUT11 (2.6)	CCDC141 (2.6)	APBB2 (2.6)	INHBB (2.6)	NRG1 (2.5)	PCDH9 (2.5)	PLCL1 (2.5)	SEMA6D (2.4)	LINC00176 (2.4)	FRMD4A (2.4)
GO Gene Ontology	GO:0010720	positive regulation of cell development	0.000271	<0.05	STK33 (3.7)	ENSG00000227839 (3.5)	LPHN3 (3.2)	ENSG00000236338 (2.9)	CDH6 (2.9)	SALL1 (2.9)	OAF (2.9)	ENSG00000163364 (2.9)	FRMD4A (2.8)	NR2F1 (2.8)	ENSG00000255117 (2.7)	NPB (2.7)	GPR25 (2.7)	C1QL1 (2.6)	RAC3 (2.6)	GJC1 (2.6)	PHF23 (2.6)	FOXP2 (2.6)	HOXB8 (2.5)	BDNF (2.5)	ASXL3 (2.5)	CDH22 (2.5)	TP53I13 (2.4)	ITGA11 (2.3)	ENSG00000254235 (2.3)
GO Gene Ontology	GO:0014075	response to amine stimulus	0.000393	<0.05	C20orf203 (3.9)	DRD2 (3.8)	CTAGE11P (3.6)	WDSUB1 (3.5)	C10orf55 (3.1)	PRSS55 (3.1)	NPY (3.1)	CSMD1 (2.6)	TFAP2B (2.4)	RCN1 (2.4)	KCNQ5 (2.3)	PLAU (2.3)	XKR6 (2.3)	ENSG00000250075 (2.3)	LRRTM4 (2.3)	PYCR1 (2.3)	ENSG00000250608 (2.2)	C11orf72 (2.2)	ENSG00000236778 (2.2)	SLC32A1 (2.2)	CDH8 (2.2)	DNAH12 (2.2)	TNC (2.2)	ENSG00000227782 (2.1)	ENSG00000246082 (2.1)
GO Gene Ontology	GO:0015079	potassium ion transmembrane transporter activity	0.000547	<0.05	CRHR1 (5.7)	KCNH7 (5.0)	GRIN2A (4.2)	ESRRG (3.9)	STMN3 (3.8)	GRIA4 (3.7)	OPRL1 (3.7)	RBFOX3 (3.6)	KCTD16 (3.5)	NECAB3 (3.5)	HECW1 (3.4)	MCHR2 (3.4)	C14orf162 (3.3)	PCLO (3.3)	CACNB2 (3.2)	DLGAP1 (3.2)	PTPRT (3.2)	PCSK1 (3.1)	PCSK2 (3.1)	GRM8 (3.0)	PSD (2.9)	KCNQ5 (2.9)	ASTN2 (2.9)	DBC1 (2.8)	NRXN3 (2.8)
GO Gene Ontology	GO:0015267	channel activity	0.000293	<0.05	GRIA4 (4.8)	GRIN2A (4.6)	OPRL1 (4.4)	PCLO (4.2)	KCNH7 (4.2)	HECW1 (4.1)	CRHR1 (4.0)	PTPRT (3.8)	PRMT8 (3.8)	CA10 (3.7)	RBFOX3 (3.5)	RBFOX1 (3.5)	LRRC7 (3.4)	GRIA1 (3.3)	DBC1 (3.3)	RIMS2 (3.3)	KCNAB1 (3.3)	DLGAP1 (3.3)	CSMD1 (3.3)	KCTD16 (3.3)	STMN3 (3.2)	GRM8 (3.2)	KCNIP2 (3.2)	NRXN3 (3.2)	CACNB2 (3.2)
GO Gene Ontology	GO:0016079	synaptic vesicle exocytosis	0.000194	<0.05	SRRM4 (4.7)	RBFOX3 (3.8)	ELAVL4 (3.5)	IGSF9B (3.5)	C14orf162 (3.4)	ELAVL2 (3.3)	HECW1 (3.3)	PCLO (3.2)	KSR2 (3.2)	PSD (3.1)	FAM205A (3.0)	DCDC5 (3.0)	NRXN3 (2.9)	STMN3 (2.9)	ICA1L (2.9)	TMEM8B (2.9)	KCNMA1 (2.9)	ENSG00000257747 (2.9)	ENSG00000250819 (2.8)	KCTD16 (2.8)	NECAB3 (2.8)	RIMS2 (2.8)	ENSG00000227782 (2.7)	MADD (2.7)	NRSN1 (2.6)
GO Gene Ontology	GO:0016514	SWI/SNF complex	0.000915	<0.05	PBRM1 (4.5)	KIAA1267 (3.9)	GIT1 (3.8)	ATN1 (3.7)	RPRD2 (3.5)	CHD8 (3.2)	SUGP2 (3.0)	AUTS2 (2.9)	ANKRD13B (2.8)	KDM4B (2.7)	ENSG00000243224 (2.7)	INTS1 (2.7)	GBF1 (2.6)	PAX4 (2.6)	TLN1 (2.6)	PARP1 (2.6)	SND1 (2.5)	BCL11A (2.5)	ZNF608 (2.4)	FAM205A (2.4)	NEK4 (2.4)	ZFHX3 (2.4)	ENSG00000234108 (2.3)	WDR82 (2.2)	MAP2K5 (2.2)
GO Gene Ontology	GO:0016917	GABA receptor activity	0.000533	<0.05	GRIN2A (5.7)	PRMT8 (5.4)	DBC1 (5.3)	CNTNAP4 (5.1)	CDH8 (4.9)	KCNAB1 (4.7)	GRIA4 (4.7)	C14orf162 (4.6)	LRRC7 (4.4)	UNC13C (4.4)	MDGA2 (4.4)	GRIA1 (4.4)	PCLO (4.3)	NRXN3 (4.2)	DLGAP1 (4.2)	HPCAL4 (3.9)	ENSG00000234352 (3.8)	HECW1 (3.7)	SLC32A1 (3.6)	ENSG00000224116 (3.6)	NDST3 (3.6)	CDH9 (3.5)	MYT1L (3.4)	CNTN6 (3.4)	RIMS2 (3.4)
GO Gene Ontology	GO:0019935	cyclic-nucleotide-mediated signaling	0.000505	<0.05	GPR52 (3.9)	OR10J1 (3.5)	CDH8 (3.4)	EML6 (3.2)	NEGR1 (3.2)	HCN4 (3.2)	PTPRT (3.1)	HS6ST3 (3.0)	GRM8 (3.0)	ENSG00000259070 (3.0)	PAX4 (3.0)	GPR75 (2.9)	LRRC7 (2.8)	KCNK13 (2.8)	KCNH7 (2.8)	CNTNAP5 (2.8)	MDGA1 (2.8)	NEUROG3 (2.7)	NPBWR2 (2.7)	ENSG00000226249 (2.7)	MCHR2 (2.7)	DNAH1 (2.6)	CDH4 (2.6)	C5orf64 (2.6)	DAB1 (2.5)
GO Gene Ontology	GO:0021537	telencephalon development	0.000631	<0.05	C10orf140 (4.8)	DCC (4.8)	LHX2 (4.7)	SOX5 (4.4)	TFAP2D (4.4)	ROBO2 (4.1)	DLGAP1 (3.8)	WNT8B (3.8)	LRRC7 (3.3)	SLC32A1 (3.3)	ENSG00000225050 (3.3)	NEK11 (3.2)	CDH4 (3.0)	FAM172A (3.0)	ASXL3 (3.0)	NCAN (2.9)	ELAVL2 (2.9)	CNTN6 (2.9)	EPHA4 (2.9)	ODZ2 (2.9)	CNTNAP2 (2.8)	KCTD16 (2.8)	C14orf162 (2.8)	LRRC4 (2.7)	CPNE4 (2.7)
GO Gene Ontology	GO:0021543	pallium development	0.000232	<0.05	SOX5 (5.3)	LHX2 (4.6)	WNT8B (4.5)	C10orf140 (4.5)	DCC (4.4)	ENSG00000225050 (4.3)	ENSG00000182329 (4.0)	TFAP2D (3.7)	LRRC7 (3.6)	DLGAP1 (3.5)	ROBO2 (3.4)	LHCGR (3.4)	CNTNAP2 (3.3)	ENSG00000204684 (3.3)	ENSG00000234715 (3.2)	C14orf162 (3.2)	ELAVL2 (3.2)	CPNE4 (3.2)	EPHA7 (3.2)	GRIA1 (3.1)	C10orf114 (3.0)	SRRM4 (2.9)	LRRC4 (2.9)	SLC32A1 (2.9)	GRIK2 (2.8)
GO Gene Ontology	GO:0021795	cerebral cortex cell migration	0.000559	<0.05	ENSG00000234715 (3.8)	LOH12CR1 (3.8)	SOX5 (3.6)	CYB5D1 (3.5)	C16orf78 (3.4)	ENSG00000253766 (3.4)	IL17D (3.1)	TRAPPC6B (3.1)	ENSG00000251629 (3.1)	DCC (3.0)	ENSG00000225050 (3.0)	SPIRE1 (3.0)	C10orf140 (3.0)	ENSG00000255117 (3.0)	NOVA1 (2.9)	ANKRD45 (2.9)	LRRC4 (2.9)	ROBO2 (2.7)	ENSG00000229043 (2.7)	ZNF487P (2.6)	ENSG00000248908 (2.6)	SLC6A15 (2.6)	ENSG00000204684 (2.6)	CDH4 (2.6)	ENSG00000227782 (2.5)
GO Gene Ontology	GO:0021799	cerebral cortex radially oriented cell migration	0.000748	<0.05	SOX5 (5.2)	HECW1 (3.6)	ANKRD45 (3.6)	ENSG00000239275 (3.4)	ENSG00000227782 (3.4)	ENSG00000237013 (3.4)	IL17D (3.3)	CYB5D1 (3.3)	ENSG00000204684 (3.3)	TMEM102 (3.1)	ENSG00000229043 (3.1)	TTC19 (3.1)	TFAP2D (3.1)	ENSG00000259267 (3.0)	ENSG00000255117 (3.0)	ENSG00000236778 (2.9)	ENSG00000253766 (2.8)	DCC (2.8)	LRRC4 (2.8)	SLC6A15 (2.7)	ENSG00000245719 (2.6)	ENSG00000251676 (2.6)	NLGN2 (2.6)	CDH4 (2.6)	LHX2 (2.6)
GO Gene Ontology	GO:0021953	central nervous system neuron differentiation	0.000908	<0.05	ENSG00000225050 (5.0)	RAB9BP1 (4.7)	DCC (4.4)	HOXB1 (3.8)	ENSG00000234108 (3.6)	TFAP2D (3.6)	WNT8B (3.6)	C10orf140 (3.5)	LHX2 (3.5)	NOVA1 (3.4)	ENSG00000236338 (3.4)	AUTS2 (3.1)	CDH4 (3.1)	SLC32A1 (3.1)	NRN1 (2.9)	CNTNAP2 (2.9)	ENSG00000204684 (2.9)	CDH22 (2.8)	DMRTA1 (2.8)	CRTAC1 (2.8)	ELAVL2 (2.7)	SRRM4 (2.7)	NCAN (2.7)	NDST4 (2.7)	ODZ2 (2.7)
GO Gene Ontology	GO:0021954	central nervous system neuron development	0.000349	<0.05	ENSG00000225050 (4.2)	ENSG00000259070 (3.9)	ANKRD45 (3.5)	LHX2 (3.5)	ICA1L (3.4)	SLC32A1 (3.4)	ENSG00000204684 (3.3)	HECW1 (3.2)	AGBL4 (3.0)	PLXNA2 (3.0)	CPNE4 (3.0)	PDE10A (3.0)	KLHL29 (2.9)	C10orf140 (2.9)	ZNF331 (2.9)	AUTS2 (2.8)	CBFA2T2 (2.8)	FAM167A (2.8)	TDH (2.7)	ELAVL2 (2.7)	NCAN (2.7)	BCL11A (2.6)	ENSG00000225731 (2.6)	NOVA1 (2.6)	CNTNAP2 (2.6)
GO Gene Ontology	GO:0021955	central nervous system neuron axonogenesis	0.000494	<0.05	ZNF331 (4.0)	ENSG00000237013 (3.8)	ENSG00000236467 (3.8)	ASXL3 (3.8)	ENSG00000227782 (3.7)	ENSG00000251629 (3.5)	C17orf74 (3.5)	KLHL29 (3.3)	AGBL4 (3.3)	PIGL (3.2)	LHX2 (3.2)	ENOX1 (3.1)	NEK11 (3.1)	SMARCA2 (3.0)	FAM167A (3.0)	PART1 (2.9)	ANKRD45 (2.9)	PARD3B (2.9)	BCL11A (2.9)	ENSG00000259070 (2.9)	ENSG00000204684 (2.8)	NDST4 (2.7)	TTC19 (2.7)	HECW1 (2.6)	ENSG00000230525 (2.5)
GO Gene Ontology	GO:0021987	cerebral cortex development	0.000195	<0.05	SOX5 (4.9)	ENSG00000234715 (4.5)	C10orf140 (4.1)	CNTNAP2 (3.8)	TFAP2D (3.5)	HS6ST3 (3.4)	LHX2 (3.3)	ELAVL2 (3.3)	DCC (3.2)	LRRC4 (3.0)	TMTC2 (3.0)	ZNF804B (3.0)	SLC32A1 (2.9)	ENSG00000225050 (2.9)	CBFA2T2 (2.9)	CYB5D1 (2.8)	C14orf162 (2.8)	PTK2 (2.8)	ENSG00000237435 (2.8)	CTNND2 (2.8)	ENSG00000251629 (2.7)	ENSG00000259527 (2.7)	EPHA7 (2.7)	ENSG00000227782 (2.7)	KCTD16 (2.7)
GO Gene Ontology	GO:0022037	metencephalon development	0.000454	<0.05	GLYCTK-AS1 (5.6)	ENSG00000236338 (4.7)	ENSG00000253230 (4.2)	ENSG00000224911 (4.2)	SRRM4 (3.7)	ENSG00000225050 (3.6)	DCC (3.3)	CDH22 (3.3)	HOXB1 (3.2)	XKR6 (3.2)	CNTN6 (2.9)	DAOA (2.9)	ENSG00000227388 (2.9)	KLHL29 (2.8)	C10orf140 (2.7)	PCGEM1 (2.7)	TFAP2D (2.6)	KIAA1211 (2.6)	MDGA1 (2.5)	ENSG00000228560 (2.5)	ENSG00000214331 (2.5)	AIFM3 (2.5)	RELN (2.4)	LSAMP (2.4)	KLF17 (2.4)
GO Gene Ontology	GO:0022803	passive transmembrane transporter activity	0.000293	<0.05	GRIA4 (4.8)	GRIN2A (4.6)	OPRL1 (4.4)	PCLO (4.2)	KCNH7 (4.2)	HECW1 (4.1)	CRHR1 (4.0)	PTPRT (3.8)	PRMT8 (3.8)	CA10 (3.7)	RBFOX3 (3.5)	RBFOX1 (3.5)	LRRC7 (3.4)	GRIA1 (3.3)	DBC1 (3.3)	RIMS2 (3.3)	KCNAB1 (3.3)	DLGAP1 (3.3)	CSMD1 (3.3)	KCTD16 (3.3)	STMN3 (3.2)	GRM8 (3.2)	KCNIP2 (3.2)	NRXN3 (3.2)	CACNB2 (3.2)
GO Gene Ontology	GO:0022838	substrate-specific channel activity	0.000281	<0.05	GRIA4 (4.8)	GRIN2A (4.6)	OPRL1 (4.3)	KCNH7 (4.3)	PCLO (4.3)	HECW1 (4.2)	CRHR1 (4.1)	PTPRT (3.9)	PRMT8 (3.8)	CA10 (3.8)	RBFOX3 (3.6)	GRIA1 (3.5)	LRRC7 (3.5)	DBC1 (3.5)	RBFOX1 (3.5)	KCTD16 (3.5)	KCNAB1 (3.5)	CSMD1 (3.4)	NRXN3 (3.4)	BAI3 (3.3)	RIMS2 (3.3)	DLGAP1 (3.3)	KCNIP2 (3.2)	GRM8 (3.2)	CNTNAP5 (3.1)
GO Gene Ontology	GO:0023061	signal release	0.000716	<0.05	PCSK1 (4.7)	ENSG00000254936 (4.0)	ELAVL4 (3.9)	KCNH7 (3.8)	NEGR1 (3.7)	PCSK2 (3.7)	PCLO (3.7)	NRSN1 (3.6)	KSR2 (3.4)	EML6 (3.3)	NPY (3.3)	KCTD16 (3.2)	PTPRT (3.1)	ICA1L (3.1)	NTRK1 (3.0)	STMN3 (3.0)	MYT1 (2.9)	RIMS2 (2.9)	SCAMP5 (2.9)	PCDH9 (2.9)	POU6F2 (2.8)	KLHL32 (2.8)	PAX4 (2.8)	ENSG00000254556 (2.8)	NEUROG3 (2.8)
GO Gene Ontology	GO:0030135	coated vesicle	0.00156	<0.05	NRSN1 (5.3)	ELAVL4 (3.9)	PCSK2 (3.9)	NPY (3.8)	PCLO (3.6)	WDR7 (3.4)	PCSK1 (3.4)	GBF1 (3.3)	ATP13A2 (3.3)	NISCH (3.3)	SND1 (3.2)	MADD (3.2)	FAM114A1 (3.2)	STMN2 (3.1)	KIAA0913 (3.1)	DRD2 (3.1)	MYT1L (3.1)	DUSP26 (3.0)	CNTNAP4 (3.0)	DLG4 (2.9)	TMEM30A (2.9)	ARF4 (2.9)	NTRK1 (2.8)	SCAMP5 (2.6)	BET1 (2.6)
GO Gene Ontology	GO:0030136	clathrin-coated vesicle	0.000212	<0.05	NRSN1 (6.0)	ELAVL4 (4.9)	PCSK2 (4.6)	NPY (4.2)	STMN2 (4.0)	ATP13A2 (4.0)	PCLO (4.0)	PCSK1 (3.8)	MADD (3.7)	WDR7 (3.5)	DUSP26 (3.5)	NTRK1 (3.5)	AATK (3.4)	DRD2 (3.3)	SCAMP5 (3.2)	DLG4 (3.2)	MYT1L (3.2)	CNTNAP4 (3.1)	OPRL1 (2.9)	KSR2 (2.9)	P2RY12 (2.9)	RPP25 (2.9)	ELAVL2 (2.8)	EPB41L1 (2.8)	HPCAL4 (2.7)
GO Gene Ontology	GO:0030313	cell envelope	0.000225	<0.05	GRIA4 (6.9)	LRRTM4 (6.3)	CA10 (6.1)	MDGA2 (5.4)	DBC1 (5.3)	CNTN6 (5.2)	GRIK2 (5.1)	NLGN1 (5.0)	LRRC7 (4.9)	PTPRT (4.9)	C1QL1 (4.8)	NOVA1 (4.7)	GRIA1 (4.7)	ASTN2 (4.7)	LSAMP (4.7)	NCAN (4.6)	LPHN3 (4.5)	BAI2 (4.5)	DLGAP1 (4.4)	CSMD1 (4.2)	DAB1 (4.1)	DCDC5 (4.1)	ENSG00000224116 (3.8)	BAI3 (3.8)	IGSF9B (3.6)
GO Gene Ontology	GO:0030516	regulation of axon extension	0.00024	<0.05	ENSG00000233723 (4.3)	ENSG00000259527 (4.0)	ENSG00000248908 (3.6)	PRSS12 (3.4)	HECW1 (3.4)	DNAH8 (3.1)	FRMD4A (3.0)	RUSC2 (2.9)	ENSG00000227782 (2.8)	ENSG00000245719 (2.8)	HS6ST3 (2.8)	DAOA (2.8)	TCERG1L (2.7)	NPB (2.6)	ATP13A2 (2.6)	BTBD9 (2.6)	CTNNA3 (2.5)	NCOR1 (2.5)	TP53I13 (2.5)	DIAPH3-AS1 (2.4)	ENSG00000253887 (2.4)	C9orf128 (2.4)	C15orf17 (2.3)	C17orf81 (2.3)	NLGN2 (2.3)
GO Gene Ontology	GO:0030662	coated vesicle membrane	0.0016	<0.05	GBF1 (4.5)	NRSN1 (4.4)	PCSK2 (4.1)	MYT1L (3.8)	ARF4 (3.7)	PCLO (3.7)	WDR7 (3.7)	DRD2 (3.6)	SND1 (3.6)	FAM114A1 (3.6)	DLG4 (3.5)	MADD (3.5)	BET1 (3.5)	PCSK1 (3.3)	STMN2 (3.2)	ELAVL4 (3.2)	BAI2 (3.2)	NISCH (3.1)	SEC23A (3.1)	ATP13A2 (3.1)	ROBO2 (3.0)	KIAA0913 (3.0)	SRP72 (3.0)	NPY (2.9)	SCAMP5 (2.9)
GO Gene Ontology	GO:0030672	synaptic vesicle membrane	0.00108	<0.05	PCSK2 (6.5)	NRSN1 (5.7)	MYT1L (5.1)	ELAVL4 (4.7)	DLG4 (4.6)	STMN2 (4.4)	RBFOX3 (4.3)	DRD2 (4.2)	NRXN3 (4.1)	PCSK1 (4.1)	NPY (4.1)	AATK (4.1)	HPCAL4 (4.1)	SCAMP5 (3.9)	PCLO (3.9)	OPRL1 (3.9)	ELAVL2 (3.8)	CPNE4 (3.7)	CRHR1 (3.7)	STMN3 (3.6)	HECW1 (3.5)	PSD (3.5)	UNC13C (3.4)	RIMS2 (3.4)	C1QTNF4 (3.4)
GO Gene Ontology	GO:0030902	hindbrain development	0.000596	<0.05	GLYCTK-AS1 (4.7)	KLHL29 (4.6)	ENSG00000230148 (4.5)	HOXB3 (4.4)	ENSG00000236338 (4.3)	NRN1 (4.1)	ENSG00000224911 (4.0)	PPAPDC1A (3.9)	HOXB8 (3.7)	GRM8 (3.7)	HOXB1 (3.7)	SRRM4 (3.6)	ENSG00000233101 (3.4)	PMS2P4 (3.4)	ENSG00000227388 (3.4)	HOXB5 (3.3)	HOXB6 (3.3)	RUSC2 (3.2)	EBF3 (3.1)	TFAP2D (3.1)	ENSG00000163364 (3.0)	CDH22 (2.9)	MDGA1 (2.9)	DCC (2.8)	ENSG00000253230 (2.8)
GO Gene Ontology	GO:0032279	asymmetric synapse	0.00106	<0.05	GRIN2A (5.8)	KCNQ5 (5.7)	LRRTM4 (5.2)	PTPRT (4.8)	CDH9 (4.8)	BAI2 (4.7)	LRRC7 (4.5)	CSMD1 (4.3)	DLGAP1 (4.3)	NPY (4.0)	GRIA1 (4.0)	NCAN (3.9)	ENSG00000233723 (3.7)	DAB1 (3.7)	DBC1 (3.7)	PSD (3.6)	HS6ST3 (3.4)	PRMT8 (3.4)	GRIA4 (3.3)	CA10 (3.3)	KCNAB1 (3.3)	KCNIP2 (3.2)	CDH8 (3.2)	SEMA6D (3.1)	KCNH7 (3.1)
GO Gene Ontology	GO:0033555	multicellular organismal response to stress	0.00046	<0.05	CDH9 (5.8)	GRM8 (4.8)	KCTD16 (4.4)	NTRK1 (4.1)	ENSG00000255496 (4.1)	CHRM2 (4.0)	ENSG00000224116 (3.8)	LRRC7 (3.6)	CSMD1 (3.5)	ANKRD45 (3.4)	ICA1L (3.2)	ENSG00000251160 (3.2)	KCNQ5 (3.2)	TFAP2D (3.1)	ENSG00000225775 (3.1)	NPY (3.1)	MYT1L (3.0)	C10orf114 (2.9)	ZNF804A (2.8)	PCLO (2.8)	LINC00459 (2.8)	NRXN3 (2.8)	ENSG00000237374 (2.7)	MCHR2 (2.7)	C8orf12 (2.6)
GO Gene Ontology	GO:0034330	cell junction organization	0.0012	<0.05	ENSG00000230937 (4.5)	KIAA1217 (4.0)	CSMD1 (3.6)	ACTN1 (3.4)	DAOA (3.3)	ENSG00000231100 (3.3)	SLC39A13 (3.2)	PRKCDBP (2.9)	NRG1 (2.9)	IRX4 (2.8)	ASXL3 (2.8)	ODZ2 (2.8)	LINC00470 (2.7)	LAMA5 (2.7)	CCDC92 (2.7)	LINC00208 (2.7)	RUSC2 (2.6)	PARD3B (2.6)	CNTN6 (2.6)	KRT8P12 (2.6)	LRRTM4 (2.6)	FAM167A (2.5)	TLN1 (2.5)	ENSG00000204684 (2.5)	LMOD1 (2.4)
GO Gene Ontology	GO:0034332	adherens junction organization	0.000236	<0.05	LRRTM4 (4.4)	CSMD1 (4.2)	CNTN6 (4.1)	CNTN5 (4.0)	C9orf93 (3.7)	ENSG00000233723 (3.5)	ENSG00000237435 (3.5)	TANC1 (3.5)	ASXL3 (3.4)	FAM167A (3.2)	AGBL4 (3.2)	ENSG00000249862 (3.1)	GRIK2 (3.0)	PTPRD (3.0)	LINGO2 (2.9)	NRXN3 (2.9)	TUSC3 (2.9)	NRG1 (2.9)	SKIL (2.9)	ENSG00000253766 (2.8)	SGCZ (2.8)	PCDH7 (2.8)	CCDC85A (2.8)	MDGA2 (2.7)	ENSG00000204684 (2.7)
GO Gene Ontology	GO:0035091	phosphatidylinositol binding	0.000831	<0.05	TBC1D5 (4.1)	WDSUB1 (3.8)	PKP4 (3.5)	APBB2 (3.3)	SLCO4C1 (3.3)	SSH3 (3.0)	STRN (2.9)	LRRC4 (2.9)	TMEM106B (2.8)	EBF1 (2.7)	C11orf72 (2.7)	SPIRE1 (2.7)	KLC1 (2.7)	NUDT16 (2.7)	FAM116A (2.7)	SPSB2 (2.6)	SLCO1A2 (2.5)	FAM172A (2.5)	KIAA0415 (2.5)	CYSLTR2 (2.4)	COMMD7 (2.3)	COPS7A (2.3)	KIF3B (2.2)	SLC45A4 (2.2)	SLC39A13 (2.2)
GO Gene Ontology	GO:0042063	gliogenesis	0.000528	<0.05	NCAN (4.2)	SOX5 (4.0)	NEUROG3 (3.6)	EDNRB (3.5)	ENSG00000224911 (3.3)	C1QL1 (3.2)	CDH6 (3.2)	CTNND2 (3.1)	GFAP (3.1)	CDH4 (3.0)	LRRC4 (3.0)	C10orf114 (2.8)	LSAMP (2.8)	ENSG00000237187 (2.8)	LHX2 (2.7)	SALL1 (2.7)	POU4F1 (2.7)	C10orf140 (2.7)	GPRC5B (2.7)	ZNF608 (2.7)	NOVA1 (2.6)	MYT1 (2.6)	NLGN1 (2.6)	CRTAC1 (2.6)	LRRTM4 (2.6)
GO Gene Ontology	GO:0043195	terminal button	0.000623	<0.05	ELAVL4 (4.9)	PCSK1 (4.7)	C1QL1 (4.6)	CA10 (4.3)	OPRL1 (4.3)	IGSF9B (4.1)	NPY (4.0)	NTRK1 (4.0)	NRSN1 (3.9)	RIMS2 (3.8)	PCSK2 (3.8)	PTPRT (3.7)	LRRTM4 (3.7)	HS6ST3 (3.7)	GRIA1 (3.6)	KSR2 (3.6)	PCLO (3.5)	NTNG1 (3.5)	ASTN2 (3.4)	DBC1 (3.4)	MCHR2 (3.4)	LSAMP (3.4)	GRIA4 (3.3)	BAI2 (3.3)	BAI3 (3.1)
GO Gene Ontology	GO:0043198	dendritic shaft	0.000913	<0.05	LRRC7 (4.4)	CDH8 (4.1)	PTPRT (4.1)	BAI2 (4.0)	NCAN (3.7)	PSD (3.5)	PRMT8 (3.5)	GRIN2A (3.4)	GRIA1 (3.4)	DLG4 (3.3)	DBC1 (3.2)	CACNB2 (3.2)	SLC32A1 (3.2)	PTPRS (3.2)	FOXP1 (3.1)	LRRTM4 (3.0)	KCNMA1 (2.9)	NLGN2 (2.9)	GALNTL1 (2.9)	ROBO2 (2.9)	PTPRD (2.8)	SCAI (2.7)	NRSN1 (2.7)	NAV2 (2.7)	RBFOX3 (2.7)
GO Gene Ontology	GO:0043204	perikaryon	0.000676	<0.05	RIMS2 (5.3)	PCSK2 (3.8)	CA10 (3.7)	PTPRO (3.6)	NTRK1 (3.6)	SPAG4 (3.6)	BAI2 (3.3)	NPY (3.2)	LRRC4 (3.2)	IGSF9B (3.1)	DBC1 (3.1)	NRSN1 (3.0)	LHCGR (3.0)	KCNQ5 (3.0)	GRIA1 (2.9)	KCNAB1 (2.9)	SLC32A1 (2.8)	CACNA2D1 (2.8)	RPL23AP22 (2.7)	RBFOX1 (2.6)	PDE11A (2.5)	DUSP26 (2.5)	DCC (2.5)	LSAMP (2.5)	C8orf74 (2.5)
GO Gene Ontology	GO:0043279	response to alkaloid	0.00139	<0.05	ENSG00000235885 (4.8)	ENSG00000233723 (3.6)	NPY (3.5)	NTNG1 (3.4)	DRD2 (3.1)	NTRK1 (3.0)	C1QL1 (3.0)	MTMR9 (3.0)	GRM8 (3.0)	NRSN1 (3.0)	HCN4 (2.9)	FRS3 (2.9)	CDH8 (2.8)	PDE10A (2.7)	LRRC7 (2.7)	ENSG00000257407 (2.7)	OPRL1 (2.7)	PCLO (2.6)	MCHR2 (2.6)	ENSG00000254556 (2.5)	DAOA (2.5)	C20orf203 (2.5)	ARL9 (2.4)	ENSG00000240291 (2.4)	KLF17 (2.4)
GO Gene Ontology	GO:0043679	axon terminus	0.000259	<0.05	NRSN1 (5.1)	NPY (4.9)	ELAVL4 (4.9)	NTRK1 (4.7)	C1QL1 (4.3)	OPRL1 (4.3)	PCSK1 (4.2)	HS6ST3 (4.0)	BAI2 (3.9)	RIMS2 (3.9)	NTNG1 (3.8)	PCSK2 (3.8)	CA10 (3.6)	PTPRT (3.6)	AATK (3.4)	ASTN2 (3.3)	MCHR2 (3.2)	PSD (3.2)	STMN3 (3.2)	HPCAL4 (3.2)	IGSF9B (3.1)	STMN2 (3.1)	PCLO (3.0)	KSR2 (3.0)	GRIA4 (3.0)
GO Gene Ontology	GO:0044462	external encapsulating structure part	0.000225	<0.05	GRIA4 (6.9)	LRRTM4 (6.3)	CA10 (6.1)	MDGA2 (5.4)	DBC1 (5.3)	CNTN6 (5.2)	GRIK2 (5.1)	NLGN1 (5.0)	LRRC7 (4.9)	PTPRT (4.9)	C1QL1 (4.8)	NOVA1 (4.7)	GRIA1 (4.7)	ASTN2 (4.7)	LSAMP (4.7)	NCAN (4.6)	LPHN3 (4.5)	BAI2 (4.5)	DLGAP1 (4.4)	CSMD1 (4.2)	DAB1 (4.1)	DCDC5 (4.1)	ENSG00000224116 (3.8)	BAI3 (3.8)	IGSF9B (3.6)
GO Gene Ontology	GO:0046928	regulation of neurotransmitter secretion	0.00106	<0.05	SRRM4 (4.7)	KCNH7 (4.7)	KCTD16 (4.0)	LINC00459 (3.9)	FRS3 (3.8)	HS6ST3 (3.6)	C14orf162 (3.6)	MDGA1 (3.6)	NPB (3.3)	RMST (3.2)	OPRL1 (3.1)	ELAVL4 (3.1)	CRHR1 (2.8)	NTNG1 (2.8)	GALNTL1 (2.8)	DIAPH3-AS1 (2.8)	NECAB3 (2.7)	ENSG00000234108 (2.7)	C8orf74 (2.7)	ENSG00000235885 (2.5)	AGBL4 (2.5)	AATK (2.5)	AIFM3 (2.5)	SCAMP5 (2.5)	PSD (2.4)
GO Gene Ontology	GO:0048013	ephrin receptor signaling pathway	0.000395	<0.05	ENSG00000215808 (4.1)	ENSG00000253887 (3.6)	EPHA4 (3.4)	BCL11A (3.4)	FAM172A (3.2)	NEGR1 (3.2)	PTPRD (3.1)	ENSG00000257407 (3.1)	ZNF804B (3.1)	ENSG00000236467 (3.1)	CCDC148 (3.0)	LRRTM4 (2.9)	FAM184A (2.9)	ANKRD45 (2.7)	LINGO2 (2.7)	TMTC2 (2.7)	PRAC (2.5)	RAC3 (2.5)	ENSG00000225535 (2.5)	ICA1L (2.4)	LPHN3 (2.4)	EPHA7 (2.4)	NDST3 (2.4)	UNC13B (2.4)	POU2F3 (2.3)
GO Gene Ontology	GO:0048168	regulation of neuronal synaptic plasticity	0.000309	<0.05	ENSG00000182329 (4.7)	MCHR2 (4.6)	LRRC7 (4.5)	MDGA2 (4.1)	TRIM66 (4.1)	LINC00470 (3.9)	IGSF9B (3.9)	DBC1 (3.8)	ENSG00000236338 (3.8)	BAI2 (3.7)	PSD (3.6)	HS6ST3 (3.6)	PRMT8 (3.4)	DLG4 (3.3)	ALS2CR8 (3.2)	GIT1 (3.1)	STMN3 (3.1)	C1QL1 (3.1)	KCNAB1 (3.0)	KCNQ5 (3.0)	HPCAL4 (2.9)	PCLO (2.9)	ENSG00000228215 (2.9)	GRIA1 (2.9)	RIMS2 (2.9)
GO Gene Ontology	GO:0048265	response to pain	0.000809	<0.05	NTRK1 (5.5)	GRM8 (4.9)	CHRM2 (4.4)	SPAG8 (3.8)	ENSG00000231100 (3.7)	KCTD16 (3.5)	ENSG00000237374 (3.4)	MYT1 (3.3)	ENSG00000234715 (3.3)	CSMD1 (3.2)	ZNF804A (3.2)	KIAA1024 (3.1)	ENSG00000256746 (3.1)	ASTN2 (3.0)	ICA1L (3.0)	LINC00459 (3.0)	KCNH7 (2.9)	MDGA1 (2.8)	RIMS2 (2.8)	ENSG00000237435 (2.8)	CDH9 (2.7)	ENSG00000237401 (2.7)	ENSG00000227782 (2.7)	DUSP26 (2.6)	NDST3 (2.6)
GO Gene Ontology	GO:0050905	neuromuscular process	0.00145	<0.05	ENSG00000248505 (4.3)	ENSG00000230472 (3.4)	GRIA4 (3.3)	KCTD16 (3.1)	ENSG00000224116 (3.0)	ENSG00000255020 (3.0)	POU6F2 (2.9)	XKR6 (2.9)	UNC13C (2.8)	ENSG00000234108 (2.8)	ASTN2 (2.7)	NLGN2 (2.7)	KCNMA1 (2.6)	HS6ST3 (2.6)	MDGA2 (2.6)	GPRC5B (2.6)	CNTNAP5 (2.5)	C1QL1 (2.5)	ENSG00000250819 (2.5)	CDH8 (2.5)	C11orf72 (2.4)	KCNAB1 (2.4)	C1QTNF4 (2.4)	NTNG1 (2.4)	NDST4 (2.4)
GO Gene Ontology	GO:0051588	regulation of neurotransmitter transport	0.000255	<0.05	MDGA1 (3.7)	FRS3 (3.7)	C8orf74 (3.6)	ENSG00000182329 (3.6)	NTNG1 (3.5)	NTRK1 (3.4)	SRRM4 (3.4)	HS6ST3 (3.4)	KCTD16 (3.3)	RMST (3.2)	NPB (3.1)	C1QL1 (3.0)	ASTN2 (2.9)	ZNF548 (2.8)	CAMTA1 (2.8)	PSD (2.8)	DIAPH3-AS1 (2.7)	HCN4 (2.7)	LINC00459 (2.7)	NRSN1 (2.6)	GALNTL1 (2.6)	KCNQ5 (2.6)	ENSG00000255310 (2.5)	SCAMP5 (2.5)	TFAP2B (2.5)
GO Gene Ontology	GO:0051932	synaptic transmission, GABAergic	0.00018	<0.05	UNC13C (4.6)	NRXN3 (4.4)	ENSG00000230525 (4.3)	CLRN1-AS1 (4.0)	GRIA4 (3.9)	ENSG00000235724 (3.9)	GRIA1 (3.3)	PTPRT (3.3)	ENSG00000250608 (3.3)	NEGR1 (3.2)	LY86-AS1 (3.1)	ANKRD45 (3.0)	ENSG00000251145 (3.0)	STRN (3.0)	SLC32A1 (3.0)	NDST3 (2.9)	ICA1L (2.9)	PCDH9 (2.9)	ENSG00000255117 (2.8)	KCNAB1 (2.8)	GRM8 (2.7)	CRHR1 (2.7)	C20orf203 (2.7)	ENSG00000255310 (2.7)	NOVA1 (2.6)
GO Gene Ontology	GO:0060078	regulation of postsynaptic membrane potential	0.000406	<0.05	ENSG00000235885 (4.6)	ASTN2 (4.5)	DAOA (4.4)	CA10 (4.0)	GRIA4 (3.9)	LSAMP (3.9)	CSMD1 (3.9)	ENSG00000227480 (3.8)	C1QL1 (3.6)	ENSG00000253230 (3.5)	LRRTM4 (3.5)	NDST3 (3.4)	SRRM4 (3.3)	GRIA1 (3.2)	DBC1 (3.2)	ENSG00000230525 (3.1)	AIFM3 (3.1)	PCDH9 (3.1)	CNTNAP4 (2.9)	CROCCP3 (2.7)	HECW1 (2.7)	CPNE4 (2.7)	C14orf162 (2.7)	CRHR1 (2.7)	RBFOX3 (2.7)
GO Gene Ontology	GO:0060560	developmental growth involved in morphogenesis	0.00122	<0.05	NRG1 (3.7)	ASXL3 (3.5)	NLGN2 (3.1)	KLHL29 (3.1)	ENSG00000253695 (3.0)	NPB (3.0)	ROBO2 (2.9)	PPAPDC1A (2.9)	LMX1B (2.9)	PRSS12 (2.8)	GLYCTK-AS1 (2.8)	ENOX1 (2.8)	PTPRS (2.7)	ANKRD13B (2.7)	COL11A1 (2.7)	ENSG00000230472 (2.6)	SOX5 (2.6)	ENSG00000233723 (2.6)	ENSG00000253887 (2.5)	C10orf140 (2.5)	EPHA4 (2.5)	COL12A1 (2.5)	ZNF512B (2.5)	NLGN1 (2.4)	HECW1 (2.4)
GO Gene Ontology	GO:0070603	SWI/SNF-type complex	0.000804	<0.05	PBRM1 (5.0)	GIT1 (3.8)	RPRD2 (3.7)	NEK4 (3.2)	CHD8 (3.1)	BCL11A (3.1)	ANKRD13B (3.1)	AUTS2 (3.0)	KIAA1267 (3.0)	SUGP2 (2.9)	ATN1 (2.8)	ENSG00000243224 (2.7)	PARP1 (2.7)	KDM4B (2.7)	WDR82 (2.5)	PAX4 (2.5)	MEIS1 (2.4)	NCAN (2.4)	GBF1 (2.4)	TBC1D5 (2.4)	NCOR1 (2.4)	ZNF608 (2.3)	SCRIB (2.3)	DIAPH3-AS1 (2.3)	CNGA1 (2.3)
GO Gene Ontology	GO:0071804	cellular potassium ion transport	0.00149	<0.05	KCNH7 (5.1)	KCTD16 (4.8)	KLHL32 (4.3)	ENSG00000231100 (3.8)	ENSG00000224116 (3.5)	C7orf62 (3.3)	LMOD1 (3.3)	GRIN2A (3.1)	ENSG00000234653 (3.1)	HS6ST3 (3.1)	CSMD1 (3.0)	GPR52 (3.0)	ENSG00000234108 (3.0)	SGCZ (2.9)	C8orf74 (2.9)	ENSG00000256370 (2.9)	GRIA4 (2.8)	CRHR1 (2.8)	IGSF9B (2.7)	CACNB2 (2.7)	CACNA2D1 (2.7)	AGBL4 (2.7)	CCDC141 (2.7)	KCNMA1 (2.7)	GPR75 (2.6)
GO Gene Ontology	GO:0071805	potassium ion transmembrane transport	0.00149	<0.05	KCNH7 (5.1)	KCTD16 (4.8)	KLHL32 (4.3)	ENSG00000231100 (3.8)	ENSG00000224116 (3.5)	C7orf62 (3.3)	LMOD1 (3.3)	GRIN2A (3.1)	ENSG00000234653 (3.1)	HS6ST3 (3.1)	CSMD1 (3.0)	GPR52 (3.0)	ENSG00000234108 (3.0)	SGCZ (2.9)	C8orf74 (2.9)	ENSG00000256370 (2.9)	GRIA4 (2.8)	CRHR1 (2.8)	IGSF9B (2.7)	CACNB2 (2.7)	CACNA2D1 (2.7)	AGBL4 (2.7)	CCDC141 (2.7)	KCNMA1 (2.7)	GPR75 (2.6)
KEGG	KEGG_NEUROACTIVE_LIGAND_RECEPTOR_INTERACTION	KEGG_NEUROACTIVE_LIGAND_RECEPTOR_INTERACTION	0.000593	<0.05	OPRL1 (5.1)	CDH8 (4.2)	PTPRT (4.1)	CRHR1 (4.0)	P2RY12 (3.8)	LRRC7 (3.6)	GRIA4 (3.6)	GPR27 (3.5)	GPR75 (3.4)	NPBWR2 (3.4)	NDST3 (3.3)	HPCAL4 (3.2)	CNTN6 (3.2)	DRD2 (3.2)	HCN4 (3.1)	GPR52 (3.1)	GRM8 (3.1)	CHRM2 (3.0)	GRIN2A (3.0)	CDH9 (2.9)	SLC32A1 (2.9)	GRIA1 (2.9)	LY86-AS1 (2.9)	NTNG1 (2.8)	KCNIP2 (2.8)
Mammalian Phenotype Ontology	MP:0000373	belly spot	0.00107	<0.05	OCA2 (4.2)	CPN1 (4.2)	EDNRB (4.0)	SLC6A15 (4.0)	GJC1 (3.8)	TFAP2B (3.6)	LPHN3 (3.5)	RELN (3.5)	NAV2 (3.3)	DIP2C (3.3)	SPIRE1 (3.2)	NLGN1 (3.1)	PLXNC1 (3.0)	FAM184A (3.0)	SAMD5 (2.9)	PKP4 (2.9)	NDST4 (2.8)	NAV1 (2.8)	BNC2 (2.7)	CA8 (2.7)	C14orf162 (2.7)	SOX5 (2.7)	ENSG00000233101 (2.7)	HOXB3 (2.7)	ZNF521 (2.6)
Mammalian Phenotype Ontology	MP:0000743	muscle spasm	0.000915	<0.05	GRIA4 (5.3)	HOXB2 (4.6)	UNC13C (4.5)	HOXB6 (4.4)	CNTN6 (4.2)	NRXN3 (4.2)	RELN (4.0)	HOXB5 (3.8)	GRM8 (3.5)	CDH6 (3.5)	DLGAP1 (3.5)	CRHR1 (3.4)	CROCCP3 (3.4)	IRX4 (3.2)	LPHN3 (3.2)	KIAA1024 (3.2)	HECW1 (3.2)	HOXB3 (3.2)	NR2F1 (3.2)	KIAA1217 (3.1)	HOXB1 (3.1)	NDST3 (3.0)	KCTD16 (3.0)	CA10 (2.9)	MAP1B (2.9)
Mammalian Phenotype Ontology	MP:0000774	decreased brain size	0.000219	<0.05	LHX2 (5.0)	NR2F1 (4.1)	NCAN (4.1)	SPIRE1 (3.8)	CTNND2 (3.7)	SOX5 (3.5)	GPRC5B (3.2)	TNKS (3.2)	CDH4 (3.1)	CBFA2T2 (3.1)	MAP1B (3.0)	CNTNAP5 (3.0)	ENSG00000248804 (2.8)	NRN1 (2.8)	HERC2 (2.6)	NRG1 (2.5)	DLGAP1 (2.5)	KCNMA1 (2.5)	FOXP2 (2.5)	CAMSAP2 (2.5)	FAM172A (2.4)	GFAP (2.4)	LPHN3 (2.4)	WNT8B (2.4)	TFAP2D (2.4)
Mammalian Phenotype Ontology	MP:0000781	decreased corpus callosum size	0.000392	<0.05	NCAN (5.3)	CTNND2 (4.6)	MAP1B (4.1)	SPIRE1 (3.9)	KIAA1211 (3.9)	LPHN3 (3.6)	CAMSAP2 (3.5)	NR2F1 (3.4)	TNKS (3.4)	LHX2 (3.3)	NAV1 (3.3)	AUTS2 (3.2)	SALL1 (3.1)	DLG4 (3.0)	LRP4 (3.0)	NLGN1 (3.0)	TOX3 (2.9)	GPRC5B (2.8)	NRIP1 (2.8)	GFAP (2.8)	EPHA7 (2.8)	MTMR9 (2.7)	ZNF608 (2.7)	ABI2 (2.6)	SLC6A15 (2.6)
Mammalian Phenotype Ontology	MP:0000787	abnormal telencephalon morphology	0.00127	<0.05	LHX2 (4.8)	NCAN (4.1)	CTNND2 (4.0)	NR2F1 (3.7)	PLXNA2 (3.5)	DLG4 (3.2)	AGBL4 (3.1)	FAM172A (2.9)	C10orf140 (2.8)	LRP4 (2.8)	GJC1 (2.7)	DCC (2.6)	DNAH1 (2.6)	SLCO1A2 (2.5)	CDH6 (2.5)	ANKRD45 (2.5)	GALNTL1 (2.5)	BAZ2B (2.5)	LPHN3 (2.5)	WNT8B (2.4)	RCN1 (2.4)	RARB (2.3)	AUTS2 (2.3)	C10orf114 (2.3)	PODXL (2.3)
Mammalian Phenotype Ontology	MP:0000857	abnormal cerebellar foliation	0.000312	<0.05	GRIA4 (4.5)	PTPRD (4.2)	CDH4 (4.1)	EBF3 (3.8)	EPHA7 (3.7)	NRN1 (3.7)	ENSG00000225706 (3.6)	NOVA1 (3.6)	DCC (3.6)	GRM8 (3.5)	FOXP2 (3.4)	ZNF521 (3.3)	CA8 (3.3)	CNTN6 (3.1)	DNAH12 (3.1)	MDFIC (3.0)	GLYCTK-AS1 (3.0)	SMARCA2 (3.0)	ENSG00000233399 (2.9)	NTNG1 (2.9)	EBF2 (2.9)	PLXNC1 (2.8)	KLHL29 (2.8)	HCN4 (2.8)	ASTN2 (2.8)
Mammalian Phenotype Ontology	MP:0000885	ectopic Purkinje cell	0.000471	<0.05	NDST3 (4.0)	STMN2 (3.7)	NEO1 (3.6)	PTPRD (3.5)	EPHA7 (3.3)	C14orf162 (3.3)	EPHA4 (3.2)	SRRM4 (3.2)	PLXNC1 (3.1)	CADM1 (3.1)	ITGA11 (3.0)	TLE1 (3.0)	CPNE4 (3.0)	ASTN2 (2.9)	ZNF521 (2.8)	TCERG1L (2.8)	C10orf114 (2.8)	RCN1 (2.7)	TANC1 (2.7)	GRIN2A (2.7)	KIAA1024 (2.7)	MDGA1 (2.6)	ROBO2 (2.5)	NR2F1 (2.5)	GFAP (2.5)
Mammalian Phenotype Ontology	MP:0000889	abnormal cerebellar molecular layer	0.000998	<0.05	DLGAP1 (3.5)	CA8 (3.3)	NEO1 (3.3)	NCAN (3.3)	GRIA4 (3.2)	ASTN2 (3.1)	SCAMP5 (3.1)	ENSG00000259267 (3.1)	UNC13C (3.1)	FGF11 (3.0)	ENSG00000256370 (2.9)	RBFOX3 (2.8)	ZNF521 (2.7)	PTPRD (2.7)	CNTN6 (2.6)	PCDH7 (2.6)	CNTNAP4 (2.6)	CRHR1 (2.5)	OAF (2.5)	DBC1 (2.5)	PEX14 (2.5)	PCDH9 (2.4)	SRRM4 (2.4)	RBM43 (2.4)	HLF (2.4)
Mammalian Phenotype Ontology	MP:0000940	abnormal motor neuron innervation	0.000451	<0.05	CNTN6 (5.1)	PCDH7 (3.9)	NRXN3 (3.5)	MIR2682 (3.4)	PLXNA2 (3.3)	LPHN3 (3.2)	TFAP2B (3.2)	PRSS12 (3.2)	BAI3 (3.2)	LRRTM4 (3.2)	PARD3 (3.1)	ESRRG (3.0)	FGF11 (2.9)	CCDC148 (2.9)	DBC1 (2.8)	RARB (2.8)	PPAPDC1A (2.8)	FAM184A (2.8)	CRTAC1 (2.8)	NRG1 (2.7)	DBNDD1 (2.7)	SLCO3A1 (2.6)	ENSG00000259527 (2.6)	CADM1 (2.6)	NTNG1 (2.6)
Mammalian Phenotype Ontology	MP:0000947	convulsive seizures	0.000816	<0.05	NRSN1 (6.3)	ELAVL4 (4.5)	STMN2 (4.2)	MYT1L (4.1)	RBFOX1 (4.1)	PCSK1 (4.0)	KCNAB1 (3.8)	STMN3 (3.8)	GRIN2A (3.7)	RBFOX3 (3.6)	MX2 (3.6)	DBC1 (3.5)	KCTD16 (3.4)	ELAVL2 (3.4)	GFAP (3.3)	PCSK2 (3.3)	SCAMP5 (3.2)	NRXN3 (3.2)	CLDN11 (3.0)	CRTAC1 (2.9)	CA10 (2.9)	RBM43 (2.8)	SLC32A1 (2.8)	BAI3 (2.7)	POU6F2 (2.6)
Mammalian Phenotype Ontology	MP:0001292	abnormal lens vesicle development	0.000794	<0.05	TFAP2B (7.6)	C14orf162 (5.6)	ZNF521 (5.0)	C10orf140 (5.0)	LHX2 (3.9)	RELN (3.8)	EBF3 (3.7)	POU4F1 (3.6)	MED12L (3.4)	C8orf12 (3.3)	NDST4 (3.0)	C1QL1 (3.0)	GJC1 (3.0)	ENSG00000235885 (3.0)	FGF8 (2.9)	FAM184A (2.9)	ENSG00000230525 (2.9)	STMN2 (2.8)	ENSG00000245719 (2.8)	CBFA2T2 (2.7)	KIAA1024 (2.7)	ASXL3 (2.7)	ENSG00000235859 (2.7)	LMX1B (2.6)	UNC13C (2.5)
Mammalian Phenotype Ontology	MP:0001392	abnormal locomotor behavior	0.000632	<0.05	NRXN3 (4.4)	CRHR1 (4.1)	RBFOX3 (3.7)	XKR6 (3.6)	PRMT8 (3.4)	DBC1 (3.2)	CTSB (3.2)	C1QTNF4 (3.2)	SLC32A1 (3.1)	PCLO (3.1)	KCNAB1 (3.1)	C14orf162 (2.9)	AIFM3 (2.9)	DLG4 (2.8)	STMN3 (2.8)	ENSG00000253230 (2.8)	GPRC5B (2.7)	UNC13C (2.7)	HS6ST3 (2.6)	WNT8B (2.5)	DNAH1 (2.4)	RBFOX1 (2.4)	GRIN2A (2.4)	CNTNAP4 (2.4)	KCNIP2 (2.4)
Mammalian Phenotype Ontology	MP:0001402	hypoactivity	0.000427	<0.05	SLC32A1 (5.1)	DRD2 (4.0)	NTNG1 (3.9)	KCNAB1 (3.7)	KCNIP2 (3.5)	GPRC5B (3.3)	MYT1L (3.3)	LSAMP (3.2)	OPRL1 (3.1)	PCSK2 (3.1)	STRN (3.0)	PDE10A (2.9)	PCLO (2.9)	CLDN11 (2.9)	AATK (2.9)	RBFOX3 (2.9)	EDNRB (2.8)	NPY (2.8)	PRMT8 (2.8)	GPR27 (2.7)	SCAMP5 (2.7)	PAM (2.6)	CDH8 (2.6)	CDH4 (2.5)	GRIK2 (2.5)
Mammalian Phenotype Ontology	MP:0001407	short stride length	0.000839	<0.05	ATP13A2 (3.5)	EDNRB (3.4)	ENSG00000224116 (3.0)	C10orf11 (3.0)	CA8 (2.8)	WNT8B (2.7)	HEATR5B (2.7)	CADM1 (2.7)	PCLO (2.6)	WDR7 (2.5)	CTSB (2.5)	CTSL2 (2.4)	SPIRE1 (2.4)	KLHL32 (2.4)	CCDC85A (2.3)	LRRN1 (2.3)	SLC40A1 (2.3)	MAFG (2.3)	GRIA4 (2.3)	C1orf51 (2.3)	NTNG1 (2.3)	ACP2 (2.2)	RTN4 (2.2)	LSAMP (2.2)	ERGIC3 (2.2)
Mammalian Phenotype Ontology	MP:0001505	hunched posture	0.000578	<0.05	KCNIP2 (3.8)	UNC13C (3.7)	CDH8 (3.2)	TFAP2D (3.1)	ATP2B1 (2.9)	LRRC7 (2.9)	GRIA1 (2.9)	CPNE4 (2.6)	TRIM66 (2.6)	DDB2 (2.5)	C1QTNF4 (2.5)	C10orf114 (2.5)	INTS6 (2.4)	CACNA2D1 (2.4)	PRKCDBP (2.4)	PRMT8 (2.3)	INPP4B (2.3)	PRKCA (2.3)	PITPNM1 (2.3)	CCDC85A (2.3)	METTL15 (2.3)	LRRTM4 (2.2)	CNTNAP2 (2.2)	CNTNAP4 (2.2)	BMPR2 (2.2)
Mammalian Phenotype Ontology	MP:0001522	impaired swimming	0.00159	<0.05	CABP2 (4.3)	SLC4A9 (4.2)	NTNG1 (3.5)	PCDH7 (3.2)	POU4F1 (3.1)	CLDN11 (3.0)	ASTN2 (2.8)	CRHR1 (2.8)	LY75 (2.8)	NLGN1 (2.7)	GRIA4 (2.7)	STMN3 (2.7)	CROCCP3 (2.6)	TOX3 (2.6)	DAPL1 (2.6)	LRRTM4 (2.5)	SCAMP5 (2.5)	KSR2 (2.5)	NRXN3 (2.5)	OSBPL6 (2.5)	ENSG00000227388 (2.5)	AATK (2.5)	ESRRG (2.4)	SLC2A9 (2.4)	TMEM30A (2.4)
Mammalian Phenotype Ontology	MP:0002064	seizures	0.000353	<0.05	SLC32A1 (4.3)	NRXN3 (4.1)	GRIN2A (4.1)	NRSN1 (3.9)	GRIA4 (3.8)	OPRL1 (3.7)	CNTNAP4 (3.6)	HECW1 (3.5)	ACP2 (3.5)	STMN2 (3.5)	GPRC5B (3.4)	LRRC7 (3.4)	STMN3 (3.4)	ELAVL4 (3.3)	DBC1 (3.2)	GFAP (3.2)	PCSK2 (3.2)	ELAVL2 (3.1)	MYT1L (3.1)	SCAMP5 (3.0)	CTSB (3.0)	ENSG00000253230 (3.0)	BAI3 (3.0)	GRIA1 (3.0)	KCNAB1 (2.9)
Mammalian Phenotype Ontology	MP:0002196	absent corpus callosum	0.000186	<0.05	WNT8B (5.2)	PTPRS (4.4)	LHX2 (4.1)	EBF3 (3.9)	ELAVL2 (3.8)	AUTS2 (3.8)	ZNRF2 (3.6)	GLYCTK-AS1 (3.6)	NAV1 (3.5)	PLXNA2 (3.4)	DAB1 (3.2)	IER5L (3.2)	EBF1 (3.1)	NR2F1 (3.1)	DCDC5 (3.1)	TOX3 (3.1)	CYP7B1 (3.1)	C10orf140 (3.1)	EPHA4 (3.1)	SOX5 (2.9)	NLGN1 (2.9)	EPHA7 (2.9)	NRN1 (2.9)	NEK11 (2.9)	SALL1 (2.9)
Mammalian Phenotype Ontology	MP:0002272	abnormal nervous system electrophysiology	0.00107	<0.05	PRMT8 (5.6)	SLC32A1 (5.2)	NRXN3 (5.2)	KCNIP2 (5.1)	CNTNAP4 (4.4)	GRIA1 (4.2)	OPRL1 (4.2)	CA10 (4.1)	PTPRT (4.1)	UNC13C (3.9)	KCNAB1 (3.7)	DBC1 (3.6)	STMN3 (3.5)	CRHR1 (3.4)	HECW1 (3.3)	NRSN1 (3.2)	HS6ST3 (3.2)	GRIN2A (3.2)	C1QTNF4 (3.2)	GRIA4 (3.2)	MDGA2 (3.1)	RBFOX3 (3.0)	STMN2 (3.0)	GPRC5B (2.9)	PCLO (2.9)
Mammalian Phenotype Ontology	MP:0002546	mydriasis	0.00122	<0.05	GNB3 (5.3)	ELAVL4 (5.0)	TFAP2B (5.0)	STMN2 (4.2)	NPY (4.1)	SRRM4 (4.1)	LMOD1 (4.1)	ELAVL2 (3.6)	FOXP2 (3.5)	MEIS1 (3.4)	NTNG1 (3.3)	TRPM3 (3.2)	ENSG00000235885 (3.2)	RP1L1 (3.1)	HOXB1 (3.0)	EPHA7 (3.0)	ZNF804A (2.9)	PLCB4 (2.9)	LHX2 (2.8)	RELN (2.8)	RARB (2.8)	PCDH7 (2.7)	ROBO2 (2.7)	NPB (2.7)	SLCO1A2 (2.7)
Mammalian Phenotype Ontology	MP:0002572	abnormal emotion/affect behavior	0.00139	<0.05	C1QL1 (4.4)	ENSG00000249618 (4.2)	BAI2 (3.7)	DCDC5 (3.3)	TANC1 (3.3)	OPRL1 (3.1)	ELAVL4 (3.1)	FRS3 (3.0)	SCAMP5 (2.9)	ENSG00000228560 (2.9)	PPAPDC1A (2.8)	BAI3 (2.8)	DBC1 (2.8)	ENSG00000236370 (2.8)	NTNG1 (2.7)	GRIA4 (2.7)	ENSG00000224116 (2.7)	NT5C1A (2.7)	LINGO2 (2.7)	EXD3 (2.7)	SLCO3A1 (2.7)	STMN2 (2.6)	GPRC5B (2.6)	NRSN1 (2.5)	DBNDD1 (2.5)
Mammalian Phenotype Ontology	MP:0002797	increased thigmotaxis	0.000887	<0.05	CNTNAP5 (4.8)	LRRC7 (4.8)	KCNIP2 (4.6)	GRIN2A (4.5)	KCNQ5 (4.1)	HS6ST3 (4.1)	TFAP2D (4.0)	KCNAB1 (3.9)	MCHR2 (3.9)	CSMD1 (3.8)	PTPRT (3.7)	PRMT8 (3.7)	GRIA1 (3.6)	KCTD16 (3.5)	ENSG00000224116 (3.5)	LINGO2 (3.5)	NTNG1 (3.5)	GRM8 (3.3)	EPHA4 (3.2)	BAI2 (3.1)	ROBO2 (3.1)	ENOX1 (3.1)	OPRL1 (3.1)	CPNE4 (3.0)	ZNF804A (3.0)
Mammalian Phenotype Ontology	MP:0002804	abnormal motor learning	0.000688	<0.05	CNTNAP4 (4.8)	UNC13C (4.7)	NRXN3 (4.6)	GRIA4 (3.9)	HECW1 (3.9)	ASXL3 (3.8)	CLDN11 (3.6)	KCNAB1 (3.6)	STMN2 (3.2)	CNTN6 (3.2)	DRD2 (3.0)	CNTNAP5 (2.9)	MAP1B (2.9)	CNTNAP2 (2.8)	PTPRD (2.8)	LPHN3 (2.7)	RELN (2.7)	CARNS1 (2.7)	KCNQ5 (2.7)	ENSG00000237187 (2.6)	MDGA2 (2.6)	NRG1 (2.6)	GFAP (2.6)	PRMT8 (2.6)	GRM8 (2.6)
Mammalian Phenotype Ontology	MP:0002878	abnormal corticospinal tract morphology	0.000971	<0.05	CYP7B1 (4.9)	SRRM4 (4.7)	CPNE4 (4.7)	STMN2 (4.7)	MAP1B (4.0)	EPHA7 (3.9)	ELAVL4 (3.9)	GRIA1 (3.8)	GRIK2 (3.7)	NDST3 (3.7)	DBC1 (3.6)	NEO1 (3.4)	BAI3 (3.4)	ODZ2 (3.4)	NR2F1 (3.3)	LSAMP (3.3)	NDST4 (3.1)	MDGA1 (3.1)	CBFA2T2 (3.1)	CADM1 (3.0)	KIAA1211 (3.0)	HOXB1 (2.9)	XKR6 (2.9)	ROBO2 (2.9)	FGF11 (2.8)
Mammalian Phenotype Ontology	MP:0002885	abnormal AMPA-mediated synaptic currents	0.00111	<0.05	LRRTM4 (5.0)	LRRC7 (4.9)	BAI2 (4.8)	DLGAP1 (4.7)	C1QL1 (4.7)	GRIN2A (4.6)	HS6ST3 (4.5)	PSD (4.3)	GRIK2 (4.2)	CA10 (3.6)	HECW1 (3.6)	NOVA1 (3.5)	NDST3 (3.4)	NRSN1 (3.4)	GIT1 (3.3)	NCAN (3.3)	GRIA1 (3.2)	KCNQ5 (3.2)	MCHR2 (3.1)	OPRL1 (3.1)	PTPRT (3.1)	CSMD1 (3.1)	DBC1 (3.1)	SRRM4 (3.0)	RBFOX3 (3.0)
Mammalian Phenotype Ontology	MP:0002906	increased susceptibility to pharmacologically induced seizures	0.000713	<0.05	SLC32A1 (5.8)	GRIA1 (5.4)	BAI3 (4.6)	HPCAL4 (4.5)	MYT1L (4.5)	NRSN1 (4.3)	KCNAB1 (4.2)	STMN2 (4.0)	OPRL1 (3.9)	GRIN2A (3.9)	DBC1 (3.8)	LRRC7 (3.7)	CPNE4 (3.7)	NCAN (3.7)	PSD (3.7)	RBFOX1 (3.6)	PRMT8 (3.6)	RBFOX3 (3.5)	DLG4 (3.4)	CDH8 (3.4)	GFAP (3.3)	CNTNAP5 (3.2)	CNTNAP4 (3.1)	KCNIP2 (3.1)	DRD2 (3.1)
Mammalian Phenotype Ontology	MP:0002916	increased synaptic depression	0.000735	<0.05	ELAVL4 (5.4)	ELAVL2 (5.0)	HECW1 (4.3)	NRSN1 (4.2)	RBFOX3 (4.2)	NRXN3 (4.1)	LINGO2 (3.7)	WDR7 (3.7)	PCSK2 (3.7)	MAP1B (3.6)	NRN1 (3.5)	C14orf162 (3.5)	STMN3 (3.5)	DLGAP1 (3.4)	UNC13C (3.4)	HPCAL4 (3.3)	STMN2 (3.3)	KCNMA1 (3.1)	SCAMP5 (3.0)	RIMS2 (3.0)	KCTD16 (3.0)	OPRL1 (3.0)	DLG4 (2.9)	ENSG00000247329 (2.9)	IGSF9B (2.8)
Mammalian Phenotype Ontology	MP:0003043	hypoalgesia	0.000442	<0.05	RELN (4.3)	ROBO2 (3.9)	GRIK2 (3.8)	SLC6A15 (3.5)	ENSG00000223561 (3.5)	POU4F1 (3.5)	CHRM2 (3.4)	PDE10A (3.4)	LRRN1 (3.3)	CSMD1 (3.3)	CLCF1 (3.2)	EDNRB (3.2)	NRXN3 (3.1)	LSAMP (3.1)	TNC (3.1)	ENSG00000231100 (2.9)	MYT1 (2.9)	CTNND2 (2.8)	LPHN3 (2.8)	BAI3 (2.8)	NOVA1 (2.7)	CYP7B1 (2.7)	CDH6 (2.7)	PHACTR1 (2.6)	TOX3 (2.6)
Mammalian Phenotype Ontology	MP:0003139	patent ductus arteriosus	0.000408	<0.05	SEMA3G (4.0)	LPHN3 (3.9)	EPHA4 (3.8)	PCDH7 (3.8)	ENSG00000248505 (3.5)	TNC (3.4)	ALCAM (3.2)	ENSG00000230487 (3.2)	TRIB2 (3.2)	NDST4 (3.2)	NRN1 (3.1)	CRTAC1 (3.1)	NR2F1 (3.1)	PDE9A (2.9)	PDE4D (2.8)	ARL5B (2.8)	RNF144B (2.7)	ENSG00000230552 (2.7)	EBF2 (2.7)	CORIN (2.7)	NIPAL1 (2.6)	NTNG1 (2.4)	SAMD5 (2.4)	BNC2 (2.4)	LMX1B (2.4)
Mammalian Phenotype Ontology	MP:0003484	abnormal channel response	0.00156	<0.05	MYT1 (6.2)	DBC1 (4.5)	KCNAB1 (4.3)	NDST3 (4.2)	GRIA4 (4.2)	PCSK2 (4.1)	C1QL1 (4.0)	KCNIP2 (3.9)	LRRC4 (3.9)	OPRL1 (3.8)	NRSN1 (3.8)	CRHR1 (3.6)	MYT1L (3.6)	CTNND2 (3.5)	PSD (3.4)	DRD2 (3.4)	PCLO (3.4)	CSMD1 (3.4)	GPR52 (3.4)	ENSG00000235885 (3.3)	CA10 (3.3)	GRM8 (3.3)	RBFOX3 (3.3)	LRRTM4 (3.2)	IGSF9B (3.2)
Mammalian Phenotype Ontology	MP:0003633	abnormal nervous system physiology	0.000376	<0.05	GFAP (4.1)	STMN2 (3.9)	PCSK2 (3.6)	NRSN1 (3.3)	DBC1 (3.3)	OPRL1 (3.2)	HECW1 (3.2)	NTNG1 (3.2)	PCSK1 (3.1)	RIMS2 (3.1)	MAP1B (3.0)	GRIN2A (3.0)	STMN3 (2.9)	MYT1L (2.9)	CRHR1 (2.9)	AIFM3 (2.8)	ENSG00000237435 (2.8)	BAI2 (2.8)	ENSG00000255496 (2.8)	PSD (2.8)	HPCAL4 (2.8)	ELAVL4 (2.7)	AATK (2.6)	NR2F1 (2.6)	ANKRD13D (2.6)
Mammalian Phenotype Ontology	MP:0003910	decreased eating behavior	0.000383	<0.05	C9orf93 (3.8)	RERG (3.7)	ENSG00000230552 (3.6)	RFFL (3.3)	BAI2 (3.3)	CDH4 (3.3)	SLC32A1 (3.3)	CPNE4 (3.2)	SLCO1B3 (3.1)	TRIM66 (3.1)	STMN3 (3.0)	CDH22 (2.8)	AGTR1 (2.7)	ENSG00000236827 (2.7)	PLCB4 (2.6)	PTPRO (2.6)	SALL1 (2.6)	SEMA6D (2.5)	DIAPH3-AS1 (2.5)	PSD (2.5)	DAB1 (2.4)	SLFNL1 (2.4)	FUT11 (2.4)	C8orf74 (2.4)	GALNTL1 (2.4)
Mammalian Phenotype Ontology	MP:0004098	abnormal cerebellar granule cell morphology	0.000366	<0.05	NCAN (4.7)	TRPM3 (3.9)	DLGAP1 (3.8)	BAI3 (3.4)	C1orf51 (3.3)	ZNF521 (3.1)	DCC (3.0)	CTNND2 (3.0)	GFAP (2.9)	ROBO2 (2.8)	C14orf162 (2.8)	RBFOX3 (2.8)	PSMG2 (2.8)	TLE1 (2.7)	GPR75 (2.7)	RELN (2.7)	CYP7B1 (2.7)	KCNAB1 (2.6)	MTCH2 (2.6)	ENSG00000228560 (2.4)	KLHL32 (2.4)	RBM43 (2.4)	KLF12 (2.4)	CTSL2 (2.3)	MYT1L (2.3)
Mammalian Phenotype Ontology	MP:0004101	abnormal brain interneuron morphology	0.000237	<0.05	SLC32A1 (5.3)	ENSG00000255496 (4.5)	CDH9 (4.4)	MYT1L (4.3)	BAI3 (4.3)	CDH8 (4.2)	C14orf162 (4.2)	STMN2 (4.1)	NPY (4.0)	NRSN1 (4.0)	KCTD16 (3.9)	ELAVL4 (3.8)	HPCAL4 (3.6)	ENSG00000235885 (3.5)	MGAT4C (3.4)	BDNF-AS1 (3.4)	NCAN (3.2)	C1QTNF4 (3.2)	RIMS2 (3.1)	DCC (3.1)	LRRC7 (3.0)	EPHA4 (3.0)	RBFOX1 (2.9)	PDE10A (2.9)	DBC1 (2.9)
Mammalian Phenotype Ontology	MP:0004736	abnormal distortion product otoacoustic emission	0.00134	<0.05	GRIN2A (4.9)	LRRC7 (4.8)	CABP2 (4.0)	CACNA2D1 (3.5)	PRMT8 (3.5)	SLCO1A2 (3.3)	KLHL32 (3.1)	KCTD16 (3.1)	TRIM66 (3.1)	PTPRT (3.1)	BAI2 (3.0)	HS6ST3 (2.9)	CNTNAP4 (2.8)	PADI2 (2.8)	ENSG00000227388 (2.7)	FAM184A (2.7)	CSMD1 (2.6)	CACNB2 (2.6)	DLG4 (2.5)	RMST (2.5)	SEC31B (2.5)	NOVA1 (2.5)	USP49 (2.5)	STMN3 (2.4)	ANKRD20A11P (2.4)
Mammalian Phenotype Ontology	MP:0004769	abnormal synaptic vesicle morphology	0.000996	<0.05	STMN2 (4.6)	NRSN1 (4.1)	PSD (3.8)	OPRL1 (3.7)	C1QTNF4 (3.6)	ELAVL4 (3.5)	CPNE4 (3.5)	NTNG1 (3.5)	LINGO2 (3.3)	HECW1 (3.3)	CRTAC1 (3.1)	NR1H3 (3.1)	PCSK2 (3.0)	STMN3 (3.0)	NLGN2 (3.0)	ATP13A2 (3.0)	SCAMP5 (2.9)	DLG4 (2.9)	SLC32A1 (2.8)	TFAP2D (2.8)	SRRM4 (2.8)	CNTNAP5 (2.7)	FRS3 (2.7)	DBNDD1 (2.7)	LRRTM4 (2.7)
Mammalian Phenotype Ontology	MP:0004792	abnormal synaptic vesicle number	0.000961	<0.05	SRRM4 (5.7)	STMN2 (5.4)	ELAVL4 (5.2)	ELAVL2 (4.6)	NRN1 (4.6)	PCSK2 (4.1)	SCAMP5 (3.9)	C14orf162 (3.9)	MAP1B (3.9)	NRSN1 (3.8)	PSD (3.7)	HPCAL4 (3.7)	CACNA2D1 (3.6)	MYT1L (3.6)	RIMS2 (3.5)	HECW1 (3.4)	PCSK1 (3.3)	DLG4 (3.2)	MADD (3.2)	NEGR1 (3.2)	RBFOX3 (3.1)	DUSP26 (3.1)	ODZ2 (3.1)	DLGAP1 (3.1)	ENSG00000253230 (3.0)
Mammalian Phenotype Ontology	MP:0004814	reduced linear vestibular evoked potential	0.000261	<0.05	CABP2 (3.9)	AATK (3.9)	LRRN1 (3.8)	GRIK2 (3.7)	ENSG00000226332 (3.7)	GPRC5B (3.7)	CTNNA3 (3.5)	KCNAB1 (3.3)	UNC13C (3.3)	CTAGE11P (3.2)	AIFM3 (3.1)	CLDN11 (2.8)	GRIA4 (2.8)	ENSG00000255020 (2.7)	RELN (2.7)	NPB (2.7)	CRHR1 (2.6)	ENSG00000253230 (2.5)	C10orf114 (2.5)	PCDH9 (2.5)	CTNND2 (2.5)	LPHN3 (2.4)	CNTNAP4 (2.4)	DBC1 (2.4)	XKR6 (2.4)
Mammalian Phenotype Ontology	MP:0004859	abnormal synaptic plasticity	0.00164	<0.05	KCNAB1 (5.6)	RBFOX3 (5.2)	KCNIP2 (5.1)	PSD (5.0)	ENSG00000255496 (5.0)	DRD2 (4.9)	BDNF-AS1 (4.6)	GPR52 (4.1)	ENSG00000182329 (4.1)	PRMT8 (4.1)	NRXN3 (4.0)	HPCAL4 (4.0)	PCSK2 (3.8)	BCL11A (3.7)	UNC13C (3.7)	DLG4 (3.6)	RBFOX1 (3.5)	PTK2B (3.5)	KCNQ5 (3.5)	PDE10A (3.5)	BAI2 (3.4)	KCNMA1 (3.4)	SLC32A1 (3.4)	RARB (3.3)	CPNE4 (3.2)
Mammalian Phenotype Ontology	MP:0004994	abnormal brain wave pattern	0.000389	<0.05	HECW1 (5.2)	DLGAP1 (5.2)	CRHR1 (5.1)	GRIN2A (4.8)	PTPRT (4.8)	NRXN3 (4.7)	SLC32A1 (4.4)	RBFOX3 (4.4)	OPRL1 (4.3)	PRMT8 (4.0)	C14orf162 (3.7)	PCSK2 (3.6)	GRM8 (3.6)	GRIA4 (3.6)	MYT1L (3.5)	KCNH7 (3.5)	KCNMA1 (3.5)	CPNE4 (3.4)	PCSK1 (3.3)	SRRM4 (3.3)	PCLO (3.3)	KCTD16 (3.3)	RBFOX1 (3.3)	LRRC7 (3.2)	KCNQ5 (3.2)
Mammalian Phenotype Ontology	MP:0005402	abnormal action potential	0.00143	<0.05	NRXN3 (4.7)	MYT1 (4.2)	CRHR1 (4.1)	NTNG1 (4.1)	UNC13C (3.8)	NTRK1 (3.7)	PTPRT (3.5)	PCLO (3.3)	STMN2 (3.3)	OPRL1 (3.3)	CA10 (3.3)	CNTN6 (3.3)	CNTNAP5 (3.2)	BAI3 (3.1)	DBC1 (3.1)	LRRTM4 (3.1)	KCNH7 (3.0)	TFAP2B (3.0)	LSAMP (3.0)	POU4F1 (3.0)	GNB3 (2.9)	PCSK2 (2.9)	CA8 (2.8)	ASTN2 (2.8)	CABP2 (2.8)
Mammalian Phenotype Ontology	MP:0005404	abnormal axon morphology	0.000241	<0.05	AATK (5.5)	STMN2 (5.0)	MAP1B (4.4)	CLDN11 (4.2)	ELAVL4 (4.1)	GFAP (4.0)	ENO2 (3.4)	ELAVL2 (3.2)	RTN4 (3.1)	CDH6 (3.0)	SLCO3A1 (3.0)	ABCA7 (2.9)	PCDH9 (2.9)	HECW1 (2.8)	SLC6A15 (2.8)	EPHA4 (2.7)	PCSK2 (2.7)	EBF2 (2.6)	BAI3 (2.6)	ANKRD20A11P (2.5)	UNC5B (2.5)	CARNS1 (2.5)	CCDC92 (2.4)	ENSG00000259070 (2.4)	PDE11A (2.4)
Mammalian Phenotype Ontology	MP:0006092	abnormal olfactory neuron morphology	0.00112	<0.05	EBF3 (5.1)	ENSG00000234715 (4.8)	LHX2 (4.6)	AGTR1 (4.3)	NOVA1 (4.1)	TSHZ2 (3.8)	NEUROG3 (3.6)	SEMA6D (3.5)	STK33 (3.5)	EBF1 (3.4)	RMST (3.4)	PTPRT (3.3)	CDH6 (3.3)	ELAVL4 (3.2)	ENSG00000230148 (3.2)	ICA1L (3.2)	C20orf203 (3.0)	MYT1 (2.9)	RERG (2.9)	CDH4 (2.9)	CCDC85A (2.9)	HOXB5 (2.9)	STMN3 (2.9)	HOXB2 (2.8)	NEGR1 (2.8)
Mammalian Phenotype Ontology	MP:0008267	abnormal hippocampus CA3 region morphology	0.00111	<0.05	BAI3 (5.8)	ENSG00000230552 (5.6)	MYT1 (5.4)	C9orf93 (5.3)	ELAVL4 (5.3)	STMN2 (4.5)	ELAVL2 (4.2)	MYT1L (4.0)	RIMS2 (3.8)	NRSN1 (3.4)	ALCAM (3.3)	KCNMA1 (3.2)	BNC2 (3.1)	LINGO2 (3.0)	NOVA1 (2.9)	PCSK1 (2.9)	LPHN3 (2.9)	NCAN (2.9)	DCC (2.8)	FGF11 (2.8)	FAM150B (2.8)	ROBO2 (2.8)	PCSK2 (2.7)	LRRC7 (2.7)	LHX2 (2.7)
Mammalian Phenotype Ontology	MP:0009142	decreased prepulse inhibition	0.000607	<0.05	LRRTM4 (4.9)	GRIN2A (4.4)	NLGN1 (4.3)	GRIA1 (4.2)	ELAVL2 (4.1)	HS6ST3 (4.0)	ANKRD45 (3.6)	LPHN3 (3.6)	LSAMP (3.5)	STMN3 (3.4)	BAI3 (3.3)	ENSG00000224116 (3.3)	MAP1B (3.3)	LY86-AS1 (3.2)	OPRL1 (3.1)	KCNQ5 (3.1)	NCAN (3.0)	CA10 (3.0)	USP49 (2.9)	KCNMA1 (2.9)	GPR27 (2.9)	GIT1 (2.8)	CDH8 (2.8)	DLGAP1 (2.7)	PRMT8 (2.7)
Mammalian Phenotype Ontology	MP:0009435	abnormal miniature inhibitory postsynaptic currents	0.00123	<0.05	ATN1 (4.5)	UNC13C (4.3)	CROCCP3 (4.2)	HECW1 (4.1)	OPRL1 (4.0)	NDST3 (3.9)	MYT1L (3.9)	DBC1 (3.8)	MDGA2 (3.6)	CNTNAP4 (3.5)	ENSG00000250075 (3.3)	PCLO (3.3)	GRIA4 (3.3)	GRIK2 (3.2)	PLCB4 (3.2)	ENSG00000237013 (3.2)	GLP1R (3.1)	ENSG00000231175 (3.1)	ANKRD13B (2.9)	SLC32A1 (2.8)	EML6 (2.8)	STMN2 (2.7)	NRXN3 (2.6)	KCNAB1 (2.6)	EPB41L1 (2.6)
Mammalian Phenotype Ontology	MP:0009745	abnormal behavioral response to xenobiotic	0.000299	<0.05	SLC32A1 (6.0)	PRMT8 (5.3)	KCNIP2 (4.8)	CDH8 (4.7)	KCNAB1 (4.6)	GFAP (4.5)	BAI3 (4.0)	BAI2 (4.0)	KCNQ5 (3.8)	HPCAL4 (3.7)	MYT1L (3.6)	ENSG00000224116 (3.6)	GRIA1 (3.6)	C1QTNF4 (3.4)	C11orf72 (3.4)	GRIN2A (3.3)	GRIA4 (3.3)	GRIK2 (3.2)	DBC1 (3.2)	LRRC7 (3.1)	CACNB2 (3.1)	CRHR1 (3.0)	ROBO2 (3.0)	RBFOX3 (2.9)	MCHR2 (2.9)
REACTOME	REACTOME_ACETYLCHOLINE_NEUROTRANSMITTER_RELEASE_CYCLE	REACTOME_ACETYLCHOLINE_NEUROTRANSMITTER_RELEASE_CYCLE	0.000412	<0.05	ELAVL4 (6.6)	NRSN1 (5.9)	STMN2 (5.2)	ELAVL2 (4.9)	STMN3 (4.8)	DRD2 (4.4)	NRXN3 (4.4)	SRRM4 (4.3)	ENSG00000230525 (4.3)	RBFOX3 (4.1)	PCSK2 (3.8)	ATN1 (3.6)	NLGN2 (3.4)	HECW1 (3.3)	ENSG00000235885 (3.3)	BAI3 (3.2)	UNC13C (3.1)	C14orf162 (3.1)	MYT1L (3.1)	DLG4 (3.0)	CABP4 (2.9)	RERG (2.9)	NTRK1 (2.9)	ENO2 (2.9)	NDST4 (2.8)
REACTOME	REACTOME_CELL:CELL_COMMUNICATION	REACTOME_CELL:CELL_COMMUNICATION	0.000192	<0.05	CLDN7 (5.6)	ACTN1 (4.5)	ENSG00000230937 (3.9)	KIAA1217 (3.7)	SEMA3G (3.6)	PODXL (3.3)	ODZ2 (3.1)	APBB2 (3.1)	LAMA5 (3.0)	ALCAM (3.0)	CHRNB1 (3.0)	NRIP1 (2.9)	KLF7 (2.9)	TLN1 (2.8)	TANC1 (2.7)	PARD3 (2.7)	GPRC5B (2.7)	SH3YL1 (2.7)	LPP (2.6)	SAMD5 (2.6)	ENSG00000231100 (2.6)	NRG1 (2.6)	ATP2C1 (2.6)	PKHD1 (2.6)	SLC39A13 (2.5)
REACTOME	REACTOME_CRMPS_IN_SEMA3A_SIGNALING	REACTOME_CRMPS_IN_SEMA3A_SIGNALING	0.000985	<0.05	MAP1B (4.7)	ELAVL4 (4.1)	PTPRO (4.0)	NCAN (3.8)	STMN3 (3.6)	CADM1 (3.5)	ANKRD13B (3.5)	STMN2 (3.4)	PLXNA2 (3.4)	RALGPS1 (3.3)	NAV1 (3.3)	FGF11 (3.3)	ELAVL2 (3.2)	HECW1 (3.2)	EPHA4 (3.2)	CDH4 (3.1)	DCC (2.8)	SRRM4 (2.8)	PRSS12 (2.8)	ENOX1 (2.8)	MTMR9 (2.8)	C20orf112 (2.8)	NRN1 (2.7)	MYT1 (2.7)	SEMA6D (2.6)
REACTOME	REACTOME_DOPAMINE_NEUROTRANSMITTER_RELEASE_CYCLE	REACTOME_DOPAMINE_NEUROTRANSMITTER_RELEASE_CYCLE	0.000727	<0.05	ELAVL4 (6.8)	NRSN1 (6.5)	ELAVL2 (5.2)	RBFOX3 (5.1)	STMN2 (4.8)	STMN3 (4.7)	HECW1 (4.6)	SRRM4 (4.4)	MYT1L (4.4)	PCSK2 (4.3)	NRXN3 (4.3)	C14orf162 (3.9)	PSD (3.8)	HPCAL4 (3.8)	PCLO (3.7)	DLG4 (3.6)	PCSK1 (3.5)	POU6F2 (3.4)	OPRL1 (3.2)	SCAMP5 (3.2)	NRN1 (3.1)	NPY (3.1)	KCNH7 (3.1)	RIMS2 (3.0)	DBC1 (2.9)
REACTOME	REACTOME_GABA_RECEPTOR_ACTIVATION	REACTOME_GABA_RECEPTOR_ACTIVATION	0.000556	<0.05	DBC1 (5.2)	PRMT8 (5.1)	GRIA4 (5.0)	GRIN2A (4.8)	PCLO (4.7)	MDGA2 (4.6)	GRIA1 (4.2)	CDH8 (4.1)	CA10 (3.9)	CACNB2 (3.9)	KCNAB1 (3.8)	HPCAL4 (3.8)	ENSG00000224116 (3.7)	PDE10A (3.6)	MYT1L (3.6)	CACNA2D1 (3.5)	C14orf162 (3.5)	CRHR1 (3.5)	NEGR1 (3.5)	LRRC7 (3.5)	RP1L1 (3.4)	NRSN1 (3.4)	STMN3 (3.4)	HECW1 (3.3)	POU6F2 (3.3)
REACTOME	REACTOME_INTERACTION_BETWEEN_L1_AND_ANKYRINS	REACTOME_INTERACTION_BETWEEN_L1_AND_ANKYRINS	0.00125	<0.05	ELAVL4 (4.8)	BAI3 (4.7)	PCLO (4.7)	RBFOX1 (4.4)	GRIK2 (4.4)	CACNA2D1 (4.3)	KCTD16 (4.2)	HECW1 (4.1)	MYT1L (4.0)	LRRTM4 (3.9)	CA10 (3.8)	NRSN1 (3.7)	NTRK1 (3.6)	DUSP26 (3.6)	STMN2 (3.5)	PCDH9 (3.4)	SRRM4 (3.4)	MAP1B (3.3)	GRIA1 (3.2)	NRXN3 (3.2)	IGSF9B (3.2)	OPRL1 (3.0)	XKR6 (3.0)	KCNIP2 (2.9)	DBNDD1 (2.8)
REACTOME	REACTOME_LIGAND:GATED_ION_CHANNEL_TRANSPORT	REACTOME_LIGAND:GATED_ION_CHANNEL_TRANSPORT	0.000193	<0.05	GRIA4 (5.7)	CDH8 (5.3)	HECW1 (5.1)	KCNAB1 (5.0)	DBC1 (4.9)	DLGAP1 (4.8)	LRRC7 (4.8)	GRIA1 (4.7)	CNTNAP4 (4.7)	ELAVL2 (4.6)	PCLO (4.6)	PRMT8 (4.6)	GRIN2A (4.5)	MDGA2 (4.4)	UNC13C (4.4)	OPRL1 (4.3)	MYT1L (4.2)	NRXN3 (4.1)	NDST3 (4.0)	NRSN1 (4.0)	CNTN6 (4.0)	KCNH7 (3.8)	ENSG00000234352 (3.7)	ENSG00000224116 (3.7)	BAI3 (3.6)
REACTOME	REACTOME_NETRIN:1_SIGNALING	REACTOME_NETRIN:1_SIGNALING	0.000463	<0.05	GJC1 (4.3)	PDE9A (3.7)	DOCK9 (3.5)	TANC1 (3.4)	ZBTB7C (3.4)	DIP2C (3.1)	NEO1 (3.1)	SGCZ (3.1)	AUTS2 (3.1)	GRIN2A (3.0)	NDST3 (2.9)	XKR6 (2.9)	LPHN3 (2.9)	KLF12 (2.9)	PRKCA (2.8)	NOVA1 (2.8)	CACNA2D1 (2.8)	NR2F1 (2.8)	EPHA4 (2.8)	LRRC4 (2.7)	KCNMA1 (2.6)	APBB2 (2.6)	ASTN2 (2.5)	GRIA1 (2.5)	CCDC92 (2.5)
REACTOME	REACTOME_NOREPINEPHRINE_NEUROTRANSMITTER_RELEASE_CYCLE	REACTOME_NOREPINEPHRINE_NEUROTRANSMITTER_RELEASE_CYCLE	0.00131	<0.05	ELAVL4 (6.4)	NRSN1 (5.4)	STMN2 (5.0)	ELAVL2 (4.7)	PCLO (4.3)	MYT1L (4.0)	HECW1 (4.0)	PCSK2 (4.0)	SRRM4 (3.9)	NRXN3 (3.7)	STMN3 (3.7)	NTRK1 (3.6)	RBFOX3 (3.5)	HPCAL4 (3.4)	PCSK1 (3.4)	WDR72 (3.4)	PLCB4 (3.1)	AGTR1 (2.9)	BAI3 (2.8)	NPY (2.8)	DLG4 (2.8)	PSD (2.8)	C14orf162 (2.8)	ATN1 (2.8)	DRD2 (2.7)
REACTOME	REACTOME_POST_NMDA_RECEPTOR_ACTIVATION_EVENTS	REACTOME_POST_NMDA_RECEPTOR_ACTIVATION_EVENTS	0.000419	<0.05	HPCAL4 (4.8)	C14orf162 (4.4)	PSD (4.2)	LRRC7 (4.0)	RBFOX3 (4.0)	CRHR1 (3.9)	RBFOX1 (3.6)	PRMT8 (3.5)	ENSG00000256370 (3.5)	PCLO (3.5)	CDH22 (3.5)	GRIN2A (3.4)	SNTA1 (3.4)	AIFM3 (3.3)	CAMK2G (3.1)	GRIA1 (3.0)	ADRBK1 (3.0)	KCNMA1 (3.0)	GALNTL4 (2.9)	NRXN3 (2.9)	KCNQ5 (2.8)	TWF2 (2.8)	UNC13C (2.8)	FOXP1 (2.7)	TRIM66 (2.7)
REACTOME	REACTOME_SEROTONIN_NEUROTRANSMITTER_RELEASE_CYCLE	REACTOME_SEROTONIN_NEUROTRANSMITTER_RELEASE_CYCLE	0.000727	<0.05	ELAVL4 (6.8)	NRSN1 (6.5)	ELAVL2 (5.2)	RBFOX3 (5.1)	STMN2 (4.8)	STMN3 (4.7)	HECW1 (4.6)	SRRM4 (4.4)	MYT1L (4.4)	PCSK2 (4.3)	NRXN3 (4.3)	C14orf162 (3.9)	PSD (3.8)	HPCAL4 (3.8)	PCLO (3.7)	DLG4 (3.6)	PCSK1 (3.5)	POU6F2 (3.4)	OPRL1 (3.2)	SCAMP5 (3.2)	NRN1 (3.1)	NPY (3.1)	KCNH7 (3.1)	RIMS2 (3.0)	DBC1 (2.9)
REACTOME	REACTOME_SIGNALING_BY_ROBO_RECEPTOR	REACTOME_SIGNALING_BY_ROBO_RECEPTOR	0.00117	<0.05	CAMSAP2 (3.8)	ASXL3 (3.2)	FIGN (3.2)	LRRC4 (3.2)	PAM (3.2)	LRRTM4 (3.2)	ELAVL4 (3.1)	ENSG00000253230 (3.1)	APBB2 (3.1)	PTK2 (3.0)	PPP3R1 (2.9)	RTN4 (2.9)	NLGN1 (2.8)	LPHN3 (2.8)	PTPRO (2.7)	OSBPL6 (2.6)	MAP1B (2.6)	LMX1B (2.5)	BAZ2B (2.5)	PARD3 (2.5)	KPNA4 (2.5)	ZNF608 (2.5)	KLF7 (2.5)	PRCC (2.5)	ZNF804A (2.4)
REACTOME	REACTOME_UNBLOCKING_OF_NMDA_RECEPTOR_GLUTAMATE_BINDING_AND_ACTIVATION	REACTOME_UNBLOCKING_OF_NMDA_RECEPTOR_GLUTAMATE_BINDING_AND_ACTIVATION	0.000882	<0.05	LRRC7 (5.5)	PTPRT (5.1)	PSD (4.5)	GRIN2A (4.5)	RBFOX1 (4.5)	HPCAL4 (4.4)	NCAN (4.4)	DCDC5 (4.3)	BAI2 (4.2)	GRIK2 (4.2)	DLGAP1 (4.2)	KCNMA1 (4.0)	ENSG00000253230 (3.9)	CSMD1 (3.8)	LRRTM4 (3.8)	GRIA1 (3.8)	KCNQ5 (3.7)	CDH22 (3.7)	C14orf162 (3.7)	DBC1 (3.7)	NOVA1 (3.6)	RBFOX3 (3.6)	ENSG00000224116 (3.4)	DAB1 (3.3)	GFAP (3.3)
GO Gene Ontology	GO:0000307	cyclin-dependent protein kinase holoenzyme complex	0.00243	<0.20	DDB2 (4.3)	MGMT (3.9)	RAPSN (3.7)	PITX3 (3.4)	CPNE4 (3.4)	UHRF1 (3.3)	BCL11A (2.9)	BTRC (2.7)	CCDC141 (2.7)	PLAGL2 (2.6)	ENSG00000246082 (2.6)	ALS2CR8 (2.5)	ZNF800 (2.5)	CDH13 (2.5)	ENSG00000228560 (2.4)	PTK2B (2.4)	E2F1 (2.4)	LOH12CR1 (2.4)	ENSG00000225706 (2.4)	FAM172A (2.3)	MAPKAP1 (2.3)	SFXN2 (2.3)	OAF (2.3)	ENSG00000250608 (2.2)	CUEDC2 (2.2)
GO Gene Ontology	GO:0001504	neurotransmitter uptake	0.00201	<0.20	ENSG00000237435 (4.6)	NT5C1A (4.1)	ENSG00000223561 (4.1)	CAMTA1 (3.7)	C8orf74 (3.7)	CNTNAP5 (3.3)	ENSG00000234653 (3.2)	FAM167A (3.1)	ICA1L (3.1)	DRD2 (3.0)	SLC32A1 (3.0)	ENSG00000255477 (3.0)	LINC00421 (2.8)	C20orf134 (2.8)	KLHL32 (2.8)	NEGR1 (2.7)	ENSG00000225731 (2.7)	TRIM35 (2.7)	CTNND2 (2.6)	MYT1L (2.6)	CABP2 (2.5)	ENSG00000228215 (2.5)	FAM184A (2.5)	PDE4D (2.5)	GRIK2 (2.5)
GO Gene Ontology	GO:0001518	voltage-gated sodium channel complex	0.00879	<0.20	NTRK1 (5.9)	LRRTM4 (5.8)	RBFOX1 (5.3)	KCTD16 (5.2)	KCNIP2 (4.5)	ELAVL4 (4.3)	CHRM2 (4.1)	CACNA2D1 (4.1)	NRXN3 (3.9)	BAI3 (3.7)	MDGA2 (3.6)	CA10 (3.6)	MYT1L (3.4)	NDST3 (3.4)	HECW1 (3.4)	KCNAB1 (3.2)	PCLO (3.2)	DUSP26 (3.2)	GRIA4 (3.2)	NRSN1 (3.1)	MYT1 (3.1)	PCSK2 (3.1)	CCDC85A (3.0)	PCDH9 (3.0)	DRD2 (3.0)
GO Gene Ontology	GO:0001662	behavioral fear response	0.00266	<0.20	CDH9 (6.3)	LRRC7 (4.3)	ENSG00000248079 (4.1)	GRIA1 (4.1)	KCNQ5 (4.0)	C1QTNF4 (4.0)	LY86-AS1 (3.9)	ENSG00000182329 (3.9)	ANKRD45 (3.8)	KCNAB1 (3.8)	CPNE4 (3.7)	BCL11A (3.3)	ENSG00000234323 (3.2)	ENSG00000224116 (3.2)	ENSG00000224911 (3.2)	DAB1 (3.2)	MCHR2 (3.2)	ENSG00000230552 (3.1)	CDH8 (3.1)	SLC32A1 (3.0)	NEGR1 (3.0)	LHX2 (2.9)	PHACTR1 (2.9)	MYT1L (2.9)	RBFOX3 (2.9)
GO Gene Ontology	GO:0001963	synaptic transmission, dopaminergic	0.00491	<0.20	DRD2 (4.1)	ENSG00000236338 (4.0)	ENSG00000225731 (4.0)	NTNG1 (3.5)	ENSG00000255477 (3.5)	MCHR2 (3.4)	ENSG00000259245 (3.4)	NT5C1A (3.2)	ENSG00000182329 (3.1)	CABP2 (3.1)	NTRK1 (3.1)	PDE10A (2.8)	CAMTA1 (2.8)	LINC00358 (2.8)	HS6ST3 (2.8)	ICA1L (2.7)	OR10J1 (2.7)	SLC32A1 (2.7)	CENPBD1 (2.7)	KCNQ5 (2.7)	ENSG00000224152 (2.7)	FOXP2 (2.6)	POLL (2.6)	TRIM66 (2.6)	DNAH10 (2.6)
GO Gene Ontology	GO:0002040	sprouting angiogenesis	0.00629	<0.20	USHBP1 (3.9)	ENSG00000251160 (3.6)	CCDC85A (3.4)	ENSG00000230472 (3.3)	HBEGF (3.1)	LRRTM4 (3.0)	ENSG00000236467 (2.9)	SOX7 (2.9)	ELTD1 (2.8)	ENSG00000253792 (2.8)	ZNF547 (2.8)	SOX18 (2.8)	ENSG00000253766 (2.8)	ADORA2B (2.7)	ENSG00000234877 (2.7)	ENSG00000259245 (2.7)	RRNAD1 (2.6)	AGBL4 (2.6)	ARL5B (2.6)	NIPAL1 (2.5)	ENSG00000236338 (2.5)	KLHL25 (2.5)	HIGD1B (2.5)	C1orf54 (2.5)	ROBO2 (2.4)
GO Gene Ontology	GO:0002042	cell migration involved in sprouting angiogenesis	0.00786	<0.20	AGBL4 (5.0)	FGF11 (3.6)	ENSG00000253887 (3.3)	ZNF487P (3.2)	ARL5B (3.2)	HBEGF (3.2)	ENSG00000236467 (3.1)	OSBPL6 (3.1)	ENSG00000227782 (2.8)	ANKRD45 (2.8)	MCHR2 (2.7)	CLCF1 (2.7)	ENSG00000251160 (2.6)	LRRTM4 (2.5)	MIR2682 (2.5)	ENSG00000248505 (2.5)	LY86-AS1 (2.5)	C9orf128 (2.5)	FIGN (2.5)	LINGO2 (2.5)	PCDH7 (2.5)	ENSG00000224152 (2.5)	NIPAL1 (2.4)	ROBO2 (2.4)	DIAPH3-AS1 (2.3)
GO Gene Ontology	GO:0002209	behavioral defense response	0.00263	<0.20	CDH9 (6.1)	LY86-AS1 (4.3)	ENSG00000248079 (4.2)	KCNQ5 (4.2)	C1QTNF4 (4.1)	ANKRD45 (4.0)	LRRC7 (3.9)	GRIA1 (3.8)	AGBL4 (3.7)	ENSG00000182329 (3.7)	KCNAB1 (3.6)	MCHR2 (3.6)	BCL11A (3.4)	DAB1 (3.3)	DLGAP1 (3.1)	NEGR1 (3.1)	CDH8 (3.1)	CPNE4 (3.1)	LHX2 (3.0)	ENSG00000227994 (3.0)	ENSG00000230552 (2.9)	ENSG00000234323 (2.9)	ENSG00000224911 (2.9)	RBFOX3 (2.8)	SLC32A1 (2.8)
GO Gene Ontology	GO:0003158	endothelium development	0.00778	<0.20	USHBP1 (7.3)	SOX18 (5.3)	ELTD1 (4.9)	ENSG00000226332 (4.1)	SEMA3G (3.7)	HOXB8 (3.6)	SOX7 (3.6)	PLXNA2 (3.4)	PODXL (3.3)	EXD3 (3.2)	STAB1 (3.2)	NT5C1A (3.2)	HOXB6 (3.0)	HIGD1B (3.0)	PDE9A (3.0)	DOCK9 (2.9)	ENSG00000236338 (2.9)	ENSG00000233101 (2.9)	EDNRB (2.8)	ENSG00000244649 (2.7)	ENSG00000257574 (2.6)	PKHD1 (2.5)	C21orf116 (2.5)	DNAJA1P4 (2.5)	HOXB1 (2.4)
GO Gene Ontology	GO:0004930	G-protein coupled receptor activity	0.00174	<0.20	GPR52 (4.2)	OPRL1 (3.7)	LY86-AS1 (3.6)	CDH8 (3.6)	HIGD1B (3.6)	PTPRT (3.6)	P2RY12 (3.5)	ENSG00000226249 (3.4)	PAX4 (3.3)	GPR75 (3.2)	CLRN1-AS1 (3.2)	C5orf64 (3.1)	PTPRO (3.1)	CHRM2 (3.1)	HCN4 (3.1)	NPBWR2 (3.0)	OR10J1 (3.0)	KCNK13 (2.8)	CYSLTR2 (2.8)	NDST4 (2.7)	CRHR1 (2.7)	ENSG00000259070 (2.6)	MCHR2 (2.5)	SLC32A1 (2.5)	ENSG00000230928 (2.5)
GO Gene Ontology	GO:0005001	transmembrane receptor protein tyrosine phosphatase activity	0.00369	<0.20	PCLO (4.2)	ENSG00000225706 (3.8)	CDH4 (3.7)	BAI3 (3.6)	PODXL (3.6)	PCSK1 (3.5)	LINC00176 (3.5)	GRIA1 (3.3)	LINGO2 (3.3)	SOX18 (3.2)	CDH13 (3.1)	USHBP1 (3.0)	TUSC3 (3.0)	SEMA3G (3.0)	TOX3 (3.0)	ELTD1 (2.9)	RIMS2 (2.9)	TMTC2 (2.9)	EDNRB (2.9)	UNC5B (2.8)	PLCB4 (2.7)	CA10 (2.7)	PAM (2.7)	SOX7 (2.7)	CCDC85A (2.6)
GO Gene Ontology	GO:0005545	1-phosphatidylinositol binding	0.0029	<0.20	SLCO4C1 (3.4)	CA10 (3.2)	PHACTR1 (3.1)	ENSG00000257512 (3.0)	PCLO (3.0)	NLGN1 (2.9)	EBF1 (2.8)	C9orf93 (2.8)	ICA1L (2.8)	SPIRE1 (2.7)	NBEAL1 (2.6)	MLLT10 (2.6)	WDSUB1 (2.6)	PLCB4 (2.5)	PKP4 (2.5)	BAI3 (2.5)	TANC1 (2.4)	RP1L1 (2.4)	GRIA4 (2.4)	FAM116A (2.4)	DIP2C (2.3)	TMEM106B (2.3)	SLC6A15 (2.3)	SLC16A7 (2.3)	RRM2B (2.3)
GO Gene Ontology	GO:0006171	cAMP biosynthetic process	0.00375	<0.20	GPR52 (4.7)	OR10J1 (3.8)	CCDC85A (3.4)	PTPRT (3.3)	HS6ST3 (3.3)	MCHR2 (3.2)	RPL23AP22 (3.2)	ENSG00000233399 (3.1)	KCNH7 (3.0)	OPRL1 (3.0)	GALNTL4 (3.0)	NTNG1 (3.0)	MGAT4C (2.9)	ENSG00000226249 (2.9)	TCERG1L (2.8)	ENSG00000225050 (2.8)	CDH8 (2.8)	ICA1L (2.8)	GPR27 (2.8)	NPBWR2 (2.7)	NEK11 (2.7)	CNTNAP5 (2.6)	KCNK13 (2.6)	ENSG00000254556 (2.6)	CDH9 (2.5)
GO Gene Ontology	GO:0006584	catecholamine metabolic process	0.00273	<0.20	ICA1L (4.6)	LINGO2 (4.1)	DRD2 (4.1)	DNAH10 (4.1)	NTRK1 (4.1)	ENSG00000257407 (4.1)	NPY (3.4)	GRM8 (3.2)	RERG (3.1)	TFAP2B (3.1)	FRS3 (3.1)	ENSG00000227388 (3.0)	ENSG00000225731 (2.9)	PDE10A (2.8)	AGBL4 (2.8)	ENSG00000234323 (2.7)	KLF17 (2.7)	PMS2P4 (2.6)	ENSG00000236338 (2.6)	AGTR1 (2.5)	NRSN1 (2.5)	ENSG00000233723 (2.5)	RAB2B (2.4)	POU5F2 (2.4)	TTC29 (2.4)
GO Gene Ontology	GO:0006813	potassium ion transport	0.00741	<0.20	KCNH7 (6.1)	MCHR2 (4.5)	CRHR1 (4.2)	KCTD16 (3.9)	GRIN2A (3.8)	GRM8 (3.7)	HS6ST3 (3.5)	GRIA4 (3.4)	GPR52 (3.3)	C14orf162 (3.3)	HECW1 (3.3)	CNTNAP5 (3.2)	ENSG00000204929 (3.2)	KLHL32 (3.1)	NEGR1 (3.0)	STMN3 (3.0)	ESRRG (3.0)	LINC00421 (2.9)	NECAB3 (2.9)	ENSG00000231100 (2.8)	ASTN2 (2.8)	PCLO (2.8)	CA10 (2.8)	ENSG00000224116 (2.8)	KCNMA1 (2.6)
GO Gene Ontology	GO:0007187	G-protein coupled receptor signaling pathway, coupled to cyclic nucleotide second messenger	0.00324	<0.20	GPR52 (4.5)	HS6ST3 (3.6)	CDH8 (3.4)	MCHR2 (3.3)	EML6 (3.3)	PAX4 (3.2)	OR10J1 (3.2)	PTPRT (3.0)	HCN4 (3.0)	NEGR1 (2.9)	POU6F2 (2.9)	C9orf93 (2.8)	KCNK13 (2.8)	ENSG00000259070 (2.8)	ENSG00000226249 (2.8)	NEUROG3 (2.7)	ENSG00000225050 (2.7)	CNTNAP5 (2.7)	DNAH1 (2.7)	MDGA1 (2.6)	KCNH7 (2.6)	C5orf64 (2.6)	NPBWR2 (2.5)	GRM8 (2.5)	GALNTL4 (2.5)
GO Gene Ontology	GO:0007194	negative regulation of adenylate cyclase activity	0.00729	<0.20	NLGN2 (4.3)	CDH8 (3.4)	GPR52 (3.4)	C5orf64 (3.3)	MED12L (3.2)	CRHR1 (3.1)	CLRN1-AS1 (2.9)	TCERG1L (2.9)	CSMD1 (2.9)	ENSG00000225050 (2.9)	ENSG00000231100 (2.8)	KCNK13 (2.8)	PTPRT (2.8)	EML6 (2.7)	ENSG00000249618 (2.7)	FGF11 (2.6)	CDH4 (2.6)	C1QTNF4 (2.6)	ENSG00000248505 (2.6)	OPRL1 (2.5)	CNTNAP5 (2.5)	CPNE4 (2.5)	AFF3 (2.4)	ENSG00000233723 (2.4)	GRIA1 (2.4)
GO Gene Ontology	GO:0007213	G-protein coupled acetylcholine receptor signaling pathway	0.00507	<0.20	WDR72 (4.6)	KCNH7 (4.1)	KCNQ5 (3.6)	KCTD16 (3.6)	LY86-AS1 (3.6)	ZNF804B (3.5)	ENSG00000251629 (3.4)	BDNF-AS1 (3.4)	ANKRD45 (3.3)	NPB (3.3)	CSMD1 (3.3)	NLGN2 (3.2)	CPNE4 (3.2)	OR10J1 (3.2)	GPR52 (3.1)	RMST (3.0)	ENSG00000235724 (3.0)	MCHR2 (2.9)	ANKRD13D (2.9)	ENSG00000185044 (2.8)	PART1 (2.8)	GRIN2A (2.7)	ENSG00000225050 (2.7)	CNTNAP5 (2.7)	ENSG00000250682 (2.7)
GO Gene Ontology	GO:0007218	neuropeptide signaling pathway	0.00791	<0.20	TCERG1L (3.9)	OPRL1 (3.8)	KLHL29 (3.4)	DNAH1 (3.2)	PCSK1 (3.2)	SLC32A1 (3.1)	CPNE4 (3.0)	ENSG00000253734 (3.0)	C1QL1 (3.0)	ENSG00000224116 (2.9)	DRD2 (2.9)	RERG (2.9)	BAI3 (2.9)	NPY (2.8)	MDGA2 (2.8)	DUSP26 (2.7)	ENSG00000253695 (2.7)	CDH8 (2.7)	RPL23AP22 (2.7)	SGCZ (2.7)	C9orf93 (2.7)	ENSG00000230552 (2.7)	GPR75 (2.6)	HCN4 (2.6)	SLFNL1 (2.6)
GO Gene Ontology	GO:0007274	neuromuscular synaptic transmission	0.002	<0.20	ENSG00000235885 (8.3)	ENSG00000230525 (6.0)	GPR75 (4.5)	FGF11 (4.3)	ENSG00000250819 (4.2)	ENSG00000254839 (4.0)	ENSG00000255310 (3.9)	NPB (3.7)	SRRM4 (3.7)	LINC00459 (3.6)	ENSG00000234715 (3.5)	KLHL29 (3.2)	SLFNL1 (3.1)	CSMD1 (3.1)	ENSG00000248908 (2.9)	CAMTA1 (2.9)	PDE11A (2.9)	POU6F2 (2.8)	MDGA1 (2.8)	NTRK1 (2.8)	ENSG00000248505 (2.7)	C14orf162 (2.6)	ENSG00000239275 (2.6)	PITX3 (2.5)	ELAVL4 (2.5)
GO Gene Ontology	GO:0007613	memory	0.0036	<0.20	KCTD16 (4.4)	CDH8 (4.3)	HS6ST3 (4.3)	MCHR2 (4.2)	LY86-AS1 (3.9)	LINC00421 (3.7)	ENSG00000235885 (3.6)	NPY (3.6)	LRRC7 (3.5)	CSMD1 (3.5)	ENSG00000224116 (3.5)	NRSN1 (3.4)	ENSG00000237374 (3.4)	ROBO2 (3.4)	CDH9 (3.4)	KCNQ5 (3.3)	AGBL4 (3.2)	DBC1 (3.1)	UNC13C (3.1)	NRXN3 (2.9)	CPNE4 (2.9)	ZNF804A (2.8)	PRMT8 (2.8)	DRD2 (2.8)	CNTNAP5 (2.8)
GO Gene Ontology	GO:0007623	circadian rhythm	0.00816	<0.20	NPBWR2 (3.9)	ENSG00000253766 (3.8)	ENSG00000234111 (3.6)	MCHR2 (3.5)	LINC00358 (3.4)	DUSP16 (3.2)	HS6ST3 (3.2)	C1orf51 (3.1)	ZNF804B (3.1)	KCTD16 (3.0)	AGBL4 (3.0)	ZNF331 (3.0)	DIAPH3-AS1 (2.9)	DAOA (2.9)	CCDC85A (2.9)	COL6A6 (2.8)	C8orf74 (2.7)	CNTNAP5 (2.6)	KCNH7 (2.6)	HLF (2.5)	AFG3L1P (2.5)	WDSUB1 (2.5)	GRM8 (2.5)	NEUROG3 (2.5)	ICA1L (2.4)
GO Gene Ontology	GO:0007628	adult walking behavior	0.00391	<0.20	KLHL32 (4.5)	HECW1 (3.9)	ENSG00000230525 (3.5)	UNC13C (3.3)	GRIA4 (3.2)	ENSG00000248079 (3.2)	CA10 (3.1)	IGSF9B (3.1)	C5orf64 (3.0)	C1QTNF4 (2.9)	ENSG00000224116 (2.8)	TRIM66 (2.8)	MDGA2 (2.8)	KCNAB1 (2.8)	DNAH2 (2.7)	LINC00421 (2.7)	NRXN3 (2.7)	CNTNAP5 (2.7)	MCHR2 (2.7)	C11orf72 (2.7)	PRMT8 (2.6)	POU4F1 (2.6)	SLC32A1 (2.6)	ENSG00000251145 (2.5)	RBFOX3 (2.5)
GO Gene Ontology	GO:0008037	cell recognition	0.00473	<0.20	C9orf128 (5.4)	SLFNL1 (5.2)	C16orf78 (4.7)	SPATA19 (4.6)	C17orf74 (3.6)	ENSG00000253230 (3.4)	SUN5 (3.4)	PHF7 (3.3)	C14orf162 (3.2)	ENSG00000235358 (3.2)	SPATA8 (3.2)	FSCN3 (3.2)	C7orf62 (3.1)	DNAH8 (3.1)	C20orf144 (3.0)	CNTNAP4 (3.0)	KCTD16 (2.9)	LINC00459 (2.8)	ENSG00000255117 (2.8)	ENSG00000236827 (2.7)	BDNF-AS1 (2.6)	CCL21 (2.6)	HECW1 (2.6)	ENSG00000256370 (2.6)	GRIA1 (2.5)
GO Gene Ontology	GO:0008144	drug binding	0.01	<0.20	SLC32A1 (3.7)	HPCAL4 (3.5)	P2RY12 (3.3)	KCNAB1 (3.3)	NT5DC2 (3.1)	DRD2 (3.0)	NTNG1 (2.8)	AIFM3 (2.7)	PDE10A (2.7)	KCNIP2 (2.7)	C8orf12 (2.7)	LRRC7 (2.6)	GRIA4 (2.6)	ZFYVE21 (2.5)	EDEM1 (2.4)	CPNE4 (2.4)	ENSG00000234653 (2.3)	ALOX5 (2.3)	PHACTR1 (2.3)	GRIN2A (2.3)	OPRL1 (2.3)	ENSG00000246263 (2.3)	PTMS (2.2)	FER1L4 (2.2)	GPR27 (2.2)
GO Gene Ontology	GO:0008227	G-protein coupled amine receptor activity	0.00832	<0.20	KCNIP2 (5.4)	KCNAB1 (4.9)	CDH8 (4.5)	DRD2 (4.3)	SLC32A1 (4.2)	PDE10A (4.1)	GPR52 (4.1)	CPNE4 (4.0)	GPR27 (4.0)	LRRC7 (4.0)	CNTNAP5 (3.8)	GRM8 (3.8)	PRMT8 (3.7)	MCHR2 (3.6)	KCNQ5 (3.6)	NPY (3.5)	PSD (3.4)	PTPRT (3.4)	OPRL1 (3.4)	GRIN2A (3.2)	DLG4 (3.2)	KCTD16 (3.2)	DCC (3.1)	RPL23AP22 (3.1)	NTNG1 (3.0)
GO Gene Ontology	GO:0008306	associative learning	0.00253	<0.20	LRRC7 (4.4)	HS6ST3 (4.0)	CDH9 (3.9)	GPR27 (3.8)	DRD2 (3.5)	RAB9BP1 (3.5)	CDH8 (3.5)	XKR6 (3.4)	RPL23AP22 (3.4)	ENSG00000182329 (3.2)	SLC32A1 (3.2)	MCHR2 (3.1)	PDE10A (3.0)	DLG4 (2.9)	KCNIP2 (2.9)	TRIM66 (2.9)	CSMD1 (2.8)	PRMT8 (2.8)	C1QTNF4 (2.8)	KCNAB1 (2.7)	PSD (2.7)	LINC00358 (2.7)	HPCAL4 (2.6)	ANKRD13B (2.6)	ENSG00000224116 (2.5)
GO Gene Ontology	GO:0008509	anion transmembrane transporter activity	0.00569	<0.20	TRPM3 (5.5)	SLC22A2 (5.4)	C12orf59 (4.4)	ENSG00000226733 (4.1)	CNTNAP4 (4.1)	AIFM3 (4.0)	UPP2 (3.9)	ADORA2B (3.2)	FXYD4 (3.2)	PTPRO (3.1)	PCLO (3.1)	CDH9 (3.1)	UNC13C (3.0)	SLC4A9 (3.0)	KLHL32 (2.9)	WDR72 (2.8)	HECW1 (2.8)	LOXL4 (2.7)	CNTNAP2 (2.7)	ENSG00000231100 (2.7)	DBC1 (2.6)	PRMT8 (2.6)	KCNAB1 (2.6)	PTPRD (2.6)	ESRRG (2.6)
GO Gene Ontology	GO:0009123	nucleoside monophosphate metabolic process	0.0083	<0.20	GPR52 (4.1)	ENSG00000233399 (3.9)	RPL23AP22 (3.7)	HCN4 (3.4)	HS6ST3 (3.3)	KCNK13 (3.2)	ENSG00000259070 (3.2)	IFLTD1 (2.9)	DRD2 (2.9)	MGAT4C (2.8)	CNTNAP5 (2.8)	GPR75 (2.8)	PDE10A (2.6)	SLC32A1 (2.6)	KLHL32 (2.6)	C1QL1 (2.6)	OR10J1 (2.5)	OPRL1 (2.5)	CCDC85A (2.5)	POU6F2 (2.5)	CDH8 (2.4)	NTNG1 (2.4)	GLYCTK-AS1 (2.4)	MCHR2 (2.4)	PTPRT (2.3)
GO Gene Ontology	GO:0009190	cyclic nucleotide biosynthetic process	0.00252	<0.20	GPR52 (4.0)	ENSG00000233399 (3.8)	OR10J1 (3.8)	HCN4 (3.4)	HS6ST3 (3.3)	RPL23AP22 (3.2)	CNTNAP5 (3.2)	CCDC85A (3.1)	MGAT4C (2.9)	CDH8 (2.8)	NTNG1 (2.8)	FAM150B (2.8)	PTPRT (2.8)	KCNK13 (2.7)	OPRL1 (2.7)	GALNTL4 (2.6)	MCHR2 (2.6)	IFLTD1 (2.6)	HIGD1B (2.6)	ENSG00000225050 (2.5)	PAX4 (2.5)	GPR27 (2.5)	SLC32A1 (2.5)	PDE10A (2.4)	DRD2 (2.4)
GO Gene Ontology	GO:0009712	catechol-containing compound metabolic process	0.00273	<0.20	ICA1L (4.6)	LINGO2 (4.1)	DRD2 (4.1)	DNAH10 (4.1)	NTRK1 (4.1)	ENSG00000257407 (4.1)	NPY (3.4)	GRM8 (3.2)	RERG (3.1)	TFAP2B (3.1)	FRS3 (3.1)	ENSG00000227388 (3.0)	ENSG00000225731 (2.9)	PDE10A (2.8)	AGBL4 (2.8)	ENSG00000234323 (2.7)	KLF17 (2.7)	PMS2P4 (2.6)	ENSG00000236338 (2.6)	AGTR1 (2.5)	NRSN1 (2.5)	ENSG00000233723 (2.5)	RAB2B (2.4)	POU5F2 (2.4)	TTC29 (2.4)
GO Gene Ontology	GO:0010243	response to organic nitrogen	0.00191	<0.20	MGMT (3.3)	C8orf12 (3.0)	PHACTR1 (3.0)	CA9 (2.9)	ENSG00000227782 (2.9)	C20orf203 (2.9)	KLF17 (2.6)	DRD2 (2.6)	LINGO2 (2.6)	CDH13 (2.5)	ENSG00000185044 (2.4)	C10orf55 (2.4)	FTH1P5 (2.3)	PLAU (2.3)	ENSG00000257407 (2.2)	NPY (2.2)	C11orf72 (2.2)	ENSG00000256370 (2.2)	ENSG00000253766 (2.2)	FN1 (2.2)	CTAGE11P (2.2)	SCMH1 (2.1)	TMEM217 (2.1)	WDSUB1 (2.1)	TFAP2B (2.1)
GO Gene Ontology	GO:0012506	vesicle membrane	0.00506	<0.20	NRSN1 (4.7)	PCSK2 (4.4)	NPY (4.0)	PCSK1 (3.9)	ATP13A2 (3.6)	PCLO (3.4)	DRD2 (3.3)	STMN2 (3.2)	MYT1L (3.1)	ELAVL4 (3.1)	FAM114A1 (3.0)	TMEM30A (3.0)	SCAMP5 (3.0)	SND1 (3.0)	OCA2 (2.9)	BET1 (2.9)	C1QL1 (2.7)	STMN3 (2.7)	DLG4 (2.6)	MADD (2.6)	GBF1 (2.6)	RIMS2 (2.5)	ARF4 (2.4)	GLP1R (2.4)	BAI2 (2.4)
GO Gene Ontology	GO:0014073	response to tropane	0.00174	<0.20	MCHR2 (4.5)	GRM8 (3.6)	LRRC7 (3.5)	HS6ST3 (3.4)	C8orf12 (3.4)	ENSG00000257407 (3.3)	ENSG00000228215 (3.3)	CNTNAP5 (3.2)	ENSG00000235885 (3.2)	TFAP2D (3.1)	ENSG00000230525 (3.0)	LINC00358 (3.0)	DNAH1 (2.9)	SUN5 (2.9)	NTNG1 (2.8)	CPNE4 (2.8)	SLC32A1 (2.7)	ENSG00000182329 (2.7)	ENSG00000233723 (2.7)	KLF17 (2.7)	C16orf78 (2.6)	OPRL1 (2.6)	CDH8 (2.6)	GPR52 (2.5)	UNC13C (2.5)
GO Gene Ontology	GO:0015077	monovalent inorganic cation transmembrane transporter activity	0.00872	<0.20	ESRRG (5.3)	SLC22A2 (4.7)	CRHR1 (4.0)	NDUFS3 (3.5)	C12orf59 (3.4)	COX5A (3.4)	KCNH7 (3.2)	SLC4A9 (3.1)	OPRL1 (3.0)	TRPM3 (3.0)	SCAMP5 (3.0)	NDUFA2 (2.8)	COX7A2 (2.8)	CNTNAP5 (2.7)	NDUFB8 (2.7)	GRIA4 (2.6)	NECAB3 (2.5)	NRXN3 (2.5)	GBA2 (2.5)	HLF (2.5)	KCTD16 (2.5)	ENSG00000204929 (2.4)	C14orf162 (2.4)	FXYD4 (2.4)	MSRA (2.4)
GO Gene Ontology	GO:0015238	drug transmembrane transporter activity	0.00196	<0.20	SLC22A2 (6.4)	SLCO4C1 (4.2)	SLC2A9 (3.9)	CALML4 (3.8)	EHHADH (3.5)	SLC10A2 (3.2)	C12orf59 (3.1)	PKHD1 (2.9)	PIPOX (2.9)	UPP2 (2.8)	MSRA (2.7)	TAPT1 (2.7)	SPAG4 (2.7)	DOLPP1 (2.7)	NPY (2.6)	SLC39A8 (2.5)	GLYCTK (2.4)	ENSG00000230937 (2.4)	CDH6 (2.3)	PHACTR1 (2.3)	SLC40A1 (2.3)	TMEM106B (2.3)	TRPM3 (2.3)	HIGD1B (2.2)	FHIT (2.2)
GO Gene Ontology	GO:0015672	monovalent inorganic cation transport	0.00505	<0.20	KCNH7 (4.3)	SLC22A2 (4.2)	C12orf59 (4.2)	ENSG00000204929 (4.0)	ESRRG (3.8)	SLC4A9 (3.8)	CNTNAP5 (3.7)	CA10 (3.4)	MCHR2 (3.4)	UPP2 (3.4)	HECW1 (3.3)	GRIA4 (3.2)	CSMD1 (3.0)	ENSG00000231100 (3.0)	KCTD16 (3.0)	FXYD4 (2.8)	GRM8 (2.8)	ENSG00000234108 (2.7)	HS6ST3 (2.7)	CRHR1 (2.7)	KLHL32 (2.6)	PCLO (2.6)	OPRL1 (2.6)	CCDC148 (2.6)	NECAB3 (2.5)
GO Gene Ontology	GO:0015872	dopamine transport	0.00374	<0.20	ENSG00000248505 (5.0)	CNTNAP5 (4.2)	ENSG00000223561 (3.6)	ENSG00000214401 (3.4)	ENSG00000253695 (3.4)	ENSG00000182329 (3.3)	DRD2 (3.3)	ENSG00000250075 (3.3)	LY86-AS1 (3.2)	TFAP2D (3.2)	KCTD16 (3.1)	ICA1L (3.1)	FOXP2 (3.0)	CABP2 (3.0)	ENSG00000245719 (2.9)	ENSG00000248079 (2.9)	ENSG00000228560 (2.9)	UNC13C (2.8)	GRM8 (2.7)	C11orf72 (2.7)	OR10J1 (2.7)	TRIM66 (2.7)	SUN5 (2.7)	LRRTM4 (2.6)	ENSG00000237435 (2.6)
GO Gene Ontology	GO:0016594	glycine binding	0.00314	<0.20	OPRL1 (5.4)	LRRC7 (4.6)	CNTN6 (4.6)	GRM8 (3.9)	HECW1 (3.8)	TDH (3.7)	LRRTM4 (3.7)	PTPRD (3.6)	TAT (3.6)	PCGEM1 (3.5)	ICA1L (3.4)	PTPRT (3.2)	TTC19 (3.0)	GRIA4 (2.9)	ENSG00000255020 (2.9)	HCN4 (2.8)	FGF11 (2.8)	DLGAP1 (2.8)	ENSG00000230487 (2.7)	MYT1L (2.6)	NTNG1 (2.6)	ENSG00000253695 (2.6)	INPP4B (2.5)	DCXR (2.5)	CNTNAP2 (2.4)
GO Gene Ontology	GO:0016597	amino acid binding	0.0019	<0.20	UPP2 (4.9)	TAT (4.1)	DCXR (4.1)	ITIH1 (3.9)	EHHADH (3.8)	SLCO1B1 (3.7)	PSAT1 (3.7)	CYP7A1 (3.7)	PIPOX (3.5)	SERPINC1 (3.4)	GLYCTK (3.3)	APCS (3.2)	SLC22A2 (3.0)	ITIH4 (2.9)	CPN1 (2.9)	CNTNAP2 (2.8)	CNTN6 (2.7)	DNAH10 (2.6)	RMST (2.6)	PTPRT (2.5)	SLCO1B3 (2.5)	CTAGE11P (2.5)	LRRTM4 (2.5)	NR1H3 (2.5)	TTC19 (2.4)
GO Gene Ontology	GO:0017075	syntaxin-1 binding	0.00734	<0.20	PCSK1 (4.3)	NRSN1 (4.3)	PCSK2 (3.9)	RBFOX3 (3.5)	PSD (3.4)	STMN3 (3.3)	DRD2 (3.2)	EML6 (3.1)	GNB3 (3.1)	PCLO (3.1)	MADD (3.0)	SCAMP5 (3.0)	ELAVL4 (3.0)	ANKRD20A11P (2.9)	ABCA7 (2.9)	CAMTA1 (2.8)	ROBO2 (2.8)	STMN2 (2.7)	CCDC92 (2.7)	ATP13A2 (2.6)	COL6A6 (2.6)	NRXN3 (2.6)	IGSF9B (2.5)	RIMS2 (2.4)	DLG4 (2.4)
GO Gene Ontology	GO:0019198	transmembrane receptor protein phosphatase activity	0.00369	<0.20	PCLO (4.2)	ENSG00000225706 (3.8)	CDH4 (3.7)	BAI3 (3.6)	PODXL (3.6)	PCSK1 (3.5)	LINC00176 (3.5)	GRIA1 (3.3)	LINGO2 (3.3)	SOX18 (3.2)	CDH13 (3.1)	USHBP1 (3.0)	TUSC3 (3.0)	SEMA3G (3.0)	TOX3 (3.0)	ELTD1 (2.9)	RIMS2 (2.9)	TMTC2 (2.9)	EDNRB (2.9)	UNC5B (2.8)	PLCB4 (2.7)	CA10 (2.7)	PAM (2.7)	SOX7 (2.7)	CCDC85A (2.6)
GO Gene Ontology	GO:0019228	regulation of action potential in neuron	0.00409	<0.20	CARNS1 (5.1)	FIGN (4.6)	AATK (4.5)	CLDN11 (4.4)	GPRC5B (3.5)	SLCO1A2 (3.2)	KCTD16 (3.2)	ASTN2 (3.2)	LRRTM4 (3.1)	ENSG00000259070 (3.0)	ANKRD20A11P (2.8)	ENSG00000236827 (2.7)	PADI2 (2.6)	NLGN1 (2.6)	SPAG8 (2.6)	LRRN1 (2.6)	KLHL32 (2.5)	KCNAB1 (2.5)	ENSG00000227480 (2.5)	C1QL1 (2.5)	GFAP (2.4)	CNTNAP4 (2.4)	LPHN3 (2.4)	MDGA2 (2.4)	NTRK1 (2.3)
GO Gene Ontology	GO:0019933	cAMP-mediated signaling	0.00645	<0.20	CDH8 (3.6)	GPR52 (3.4)	C5orf64 (3.4)	EML6 (3.4)	NEGR1 (3.2)	OR10J1 (2.9)	ENSG00000259070 (2.9)	PTPRT (2.9)	HS6ST3 (2.9)	NPBWR2 (2.9)	ICA1L (2.8)	KCNK13 (2.8)	PAX4 (2.8)	POU6F2 (2.8)	KCNH7 (2.8)	HCN4 (2.8)	GPR75 (2.8)	NPY (2.8)	MGAT4C (2.7)	DAB1 (2.7)	GRM8 (2.7)	NEUROG3 (2.6)	GALNTL4 (2.6)	OPRL1 (2.6)	CDH4 (2.5)
GO Gene Ontology	GO:0021510	spinal cord development	0.00181	<0.20	DCC (5.4)	NOVA1 (4.4)	CDH22 (4.3)	MYT1 (3.9)	HOXB1 (3.8)	C1QL1 (3.4)	ENSG00000224911 (3.4)	MEIS1 (3.0)	HOXB2 (3.0)	HOXB9 (2.9)	HOXB13-AS1 (2.9)	ENSG00000233101 (2.9)	ENSG00000236827 (2.9)	GALNTL1 (2.9)	C10orf114 (2.9)	GRIA4 (2.9)	IGSF9B (2.9)	HOXB3 (2.8)	ENSG00000225050 (2.8)	ENSG00000234108 (2.8)	LMX1B (2.8)	NEUROG3 (2.8)	ZNF521 (2.7)	LSAMP (2.7)	HOXB13 (2.7)
GO Gene Ontology	GO:0021516	dorsal spinal cord development	0.005	<0.20	STK33 (4.9)	LMX1B (4.8)	RMST (4.5)	ENSG00000234108 (4.2)	NPBWR2 (4.2)	DCC (4.0)	NOVA1 (3.8)	ENSG00000225050 (3.8)	HCN4 (3.5)	ENSG00000233101 (3.5)	HOXB3 (3.5)	USP49 (3.5)	C10orf114 (3.4)	ENSG00000239275 (3.2)	HOXB1 (3.2)	POU4F1 (3.1)	MYT1 (3.1)	EBF3 (3.0)	C20orf144 (3.0)	FIGN (3.0)	HOXB2 (2.9)	TCERG1L (2.8)	TFAP2D (2.7)	GRM8 (2.7)	ZNF521 (2.7)
GO Gene Ontology	GO:0021545	cranial nerve development	0.00778	<0.20	ENSG00000230148 (9.6)	ENSG00000233101 (7.7)	HOXB6 (6.6)	HOXB8 (6.5)	HOXB5 (6.5)	HOXB3 (5.8)	ENSG00000163364 (5.6)	HOXB1 (5.0)	HOXB2 (5.0)	HOXB9 (4.9)	ENSG00000257574 (4.4)	FIGN (3.7)	KSR2 (3.6)	RMST (3.5)	POU4F1 (3.4)	EPHA7 (3.2)	NLGN1 (3.2)	ENSG00000244649 (3.1)	SUFU (2.9)	ASXL3 (2.9)	ENSG00000253695 (2.9)	ENSG00000253887 (2.8)	ENSG00000228560 (2.8)	DNAH14 (2.8)	ENSG00000248505 (2.8)
GO Gene Ontology	GO:0021549	cerebellum development	0.00503	<0.20	ENSG00000253230 (4.6)	GLYCTK-AS1 (4.2)	DCC (3.8)	ENSG00000224911 (3.6)	CNTN6 (3.5)	ENSG00000225050 (3.3)	ENSG00000236338 (3.3)	CDH22 (3.0)	SRRM4 (3.0)	ENSG00000214331 (3.0)	KLHL29 (2.8)	SOX5 (2.8)	ENSG00000236827 (2.8)	TFAP2D (2.7)	RELN (2.7)	PCGEM1 (2.7)	LSAMP (2.7)	KLF17 (2.7)	EBF3 (2.6)	AIFM3 (2.6)	ENSG00000255117 (2.6)	MDGA1 (2.6)	RBFOX3 (2.5)	KIAA1211 (2.5)	KLF12 (2.5)
GO Gene Ontology	GO:0021602	cranial nerve morphogenesis	0.01	<0.20	ENSG00000230148 (11.7)	ENSG00000233101 (9.5)	HOXB6 (8.4)	HOXB5 (8.2)	HOXB3 (7.6)	HOXB8 (7.4)	HOXB2 (6.6)	ENSG00000163364 (6.3)	HOXB9 (5.7)	HOXB1 (5.1)	ENSG00000257574 (4.6)	ENSG00000244649 (4.1)	KSR2 (3.5)	C10orf140 (3.4)	DAOA (3.1)	C5orf64 (2.9)	MEIS1 (2.9)	ATP5G2P1 (2.9)	DNAH14 (2.8)	PPAPDC1A (2.8)	C11orf72 (2.8)	LINC00459 (2.6)	ENOX1 (2.5)	ENSG00000237013 (2.5)	C17orf74 (2.5)
GO Gene Ontology	GO:0021675	nerve development	0.00839	<0.20	ENSG00000230148 (7.8)	ENSG00000233101 (7.1)	HOXB5 (6.0)	HOXB6 (5.9)	HOXB8 (5.5)	HOXB3 (5.0)	ENSG00000255496 (4.6)	HOXB1 (4.4)	HOXB9 (4.1)	HOXB2 (4.1)	EPHA7 (3.8)	POU4F1 (3.6)	ENSG00000163364 (3.6)	ENSG00000257574 (3.6)	KSR2 (3.3)	BDNF-AS1 (3.2)	DNAH14 (3.1)	RELN (3.1)	XKR6 (3.1)	ENSG00000234323 (3.0)	NRXN3 (3.0)	CADM1 (3.0)	CAMTA1 (2.9)	CDH6 (2.9)	NLGN1 (2.9)
GO Gene Ontology	GO:0021761	limbic system development	0.0081	<0.20	WNT8B (4.5)	LHX2 (4.4)	SOX5 (4.3)	C10orf140 (4.1)	ENSG00000204684 (4.1)	LHCGR (4.1)	DLGAP1 (3.7)	LRRC7 (3.5)	CPNE4 (3.5)	ICA1L (3.4)	SRRM4 (3.4)	C20orf203 (3.3)	ENSG00000225050 (3.2)	C10orf114 (3.2)	DCC (3.2)	C7orf62 (3.1)	CNTN6 (3.1)	ENSG00000245719 (3.0)	HCN4 (2.8)	CDH9 (2.7)	TFAP2D (2.7)	RAB9BP1 (2.7)	C14orf162 (2.6)	DMRTA1 (2.6)	USP49 (2.6)
GO Gene Ontology	GO:0022603	regulation of anatomical structure morphogenesis	0.00608	<0.20	IER5L (3.3)	ENSG00000229043 (3.0)	SOX18 (3.0)	OAF (2.9)	SOX7 (2.8)	GPC6 (2.7)	USHBP1 (2.7)	NAV2 (2.6)	HBEGF (2.6)	TRIM8 (2.6)	DBNDD1 (2.5)	PMS2P4 (2.5)	NR2F1 (2.5)	PPP1R13B (2.4)	ATN1 (2.4)	FRMD4A (2.4)	HOXB8 (2.4)	UNC5B (2.4)	ASXL3 (2.4)	PRSS12 (2.3)	INHBB (2.3)	ITGA11 (2.3)	ENOX1 (2.3)	CLCF1 (2.3)	LAMA5 (2.2)
GO Gene Ontology	GO:0030165	PDZ domain binding	0.00849	<0.20	XKR6 (3.8)	RELN (3.1)	C12orf59 (3.0)	DAB1 (3.0)	TRPM3 (2.9)	RARB (2.8)	EPHA7 (2.7)	SEMA6D (2.7)	GRIA1 (2.7)	EPB41L1 (2.7)	PODXL (2.7)	CSMD1 (2.6)	ENSG00000224116 (2.6)	ENSG00000251629 (2.6)	ZNF521 (2.6)	FAM150B (2.5)	NDST3 (2.5)	ENSG00000215808 (2.5)	NEO1 (2.5)	ENSG00000254936 (2.5)	C14orf162 (2.5)	ENSG00000253230 (2.5)	CROCCP3 (2.4)	GRIK2 (2.4)	NLGN2 (2.4)
GO Gene Ontology	GO:0030534	adult behavior	0.00623	<0.20	ENSG00000163364 (3.2)	NTNG1 (3.1)	LSAMP (3.1)	SGCZ (3.1)	NRSN1 (3.1)	MCHR2 (3.1)	ENSG00000235885 (3.0)	FAM205A (3.0)	ENSG00000230525 (2.9)	DBNDD1 (2.9)	OPRL1 (2.8)	HECW1 (2.7)	STMN3 (2.7)	CNTNAP4 (2.7)	CLDN11 (2.6)	C9orf128 (2.6)	C20orf144 (2.6)	C1QL1 (2.6)	CNTNAP5 (2.6)	GRIA4 (2.5)	CRHR1 (2.5)	C1QTNF4 (2.5)	ELAVL4 (2.5)	CDH8 (2.5)	LRRTM4 (2.5)
GO Gene Ontology	GO:0030659	cytoplasmic vesicle membrane	0.00467	<0.20	NRSN1 (4.7)	PCSK2 (4.5)	NPY (4.1)	PCSK1 (4.0)	ATP13A2 (3.6)	DRD2 (3.6)	PCLO (3.3)	STMN2 (3.3)	MYT1L (3.3)	ELAVL4 (3.2)	FAM114A1 (3.1)	SCAMP5 (3.0)	BET1 (3.0)	OCA2 (2.9)	C1QL1 (2.9)	SND1 (2.8)	DLG4 (2.7)	TMEM30A (2.7)	MADD (2.7)	RIMS2 (2.6)	STMN3 (2.6)	CREB3 (2.6)	GBF1 (2.6)	BAI2 (2.6)	DUSP26 (2.5)
GO Gene Ontology	GO:0030799	regulation of cyclic nucleotide metabolic process	0.00258	<0.20	GPR52 (4.3)	OR10J1 (4.0)	HS6ST3 (3.5)	RPL23AP22 (3.5)	KCNK13 (3.4)	PTPRT (3.3)	ENSG00000233399 (3.3)	MGAT4C (3.2)	FAM150B (3.0)	NTNG1 (2.9)	CDH8 (2.9)	ENSG00000254556 (2.9)	GALNTL4 (2.9)	MCHR2 (2.9)	CCDC85A (2.9)	OPRL1 (2.9)	CNTNAP5 (2.8)	PAX4 (2.7)	GPR27 (2.7)	HCN4 (2.6)	SUN5 (2.5)	ENSG00000226249 (2.5)	CNTN5 (2.5)	MDGA1 (2.4)	ENSG00000225050 (2.4)
GO Gene Ontology	GO:0030800	negative regulation of cyclic nucleotide metabolic process	0.00757	<0.20	NLGN2 (3.9)	GPR52 (3.5)	CDH8 (3.2)	PTPRT (3.1)	CLRN1-AS1 (3.0)	CRHR1 (2.9)	CNTNAP5 (2.9)	ENSG00000225050 (2.8)	ENSG00000231100 (2.7)	KCNK13 (2.7)	MED12L (2.7)	CSMD1 (2.6)	FGF11 (2.6)	LINC00459 (2.5)	GPR27 (2.5)	C1QTNF4 (2.5)	ICA1L (2.5)	ENSG00000249618 (2.4)	AFF3 (2.4)	GPR75 (2.4)	CDH4 (2.4)	IFLTD1 (2.4)	C5orf64 (2.4)	CPNE4 (2.4)	ENSG00000225775 (2.3)
GO Gene Ontology	GO:0030802	regulation of cyclic nucleotide biosynthetic process	0.00292	<0.20	GPR52 (4.5)	OR10J1 (4.3)	HS6ST3 (3.7)	RPL23AP22 (3.6)	PTPRT (3.4)	ENSG00000233399 (3.3)	MGAT4C (3.1)	KCNK13 (3.1)	CCDC85A (3.1)	CDH8 (3.0)	MCHR2 (3.0)	CNTNAP5 (2.9)	NTNG1 (2.9)	GPR27 (2.9)	OPRL1 (2.9)	FAM150B (2.7)	GALNTL4 (2.7)	SUN5 (2.7)	PAX4 (2.7)	ENSG00000254556 (2.7)	KCNH7 (2.5)	HCN4 (2.5)	ENSG00000225050 (2.5)	ENSG00000226249 (2.5)	MDGA1 (2.4)
GO Gene Ontology	GO:0030803	negative regulation of cyclic nucleotide biosynthetic process	0.00757	<0.20	NLGN2 (3.9)	GPR52 (3.5)	CDH8 (3.2)	PTPRT (3.1)	CLRN1-AS1 (3.0)	CRHR1 (2.9)	CNTNAP5 (2.9)	ENSG00000225050 (2.8)	ENSG00000231100 (2.7)	KCNK13 (2.7)	MED12L (2.7)	CSMD1 (2.6)	FGF11 (2.6)	LINC00459 (2.5)	GPR27 (2.5)	C1QTNF4 (2.5)	ICA1L (2.5)	ENSG00000249618 (2.4)	AFF3 (2.4)	GPR75 (2.4)	CDH4 (2.4)	IFLTD1 (2.4)	C5orf64 (2.4)	CPNE4 (2.4)	ENSG00000225775 (2.3)
GO Gene Ontology	GO:0030808	regulation of nucleotide biosynthetic process	0.00292	<0.20	GPR52 (4.5)	OR10J1 (4.3)	HS6ST3 (3.7)	RPL23AP22 (3.6)	PTPRT (3.4)	ENSG00000233399 (3.3)	MGAT4C (3.1)	KCNK13 (3.1)	CCDC85A (3.1)	CDH8 (3.0)	MCHR2 (3.0)	CNTNAP5 (2.9)	NTNG1 (2.9)	GPR27 (2.9)	OPRL1 (2.9)	FAM150B (2.7)	GALNTL4 (2.7)	SUN5 (2.7)	PAX4 (2.7)	ENSG00000254556 (2.7)	KCNH7 (2.5)	HCN4 (2.5)	ENSG00000225050 (2.5)	ENSG00000226249 (2.5)	MDGA1 (2.4)
GO Gene Ontology	GO:0030809	negative regulation of nucleotide biosynthetic process	0.00757	<0.20	NLGN2 (3.9)	GPR52 (3.5)	CDH8 (3.2)	PTPRT (3.1)	CLRN1-AS1 (3.0)	CRHR1 (2.9)	CNTNAP5 (2.9)	ENSG00000225050 (2.8)	ENSG00000231100 (2.7)	KCNK13 (2.7)	MED12L (2.7)	CSMD1 (2.6)	FGF11 (2.6)	LINC00459 (2.5)	GPR27 (2.5)	C1QTNF4 (2.5)	ICA1L (2.5)	ENSG00000249618 (2.4)	AFF3 (2.4)	GPR75 (2.4)	CDH4 (2.4)	IFLTD1 (2.4)	C5orf64 (2.4)	CPNE4 (2.4)	ENSG00000225775 (2.3)
GO Gene Ontology	GO:0030814	regulation of cAMP metabolic process	0.00598	<0.20	GPR52 (4.6)	OR10J1 (3.9)	PTPRT (3.6)	HS6ST3 (3.5)	CCDC85A (3.3)	OPRL1 (3.1)	MCHR2 (3.1)	ENSG00000233399 (3.1)	RPL23AP22 (3.1)	KCNK13 (3.0)	KCNH7 (3.0)	GALNTL4 (2.9)	TCERG1L (2.9)	GPR27 (2.9)	ENSG00000226249 (2.9)	CDH8 (2.8)	NTNG1 (2.8)	CNTNAP5 (2.8)	MGAT4C (2.8)	ENSG00000225050 (2.7)	ICA1L (2.7)	NPBWR2 (2.6)	IFLTD1 (2.5)	FAM150B (2.5)	CDH9 (2.5)
GO Gene Ontology	GO:0030815	negative regulation of cAMP metabolic process	0.00731	<0.20	NLGN2 (4.0)	GPR52 (3.5)	PTPRT (3.2)	CDH8 (3.2)	CLRN1-AS1 (3.0)	CRHR1 (3.0)	ENSG00000225050 (2.8)	CNTNAP5 (2.8)	KCNK13 (2.7)	ENSG00000231100 (2.7)	FGF11 (2.7)	CSMD1 (2.6)	IFLTD1 (2.6)	C5orf64 (2.6)	MED12L (2.5)	AFF3 (2.5)	C1QTNF4 (2.4)	CDH9 (2.4)	ICA1L (2.4)	GPR27 (2.4)	EML6 (2.4)	ENSG00000249618 (2.4)	TCERG1L (2.3)	CDH4 (2.3)	ENSG00000225775 (2.3)
GO Gene Ontology	GO:0030817	regulation of cAMP biosynthetic process	0.00402	<0.20	GPR52 (4.6)	OR10J1 (3.8)	PTPRT (3.6)	HS6ST3 (3.5)	CCDC85A (3.5)	MCHR2 (3.2)	RPL23AP22 (3.1)	OPRL1 (3.1)	ENSG00000233399 (3.1)	KCNH7 (3.0)	TCERG1L (2.9)	GALNTL4 (2.9)	ENSG00000226249 (2.9)	GPR27 (2.9)	NTNG1 (2.9)	CDH8 (2.9)	MGAT4C (2.8)	KCNK13 (2.8)	ENSG00000225050 (2.8)	CNTNAP5 (2.7)	NPBWR2 (2.6)	ICA1L (2.6)	NEK11 (2.6)	CDH9 (2.5)	PAX4 (2.5)
GO Gene Ontology	GO:0030818	negative regulation of cAMP biosynthetic process	0.00731	<0.20	NLGN2 (4.0)	GPR52 (3.5)	PTPRT (3.2)	CDH8 (3.2)	CLRN1-AS1 (3.0)	CRHR1 (3.0)	ENSG00000225050 (2.8)	CNTNAP5 (2.8)	KCNK13 (2.7)	ENSG00000231100 (2.7)	FGF11 (2.7)	CSMD1 (2.6)	IFLTD1 (2.6)	C5orf64 (2.6)	MED12L (2.5)	AFF3 (2.5)	C1QTNF4 (2.4)	CDH9 (2.4)	ICA1L (2.4)	GPR27 (2.4)	EML6 (2.4)	ENSG00000249618 (2.4)	TCERG1L (2.3)	CDH4 (2.3)	ENSG00000225775 (2.3)
GO Gene Ontology	GO:0031279	regulation of cyclase activity	0.00963	<0.20	GPR52 (4.2)	HS6ST3 (4.1)	TCERG1L (3.6)	OR10J1 (3.4)	PTPRT (3.4)	CDH8 (3.3)	MGAT4C (3.2)	MCHR2 (3.1)	GALNTL4 (3.1)	KCNK13 (3.0)	KLHL32 (3.0)	CCDC85A (2.9)	C5orf64 (2.9)	RPL23AP22 (2.9)	HCN4 (2.8)	OPRL1 (2.8)	ENSG00000225050 (2.8)	ENSG00000224911 (2.7)	PAX4 (2.7)	KCNH7 (2.5)	NTNG1 (2.5)	ENSG00000234108 (2.5)	GPR27 (2.5)	CDH9 (2.5)	GPR75 (2.4)
GO Gene Ontology	GO:0031280	negative regulation of cyclase activity	0.00729	<0.20	NLGN2 (4.3)	CDH8 (3.4)	GPR52 (3.4)	C5orf64 (3.3)	MED12L (3.2)	CRHR1 (3.1)	CLRN1-AS1 (2.9)	TCERG1L (2.9)	CSMD1 (2.9)	ENSG00000225050 (2.9)	ENSG00000231100 (2.8)	KCNK13 (2.8)	PTPRT (2.8)	EML6 (2.7)	ENSG00000249618 (2.7)	FGF11 (2.6)	CDH4 (2.6)	C1QTNF4 (2.6)	ENSG00000248505 (2.6)	OPRL1 (2.5)	CNTNAP5 (2.5)	CPNE4 (2.5)	AFF3 (2.4)	ENSG00000233723 (2.4)	GRIA1 (2.4)
GO Gene Ontology	GO:0031345	negative regulation of cell projection organization	0.00695	<0.20	ENSG00000250819 (3.6)	ENSG00000230472 (3.5)	NLGN2 (3.4)	POU2F3 (3.0)	ENSG00000237013 (2.9)	AFF3 (2.7)	ENSG00000256746 (2.7)	CLDN11 (2.6)	ELAVL2 (2.6)	PDE11A (2.5)	ENSG00000229941 (2.5)	BAI2 (2.5)	C5orf64 (2.4)	RALGPS1 (2.4)	ENSG00000259070 (2.3)	ENSG00000249231 (2.3)	LINC00458 (2.3)	ENSG00000226332 (2.3)	TUSC3 (2.3)	C10orf140 (2.2)	ENSG00000248079 (2.2)	WDR72 (2.2)	GJC1 (2.2)	LZTR1 (2.2)	COL16A1 (2.1)
GO Gene Ontology	GO:0031346	positive regulation of cell projection organization	0.00626	<0.20	MDGA1 (3.6)	RUSC2 (3.4)	C15orf17 (3.3)	FRS3 (3.1)	RAC3 (3.0)	OAF (3.0)	NRG1 (2.9)	CROCCP3 (2.9)	NTRK1 (2.8)	ENSG00000255117 (2.8)	CPNE4 (2.8)	TCERG1L (2.8)	C9orf128 (2.7)	TP53I13 (2.6)	ROBO2 (2.5)	NDST3 (2.5)	GIT1 (2.5)	ENSG00000223561 (2.5)	BAI2 (2.4)	ZBTB37 (2.4)	ATP13A2 (2.4)	LZTR1 (2.3)	KIAA1024 (2.3)	ELAVL2 (2.3)	ANKRD13B (2.3)
GO Gene Ontology	GO:0032102	negative regulation of response to external stimulus	0.00449	<0.20	PRAC (3.2)	LY86-AS1 (3.0)	ENSG00000225731 (2.8)	TRIM66 (2.8)	ENSG00000257747 (2.8)	ZNF804A (2.7)	ENSG00000235358 (2.7)	ENSG00000259245 (2.6)	RAB9BP1 (2.6)	ENSG00000224116 (2.5)	HOXB13-AS1 (2.5)	GPR75 (2.4)	LRRTM4 (2.4)	NEUROG3 (2.4)	LINC00176 (2.4)	MYO1H (2.4)	ENSG00000248079 (2.4)	PCSK1 (2.4)	PLAU (2.3)	NEK11 (2.2)	ROBO2 (2.2)	ENSG00000236778 (2.2)	ENSG00000231175 (2.2)	C15orf41 (2.2)	ELOVL3 (2.2)
GO Gene Ontology	GO:0034311	diol metabolic process	0.00273	<0.20	ICA1L (4.6)	LINGO2 (4.1)	DRD2 (4.1)	DNAH10 (4.1)	NTRK1 (4.1)	ENSG00000257407 (4.1)	NPY (3.4)	GRM8 (3.2)	RERG (3.1)	TFAP2B (3.1)	FRS3 (3.1)	ENSG00000227388 (3.0)	ENSG00000225731 (2.9)	PDE10A (2.8)	AGBL4 (2.8)	ENSG00000234323 (2.7)	KLF17 (2.7)	PMS2P4 (2.6)	ENSG00000236338 (2.6)	AGTR1 (2.5)	NRSN1 (2.5)	ENSG00000233723 (2.5)	RAB2B (2.4)	POU5F2 (2.4)	TTC29 (2.4)
GO Gene Ontology	GO:0034329	cell junction assembly	0.002	<0.20	ENSG00000230937 (4.7)	SLC39A13 (3.5)	ENSG00000231100 (3.4)	ACTN1 (3.3)	KIAA1217 (3.3)	PRKCDBP (3.3)	DAOA (3.2)	CSMD1 (3.1)	SLFNL1 (2.8)	FAM184A (2.7)	TLN1 (2.7)	NRG1 (2.6)	LAMA5 (2.6)	GALNTL4 (2.6)	CNTN6 (2.6)	IRX4 (2.6)	LINC00208 (2.6)	CCDC92 (2.6)	LRRTM4 (2.5)	APBB2 (2.5)	LPP (2.5)	LINC00470 (2.5)	ENSG00000204684 (2.5)	ASXL3 (2.5)	ODZ2 (2.5)
GO Gene Ontology	GO:0034483	heparan sulfate sulfotransferase activity	0.00229	<0.20	ROBO2 (5.6)	KIAA1024 (5.2)	CDH4 (4.1)	FRMD4A (3.7)	HECW1 (3.4)	PCDH9 (3.4)	TSHZ2 (2.9)	NR2F1 (2.9)	SEMA3G (2.9)	ENSG00000223561 (2.9)	TMTC2 (2.8)	CCDC148 (2.8)	HCN4 (2.7)	NRN1 (2.6)	LINGO2 (2.5)	CSMD1 (2.5)	LINC00358 (2.5)	ZNF512B (2.4)	CLRN1-AS1 (2.4)	AGTR1 (2.4)	GRM8 (2.4)	HS6ST3 (2.4)	POU2F3 (2.3)	ZNF521 (2.3)	CDH8 (2.3)
GO Gene Ontology	GO:0034707	chloride channel complex	0.00296	<0.20	KCNAB1 (6.2)	MDGA2 (5.4)	UNC13C (5.3)	GRIA4 (4.8)	PCLO (4.6)	PRMT8 (4.1)	CNTNAP4 (4.1)	AIFM3 (3.9)	GRIA1 (3.9)	LRRC7 (3.8)	CDH8 (3.8)	GRIN2A (3.7)	DBC1 (3.4)	CDH9 (3.4)	SLC32A1 (3.2)	NDST3 (3.2)	GRM8 (3.1)	RIMS2 (3.1)	PCDH9 (3.1)	NRXN3 (3.0)	ENSG00000234352 (3.0)	DLGAP1 (3.0)	CNTNAP2 (2.9)	KLHL32 (2.9)	CACNB2 (2.9)
GO Gene Ontology	GO:0035924	cellular response to vascular endothelial growth factor stimulus	0.00946	<0.20	ELTD1 (4.2)	SOX18 (3.8)	CCDC85A (3.5)	SOX7 (3.4)	ENSG00000228560 (3.3)	EBF2 (3.2)	USHBP1 (3.2)	ENSG00000223561 (3.2)	EBF1 (3.1)	DCDC5 (3.1)	NAV1 (3.0)	FRMD4A (2.9)	ENSG00000237013 (2.9)	HIGD1B (2.8)	TCERG1L (2.8)	ENSG00000231100 (2.8)	GYPC (2.7)	ENSG00000230525 (2.7)	PODXL (2.7)	ENSG00000230472 (2.6)	APBB2 (2.6)	ENSG00000251160 (2.6)	HBEGF (2.5)	C21orf116 (2.4)	ENSG00000234111 (2.4)
GO Gene Ontology	GO:0042220	response to cocaine	0.00174	<0.20	MCHR2 (4.5)	GRM8 (3.6)	LRRC7 (3.5)	HS6ST3 (3.4)	C8orf12 (3.4)	ENSG00000257407 (3.3)	ENSG00000228215 (3.3)	CNTNAP5 (3.2)	ENSG00000235885 (3.2)	TFAP2D (3.1)	ENSG00000230525 (3.0)	LINC00358 (3.0)	DNAH1 (2.9)	SUN5 (2.9)	NTNG1 (2.8)	CPNE4 (2.8)	SLC32A1 (2.7)	ENSG00000182329 (2.7)	ENSG00000233723 (2.7)	KLF17 (2.7)	C16orf78 (2.6)	OPRL1 (2.6)	CDH8 (2.6)	GPR52 (2.5)	UNC13C (2.5)
GO Gene Ontology	GO:0042391	regulation of membrane potential	0.00493	<0.20	ASTN2 (4.2)	AATK (4.1)	PCDH9 (3.9)	CARNS1 (3.9)	GRIA4 (3.9)	CLDN11 (3.5)	C1QL1 (3.3)	ENSG00000227480 (3.3)	NRXN3 (3.1)	XKR6 (3.1)	CA10 (3.0)	FGF11 (3.0)	LPHN3 (3.0)	ANKRD20A11P (3.0)	CNTNAP4 (2.9)	OPRL1 (2.8)	LRRN1 (2.8)	ENSG00000235885 (2.8)	GPRC5B (2.8)	LRRTM4 (2.8)	DBC1 (2.7)	GRIA1 (2.7)	HCN4 (2.7)	CRHR1 (2.6)	LRRC7 (2.6)
GO Gene Ontology	GO:0042401	cellular biogenic amine biosynthetic process	0.00636	<0.20	ENSG00000235885 (4.5)	ENSG00000226733 (4.4)	NTRK1 (3.8)	DRD2 (3.3)	ENSG00000250819 (3.3)	ENSG00000249618 (3.2)	TFAP2B (3.2)	DNAH10 (3.1)	ENSG00000255477 (3.0)	ENSG00000231175 (2.9)	ENSG00000248505 (2.9)	NEIL2 (2.9)	LINGO2 (2.9)	ENSG00000230525 (2.8)	RAB2B (2.8)	RMST (2.8)	ICA1L (2.7)	ENSG00000228560 (2.7)	ENSG00000248804 (2.6)	ENSG00000259245 (2.5)	ENSG00000228215 (2.5)	LMX1B (2.5)	LOH12CR1 (2.4)	C17orf74 (2.4)	DNAH12 (2.4)
GO Gene Ontology	GO:0042417	dopamine metabolic process	0.00447	<0.20	DRD2 (4.7)	ICA1L (4.4)	FRS3 (4.4)	GRM8 (3.9)	LINGO2 (3.6)	RERG (3.5)	NPY (3.5)	ENSG00000182329 (3.4)	ENSG00000233723 (3.3)	NTRK1 (3.2)	PMS2P4 (3.0)	ENSG00000225731 (3.0)	CDH8 (3.0)	PDE10A (2.9)	RAB2B (2.8)	ENSG00000257407 (2.8)	AGBL4 (2.8)	NRSN1 (2.7)	DNAH10 (2.6)	ENSG00000234323 (2.6)	GPR52 (2.6)	RPP25 (2.5)	POU5F2 (2.5)	ENSG00000227994 (2.5)	ENSG00000255477 (2.5)
GO Gene Ontology	GO:0042596	fear response	0.00723	<0.20	CDH9 (6.0)	ENSG00000255496 (4.5)	GRIA1 (4.1)	ENSG00000182329 (4.0)	LY86-AS1 (4.0)	NPY (3.9)	BDNF-AS1 (3.7)	ANKRD45 (3.7)	KCTD16 (3.7)	LRRC7 (3.6)	CDH8 (3.6)	CPNE4 (3.6)	BCL11A (3.4)	C10orf140 (3.4)	ENSG00000234323 (3.3)	KCNQ5 (3.3)	PHACTR1 (3.2)	AGBL4 (3.2)	MCHR2 (3.1)	ENSG00000224116 (3.1)	ENSG00000230552 (3.0)	C10orf114 (3.0)	NEGR1 (3.0)	KCNAB1 (2.9)	DNAH10 (2.9)
GO Gene Ontology	GO:0043176	amine binding	0.00335	<0.20	ITIH1 (4.6)	SLCO1B1 (4.4)	DRD2 (4.4)	APCS (4.2)	NTNG1 (3.9)	ITIH4 (3.9)	EHHADH (3.8)	KCNAB1 (3.7)	GRM8 (3.7)	PIPOX (3.7)	TAT (3.6)	SERPINC1 (3.6)	SLCO1B3 (3.5)	ENSG00000235885 (3.4)	CPN1 (3.4)	NTRK1 (3.4)	OPRL1 (3.3)	CDH8 (3.2)	LRRTM4 (3.2)	UPP2 (3.1)	GLYCTK (3.0)	FGF11 (2.9)	C1QL1 (2.9)	ITIH3 (2.9)	DCXR (2.9)
GO Gene Ontology	GO:0043200	response to amino acid stimulus	0.00477	<0.20	PRSS55 (3.6)	PLAU (3.5)	CSMD1 (3.5)	C10orf55 (3.3)	COL12A1 (3.1)	DPT (2.9)	TNC (2.8)	WDSUB1 (2.8)	C7orf62 (2.8)	FN1 (2.7)	LY86-AS1 (2.6)	USP49 (2.6)	LRRTM4 (2.6)	ANGPTL2 (2.5)	CTAGE11P (2.5)	KCNH7 (2.4)	RMST (2.3)	GYPC (2.3)	C20orf203 (2.3)	COL11A1 (2.2)	GPR75 (2.2)	ENSG00000227994 (2.2)	ENSG00000227782 (2.2)	ITGA11 (2.2)	DNAH12 (2.2)
GO Gene Ontology	GO:0043534	blood vessel endothelial cell migration	0.00214	<0.20	USHBP1 (5.2)	CCDC85A (4.1)	HIGD1B (3.9)	DNAH12 (3.8)	LINC00421 (3.6)	LINGO2 (3.6)	ELTD1 (3.4)	SOX7 (3.3)	ENSG00000253792 (3.2)	CSMD1 (3.1)	ENSG00000259070 (3.0)	C17orf74 (3.0)	SOX18 (2.9)	ENSG00000230525 (2.8)	OSBPL6 (2.8)	HBEGF (2.7)	GLP1R (2.7)	ENSG00000253887 (2.6)	ENSG00000229043 (2.6)	ENSG00000236467 (2.6)	ENSG00000251160 (2.6)	NRG1 (2.6)	RGP1 (2.5)	MYO1H (2.5)	AGTR1 (2.5)
GO Gene Ontology	GO:0043542	endothelial cell migration	0.00402	<0.20	USHBP1 (4.9)	LINGO2 (4.6)	CCDC85A (4.5)	CYP1A1 (3.6)	ELTD1 (3.5)	ENSG00000259070 (3.5)	ENSG00000253887 (3.4)	SOX7 (3.3)	LINC00176 (3.3)	SOX18 (3.2)	CDH13 (3.2)	ENSG00000234877 (3.2)	DNAH12 (3.0)	ENSG00000248079 (2.9)	CSMD1 (2.8)	HIGD1B (2.8)	RARB (2.7)	FUT11 (2.7)	GPC6 (2.6)	NR2F1 (2.6)	UNC13B (2.6)	ENSG00000253792 (2.5)	C17orf74 (2.5)	GPR25 (2.5)	SH3YL1 (2.4)
GO Gene Ontology	GO:0044433	cytoplasmic vesicle part	0.00402	<0.20	NRSN1 (4.0)	PCSK1 (3.9)	NPY (3.8)	PCSK2 (3.7)	DRD2 (3.4)	ATP13A2 (3.2)	FAM114A1 (3.2)	C1QL1 (3.1)	MYT1L (2.9)	PCLO (2.9)	SCAMP5 (2.8)	STAB1 (2.8)	STMN2 (2.8)	MADD (2.7)	P2RY12 (2.7)	CNTNAP4 (2.6)	ELAVL4 (2.5)	BET1 (2.5)	OCA2 (2.5)	TMEM30A (2.5)	GBF1 (2.5)	DLG4 (2.4)	SND1 (2.3)	EDNRB (2.3)	CREB3 (2.3)
GO Gene Ontology	GO:0045216	cell-cell junction organization	0.00188	<0.20	KIAA1217 (4.8)	CSMD1 (4.0)	LINC00470 (3.7)	ASXL3 (3.6)	ENSG00000204684 (3.3)	LRRTM4 (3.0)	TANC1 (3.0)	PARD3B (2.9)	NIPAL1 (2.9)	C9orf93 (2.9)	C10orf114 (2.9)	CNTN6 (2.9)	ENSG00000225050 (2.8)	ENSG00000231100 (2.8)	KRT8P12 (2.8)	ENSG00000233399 (2.7)	DBNDD1 (2.7)	ENSG00000228560 (2.6)	CNTNAP2 (2.6)	DOCK9 (2.6)	SKIL (2.5)	LINGO2 (2.5)	DAOA (2.5)	ENSG00000249862 (2.5)	NRXN3 (2.5)
GO Gene Ontology	GO:0045471	response to ethanol	0.00224	<0.20	CROCCP3 (4.1)	ENSG00000231175 (3.6)	FAM205A (3.3)	EML6 (3.2)	GYPC (3.0)	NTRK1 (3.0)	C7orf62 (2.9)	OR10J1 (2.9)	ENSG00000235358 (2.7)	C20orf203 (2.6)	RAB9BP1 (2.5)	ENSG00000230487 (2.4)	SUN5 (2.4)	ENSG00000227782 (2.3)	ENSG00000235885 (2.3)	DPYD (2.3)	DNAH1 (2.3)	ENSG00000227994 (2.3)	OPRL1 (2.3)	GRIA4 (2.2)	PDE11A (2.2)	ENSG00000237435 (2.2)	DNAH2 (2.2)	CDH13 (2.2)	HCN4 (2.2)
GO Gene Ontology	GO:0045761	regulation of adenylate cyclase activity	0.00669	<0.20	HS6ST3 (4.0)	GPR52 (4.0)	TCERG1L (3.8)	OR10J1 (3.6)	PTPRT (3.5)	MGAT4C (3.2)	CDH8 (3.2)	CCDC85A (3.1)	MCHR2 (3.1)	C5orf64 (3.1)	KLHL32 (3.0)	GALNTL4 (3.0)	ENSG00000225050 (2.9)	RPL23AP22 (2.9)	HCN4 (2.8)	OPRL1 (2.8)	ENSG00000224911 (2.8)	KCNH7 (2.8)	KCNK13 (2.7)	GPR27 (2.6)	GPR75 (2.5)	CDH9 (2.4)	NTNG1 (2.4)	CDH4 (2.4)	HIGD1B (2.4)
GO Gene Ontology	GO:0046058	cAMP metabolic process	0.00254	<0.20	GPR52 (5.3)	OR10J1 (3.7)	RPL23AP22 (3.4)	HS6ST3 (3.4)	ENSG00000233399 (3.3)	ENSG00000226249 (3.2)	ENSG00000225050 (3.2)	PTPRT (3.1)	CCDC85A (3.1)	ICA1L (3.0)	MCHR2 (3.0)	OPRL1 (3.0)	CNTNAP5 (3.0)	KCNH7 (2.9)	CDH8 (2.8)	GPR27 (2.7)	KCNK13 (2.7)	GPR75 (2.7)	KCTD16 (2.7)	GALNTL4 (2.7)	IFLTD1 (2.6)	MGAT4C (2.6)	KLHL32 (2.5)	NEGR1 (2.5)	C5orf64 (2.5)
GO Gene Ontology	GO:0046873	metal ion transmembrane transporter activity	0.00596	<0.20	CRHR1 (4.7)	SLC22A2 (4.4)	ESRRG (3.6)	OPRL1 (3.5)	KCNH7 (3.3)	TRPM3 (3.3)	GRIN2A (3.1)	C14orf162 (3.1)	MCHR2 (3.0)	GRIA4 (2.9)	CDH22 (2.9)	PRMT8 (2.9)	NCAN (2.8)	RBFOX3 (2.8)	PSD (2.7)	SLC10A2 (2.7)	KCTD16 (2.6)	NECAB3 (2.6)	DBC1 (2.6)	AIFM3 (2.6)	HECW1 (2.6)	SLC39A8 (2.6)	HPCAL4 (2.5)	NRSN1 (2.4)	SCAMP5 (2.4)
GO Gene Ontology	GO:0048185	activin binding	0.01	<0.20	BMPR2 (6.2)	SKIL (5.0)	SLCO3A1 (4.5)	TLE1 (4.2)	NRG1 (4.1)	PLXNA2 (3.4)	OLR1 (3.4)	SOX18 (3.2)	SLC2A9 (3.0)	C20orf112 (3.0)	ELTD1 (2.9)	SLC39A13 (2.9)	SEMA3G (2.8)	ID2 (2.6)	APBB2 (2.6)	KCNK13 (2.6)	CAMSAP2 (2.5)	HBEGF (2.5)	UNC5B (2.5)	PTK2 (2.4)	SOX7 (2.4)	ATP10A (2.4)	ARID3B (2.4)	KDSR (2.4)	RUSC2 (2.4)
GO Gene Ontology	GO:0048511	rhythmic process	0.00503	<0.20	C1orf51 (4.7)	ENSG00000253766 (3.7)	ENSG00000257747 (3.6)	MCHR2 (3.3)	NPBWR2 (3.2)	HLF (3.2)	LINC00358 (3.0)	DIAPH3-AS1 (2.9)	CCDC85A (2.9)	CYSLTR2 (2.8)	CNTNAP4 (2.7)	FUT11 (2.7)	KCNH7 (2.7)	ENSG00000233723 (2.6)	SEMA6D (2.6)	ANKRD20A11P (2.6)	POU6F2 (2.6)	DUSP16 (2.5)	DNAH2 (2.5)	SPATA8 (2.5)	FAM205A (2.5)	NRIP1 (2.5)	TAPT1 (2.5)	C8orf49 (2.4)	POFUT1 (2.4)
GO Gene Ontology	GO:0048589	developmental growth	0.00845	<0.20	KLF17 (3.7)	C10orf140 (3.6)	ZBTB37 (3.5)	LMX1B (3.3)	PDE11A (3.3)	LINC00176 (3.1)	NPB (3.1)	RAPSN (3.0)	PITX3 (3.0)	EPHA4 (3.0)	NRG1 (2.9)	NOTUM (2.8)	CADM1 (2.8)	ECM1 (2.6)	ENSG00000224152 (2.5)	ASXL3 (2.5)	ENOX1 (2.5)	KCNQ5 (2.4)	C10orf114 (2.4)	ZNF512B (2.4)	CHRNB1 (2.4)	ENSG00000229043 (2.3)	ENSG00000237013 (2.3)	NLGN2 (2.3)	PRSS12 (2.3)
GO Gene Ontology	GO:0048638	regulation of developmental growth	0.00434	<0.20	ENSG00000259527 (3.9)	HECW1 (3.9)	KCNQ5 (3.7)	PRSS12 (3.6)	PDE11A (3.5)	ENSG00000231792 (3.2)	CTNNA3 (3.2)	ENSG00000227839 (3.1)	TCERG1L (3.1)	PITX3 (3.0)	PCDH7 (2.9)	ALCAM (2.7)	RAPSN (2.7)	NPB (2.7)	EPHA4 (2.6)	CHRNB1 (2.6)	DBNDD1 (2.6)	KCTD16 (2.6)	CORIN (2.5)	C10orf140 (2.5)	ENSG00000233723 (2.5)	ENOX1 (2.5)	NOTUM (2.5)	ENSG00000237187 (2.4)	ENSG00000256746 (2.4)
GO Gene Ontology	GO:0050922	negative regulation of chemotaxis	0.01	<0.20	ENSG00000237187 (4.8)	ZNF804A (3.5)	ENSG00000248079 (3.2)	ENSG00000204929 (3.1)	FOXP2 (3.1)	POU2F3 (2.8)	TNC (2.8)	ENSG00000230472 (2.8)	RERG (2.8)	C15orf41 (2.7)	AFG3L1P (2.7)	ENSG00000259245 (2.6)	PRSS12 (2.6)	CCDC85A (2.6)	PCDH7 (2.6)	DCC (2.6)	DIAPH3-AS1 (2.6)	ENSG00000225535 (2.6)	ROBO2 (2.5)	CCDC122 (2.5)	ENSG00000235300 (2.5)	LPHN3 (2.5)	DNAH8 (2.4)	C17orf74 (2.4)	LINC00421 (2.4)
GO Gene Ontology	GO:0051004	regulation of lipoprotein lipase activity	0.01	<0.20	ENSG00000228215 (3.6)	RMST (3.6)	ATP8B5P (3.4)	ENSG00000230552 (3.2)	CTNNA3 (3.1)	ENSG00000227388 (2.9)	SLC25A42 (2.8)	ZNF548 (2.8)	METTL15 (2.7)	NDST4 (2.7)	C20orf203 (2.6)	ITIH4 (2.5)	ANKRD20A11P (2.5)	HIGD1B (2.4)	ACP2 (2.4)	ANO10 (2.4)	USHBP1 (2.4)	ENSG00000251676 (2.3)	ANKRD45 (2.3)	KLHL20 (2.2)	TTC29 (2.2)	ENSG00000235358 (2.2)	ENSG00000255020 (2.2)	IL17D (2.1)	TCERG1L (2.1)
GO Gene Ontology	GO:0051350	negative regulation of lyase activity	0.00876	<0.20	NLGN2 (4.4)	CDH8 (3.5)	GPR52 (3.4)	C5orf64 (3.3)	CRHR1 (3.2)	MED12L (3.2)	ENSG00000231100 (2.9)	CLRN1-AS1 (2.9)	ENSG00000225050 (2.8)	TCERG1L (2.8)	FGF11 (2.8)	KCNK13 (2.8)	CSMD1 (2.8)	PTPRT (2.7)	EML6 (2.7)	ENSG00000249618 (2.7)	C1QTNF4 (2.7)	CDH4 (2.6)	CNTNAP5 (2.6)	ENSG00000248505 (2.6)	OPRL1 (2.5)	ENSG00000233723 (2.5)	AFF3 (2.5)	GRIA1 (2.4)	ENSG00000225775 (2.4)
GO Gene Ontology	GO:0051899	membrane depolarization	0.00646	<0.20	SRRM4 (4.1)	CA10 (4.0)	ENSG00000253230 (4.0)	PCDH9 (4.0)	CRHR1 (3.8)	GRIA4 (3.8)	CSMD1 (3.8)	CNTNAP4 (3.4)	KSR2 (3.3)	ENSG00000235885 (3.3)	KCNH7 (3.3)	C14orf162 (3.2)	ASTN2 (3.2)	RBFOX3 (3.2)	XKR6 (3.2)	HCN4 (3.1)	HECW1 (3.1)	PTPRT (2.9)	CROCCP3 (2.9)	C1QTNF4 (2.9)	DBC1 (2.9)	AIFM3 (2.9)	DAOA (2.8)	OPRL1 (2.7)	ANKRD13B (2.7)
GO Gene Ontology	GO:0060076	excitatory synapse	0.00267	<0.20	NCAN (5.9)	CA10 (4.6)	PSD (4.5)	CSMD1 (4.3)	PPAPDC1A (4.0)	GRIA4 (3.9)	LRRC4 (3.8)	DBC1 (3.8)	DLGAP1 (3.7)	GFAP (3.7)	DAB1 (3.6)	CORIN (3.6)	ENSG00000253230 (3.5)	CDH4 (3.4)	GRIN2A (3.4)	PTPRT (3.3)	RBFOX3 (3.3)	CNTN5 (3.3)	C14orf162 (3.2)	NRN1 (3.2)	GRIA1 (3.2)	CNTNAP4 (3.2)	LINC00470 (3.2)	HPCAL4 (3.2)	NLGN2 (3.2)
GO Gene Ontology	GO:0070325	lipoprotein particle receptor binding	0.00706	<0.20	CPN1 (6.7)	SERPINC1 (6.7)	ITIH3 (5.6)	ITIH1 (5.2)	ITIH4 (4.0)	APCS (3.7)	FN1 (3.5)	GLYCTK (3.3)	RELN (3.1)	CTSL2 (3.0)	LINC00176 (2.9)	PCDH7 (2.9)	COL11A1 (2.8)	PIPOX (2.7)	DNPEP (2.6)	TAT (2.6)	NDST4 (2.5)	CTSB (2.5)	GATA4 (2.4)	PCYT2 (2.4)	KIAA1217 (2.4)	SEC23A (2.4)	GLT8D1 (2.3)	GBA2 (2.2)	HSP90AA1 (2.2)
GO Gene Ontology	GO:0071230	cellular response to amino acid stimulus	0.00804	<0.20	ANGPTL2 (3.9)	C11orf72 (3.7)	DPT (3.6)	COL12A1 (3.4)	PLAU (3.4)	CSMD1 (3.4)	LY86-AS1 (3.3)	ENSG00000234902 (3.2)	ENSG00000227994 (3.1)	C10orf55 (3.1)	ENSG00000251145 (3.0)	SEMA6D (2.9)	ENSG00000250682 (2.9)	COMMD7 (2.9)	COL16A1 (2.8)	KCNH7 (2.8)	PRKCDBP (2.8)	NPR2 (2.7)	ENSG00000236778 (2.7)	USP49 (2.7)	NDST4 (2.7)	GYPC (2.7)	ENSG00000248505 (2.6)	ENSG00000250608 (2.6)	FN1 (2.5)
GO Gene Ontology	GO:0071363	cellular response to growth factor stimulus	0.00948	<0.20	ZNF608 (3.7)	NPR2 (3.1)	ENSG00000228560 (3.0)	NOTUM (2.9)	ENSG00000230525 (2.8)	APBB2 (2.7)	SOX18 (2.7)	GPC6 (2.7)	NRIP1 (2.5)	RMST (2.5)	ENSG00000237187 (2.5)	RAPH1 (2.5)	ENSG00000228215 (2.4)	EBF1 (2.4)	PLXNA2 (2.4)	MDGA1 (2.3)	KLF12 (2.3)	LINC00208 (2.3)	ECM1 (2.3)	NAV2 (2.2)	WDR72 (2.2)	ENSG00000236467 (2.2)	PMS2P4 (2.1)	LRRTM4 (2.1)	BMPR2 (2.1)
GO Gene Ontology	GO:0072657	protein localization in membrane	0.00819	<0.20	ENSG00000226332 (5.2)	ANKRD13B (4.3)	XKR6 (3.5)	FGF11 (3.0)	GPR75 (2.9)	BAG5 (2.9)	CDH6 (2.9)	LRRTM4 (2.9)	ENSG00000234653 (2.9)	ENSG00000234108 (2.8)	BAI2 (2.8)	RMST (2.7)	SLFNL1 (2.7)	PTPRS (2.7)	ZNF664 (2.7)	C1QTNF4 (2.7)	C1QL1 (2.7)	POU5F2 (2.6)	NLGN2 (2.6)	RAC3 (2.6)	ZNF804B (2.6)	BLOC1S2 (2.6)	LINC00358 (2.5)	SSH3 (2.5)	CLDN7 (2.5)
KEGG	KEGG_CELL_ADHESION_MOLECULES_CAMS	KEGG_CELL_ADHESION_MOLECULES_CAMS	0.00204	<0.20	LY86 (4.1)	ARHGAP15 (3.8)	SKAP1 (3.7)	LY75 (3.6)	OLR1 (3.4)	CLDN7 (3.3)	ELTD1 (3.3)	GRIK2 (3.1)	LINC00208 (2.9)	ASTN2 (2.9)	UNC13C (2.9)	CD247 (2.9)	HMHA1 (2.9)	BCL11B (2.9)	TBC1D10C (2.8)	SLCO3A1 (2.8)	C1orf54 (2.7)	TLR1 (2.7)	LPHN3 (2.7)	PTPRCAP (2.7)	CADM1 (2.7)	ATP2C1 (2.6)	CYP7B1 (2.6)	ENSG00000234323 (2.5)	CD14 (2.5)
KEGG	KEGG_GLYCOSAMINOGLYCAN_BIOSYNTHESIS_HEPARAN_SULFATE	KEGG_GLYCOSAMINOGLYCAN_BIOSYNTHESIS_HEPARAN_SULFATE	0.01	<0.20	KIAA1024 (3.6)	CDH4 (3.5)	ATP13A2 (3.4)	FUT11 (3.3)	CDH8 (3.2)	FRMD4A (3.1)	RCN1 (3.1)	C15orf17 (3.0)	HS6ST3 (3.0)	ROBO2 (2.9)	PCDH9 (2.7)	TMEM8B (2.7)	CRHR1 (2.7)	BAI2 (2.7)	TUSC3 (2.7)	GRM8 (2.6)	ACP2 (2.6)	PRELID2 (2.6)	TRIB2 (2.6)	KIAA0247 (2.5)	ATP2C1 (2.5)	HECW1 (2.5)	CSMD1 (2.5)	NECAB3 (2.4)	NDST3 (2.4)
KEGG	KEGG_LONG_TERM_POTENTIATION	KEGG_LONG_TERM_POTENTIATION	0.01	<0.20	NDST3 (4.1)	KCNMA1 (4.0)	HPCAL4 (3.8)	LRRC7 (3.8)	PSD (3.8)	ATP2B1 (3.6)	RBFOX3 (3.5)	FOXP1 (3.4)	STRN (3.3)	ADRBK1 (3.2)	HS6ST3 (3.2)	PRMT8 (3.2)	KCNQ5 (3.1)	CELF1 (3.1)	CDH22 (3.0)	DLG4 (3.0)	PCLO (2.9)	AIFM3 (2.9)	GRIN2A (2.9)	PTK2B (2.8)	GALNTL4 (2.8)	CACNB2 (2.8)	GRIA1 (2.8)	KCNAB1 (2.7)	RBFOX1 (2.7)
KEGG	KEGG_NEUROTROPHIN_SIGNALING_PATHWAY	KEGG_NEUROTROPHIN_SIGNALING_PATHWAY	0.01	<0.20	TRAF3 (4.2)	ADRBK1 (4.0)	ZFAND3 (3.7)	SMAD3 (3.7)	MAP7D1 (3.5)	NFKB2 (3.4)	RC3H1 (3.1)	KIAA0247 (3.0)	BCL2 (3.0)	PTK2B (2.8)	SLC2A4RG (2.7)	MTPN (2.7)	KLF6 (2.7)	LOH12CR1 (2.7)	MYO1H (2.6)	KLF7 (2.6)	DUSP16 (2.6)	MAPRE1 (2.6)	KLC1 (2.5)	MAFG (2.5)	BAP1 (2.5)	KCTD10 (2.4)	C15orf17 (2.4)	CHRM2 (2.4)	PIAS1 (2.4)
Mammalian Phenotype Ontology	MP:0000031	abnormal cochlea morphology	0.004	<0.20	LRP4 (4.7)	SLC4A9 (4.5)	GPRC5B (4.1)	SALL1 (3.7)	ENSG00000255496 (3.7)	TOX3 (3.6)	PADI2 (3.6)	CRTAC1 (3.5)	SLCO1A2 (3.5)	BDNF-AS1 (3.3)	EPHA7 (3.2)	CNTNAP4 (3.2)	NEO1 (3.1)	ESRRG (3.1)	ASXL3 (3.1)	EPHA4 (3.0)	ZNF804A (3.0)	OSBPL6 (2.9)	CADM1 (2.9)	ENSG00000233101 (2.6)	CABP2 (2.6)	CA8 (2.6)	INHBB (2.6)	AUTS2 (2.6)	SLC6A15 (2.6)
Mammalian Phenotype Ontology	MP:0000106	abnormal basisphenoid bone morphology	0.00926	<0.20	SALL1 (5.3)	EPHA7 (4.5)	FOXP2 (4.4)	RARB (4.3)	SLC32A1 (4.0)	ASXL3 (3.7)	ENOX1 (3.7)	ENSG00000248804 (3.6)	LHX2 (3.6)	EBF3 (3.6)	HOXB3 (3.6)	C10orf140 (3.4)	ZFHX3 (3.3)	NR2F1 (3.3)	BNC2 (3.2)	NRXN3 (3.2)	EPHA4 (3.1)	C15orf41 (3.0)	LRP4 (3.0)	COPZ2 (3.0)	HOXB2 (3.0)	ENSG00000227839 (3.0)	PCDH7 (2.8)	UNC5B (2.8)	STMN3 (2.7)
Mammalian Phenotype Ontology	MP:0000243	myoclonus	0.01	<0.20	SLC32A1 (5.6)	KCNMA1 (4.4)	PCSK1 (4.0)	NRSN1 (4.0)	AGBL4 (3.7)	NRXN3 (3.6)	PCLO (3.6)	GRIN2A (3.4)	RIMS2 (3.2)	PRMT8 (3.1)	PTPRT (3.1)	KCNIP2 (3.1)	KSR2 (2.9)	CRHR1 (2.8)	CRTAC1 (2.6)	CDH22 (2.6)	TMEM30A (2.6)	LRRC7 (2.6)	RBFOX3 (2.6)	CADM1 (2.6)	KCNAB1 (2.5)	GRIA1 (2.5)	FAM167A (2.5)	BNC2 (2.4)	STMN3 (2.4)
Mammalian Phenotype Ontology	MP:0000519	hydronephrosis	0.0082	<0.20	FXYD4 (4.8)	C12orf59 (4.8)	SLC22A2 (4.6)	SLC4A9 (3.8)	PKHD1 (3.8)	NR2F1 (3.6)	PDE9A (3.3)	RARB (3.1)	CNGA1 (3.1)	TMEM184A (3.0)	HLF (3.0)	LPP (2.9)	SETBP1 (2.7)	SLC2A9 (2.7)	AGTR1 (2.6)	UPP2 (2.5)	IFLTD1 (2.5)	CLDN11 (2.5)	SEMA3G (2.4)	ESRRG (2.4)	PRAC (2.3)	PAM (2.3)	ENSG00000259245 (2.2)	ENSG00000236370 (2.2)	FN1 (2.2)
Mammalian Phenotype Ontology	MP:0000534	abnormal ureter morphology	0.00643	<0.20	NR2F1 (5.1)	RARB (4.3)	PRSS12 (4.0)	LPHN3 (3.3)	HOXB2 (3.2)	CNTN6 (3.2)	IL17D (3.1)	ELOVL3 (3.1)	HOXB5 (3.1)	UNC5B (3.0)	PLCB4 (2.9)	RELN (2.9)	SETBP1 (2.9)	EPHA7 (2.9)	HOXB3 (2.9)	PDE9A (2.8)	PARD3 (2.8)	LMX1B (2.8)	ENSG00000237187 (2.7)	PLXNA2 (2.7)	HOXB6 (2.7)	C8orf49 (2.7)	EBF3 (2.6)	CNTN5 (2.6)	HOXB8 (2.6)
Mammalian Phenotype Ontology	MP:0000740	impaired smooth muscle contractility	0.01	<0.20	LMOD1 (10.2)	SLMAP (6.1)	FILIP1 (5.0)	PLCB4 (4.5)	LPP (4.5)	EPHA7 (4.5)	CHRM2 (4.2)	CACNB2 (4.1)	SLC2A4 (3.9)	GJC1 (3.8)	CACNA2D1 (3.3)	AGTR1 (3.2)	KCNMA1 (3.2)	HLF (3.0)	PARD3B (2.8)	BDNF-AS1 (2.8)	ENSG00000253734 (2.8)	KCNIP2 (2.8)	PSD (2.7)	FOXP2 (2.7)	PART1 (2.6)	ARL9 (2.3)	EPHA4 (2.3)	TPM2 (2.3)	PTPRO (2.2)
Mammalian Phenotype Ontology	MP:0000813	abnormal hippocampus layer morphology	0.00337	<0.20	GRIK2 (3.5)	LHX2 (3.4)	SLC6A15 (3.3)	DLGAP1 (3.1)	NAV1 (3.1)	DMRTA1 (3.1)	TMTC2 (3.0)	TRPM3 (3.0)	PLXNC1 (2.9)	CTNND2 (2.9)	MGAT4C (2.9)	RALGPS1 (2.8)	STMN2 (2.7)	LSAMP (2.7)	ANKRD13B (2.6)	SNX11 (2.6)	DCC (2.6)	ANKRD45 (2.6)	SCAMP5 (2.6)	C14orf162 (2.6)	SOX5 (2.6)	CNTN5 (2.5)	MYT1 (2.5)	ELAVL2 (2.5)	CCL21 (2.5)
Mammalian Phenotype Ontology	MP:0000819	abnormal olfactory bulb morphology	0.00191	<0.20	EBF3 (4.0)	CDH4 (3.8)	MAP1B (3.7)	NCAN (3.5)	EBF1 (3.4)	CNTNAP2 (3.2)	PTPRD (3.2)	LPHN3 (3.2)	DCC (3.2)	CTNND2 (3.1)	ENSG00000248804 (3.1)	GPR27 (3.0)	NR2F1 (3.0)	WDR7 (3.0)	KLF12 (2.8)	LHX2 (2.8)	EBF2 (2.8)	NRN1 (2.7)	CDH22 (2.7)	PDE10A (2.7)	XKR6 (2.6)	NLGN1 (2.6)	DLGAP1 (2.6)	C10orf140 (2.5)	MDFIC (2.5)
Mammalian Phenotype Ontology	MP:0000854	abnormal cerebellum development	0.0024	<0.20	EBF3 (5.4)	ASTN2 (4.6)	EBF2 (4.4)	NRN1 (4.4)	GRIA4 (4.3)	HOXB1 (4.0)	EPHA7 (3.8)	ZNF521 (3.7)	GFAP (3.6)	CTNND2 (3.4)	CA8 (3.3)	EBF1 (3.3)	NTNG1 (3.2)	CNTN6 (3.2)	CRHR1 (3.0)	UNC13C (2.8)	CYP7B1 (2.8)	KIAA1024 (2.7)	TDH (2.7)	NR2F1 (2.7)	DNAH12 (2.6)	SDK1 (2.6)	CROCCP3 (2.6)	LMX1B (2.6)	MDGA1 (2.6)
Mammalian Phenotype Ontology	MP:0000864	abnormal cerebellum vermis morphology	0.00641	<0.20	EBF3 (5.6)	NRN1 (4.7)	MDGA1 (4.7)	EBF2 (4.7)	EBF1 (4.6)	NOVA1 (4.4)	PLCB4 (4.0)	KIAA1024 (3.9)	ENSG00000253230 (3.9)	FAM167A (3.8)	C14orf162 (3.8)	NDST3 (3.7)	GFAP (3.5)	SLC6A15 (3.4)	UNC13C (3.3)	STMN2 (3.2)	ELAVL2 (3.1)	WNT8B (3.1)	RMST (3.0)	CTNND2 (3.0)	CDH4 (3.0)	ZNF521 (3.0)	EPHA7 (3.0)	ASTN2 (2.9)	GRIA4 (2.9)
Mammalian Phenotype Ontology	MP:0000872	abnormal cerebellum external granule cell layer morphology	0.01	<0.20	SRRM4 (4.7)	DCC (4.2)	MDGA1 (4.1)	ENSG00000255496 (3.9)	PTPRD (3.8)	NR2F1 (3.7)	EBF3 (3.6)	CTNND2 (3.5)	PARD3B (3.4)	NDST3 (3.3)	ZNF521 (3.3)	ENSG00000253230 (3.2)	POU6F2 (3.2)	NEO1 (3.2)	NRN1 (3.2)	CRHR1 (3.1)	CA8 (3.0)	MYT1 (3.0)	ENSG00000257574 (3.0)	GRIA4 (3.0)	CNTN6 (2.9)	EPHA7 (2.9)	RCN1 (2.9)	STMN3 (2.8)	ENSG00000225706 (2.8)
Mammalian Phenotype Ontology	MP:0000877	abnormal Purkinje cell morphology	0.0041	<0.20	GRIA4 (5.4)	GFAP (3.6)	ASTN2 (3.5)	DBC1 (3.4)	PRMT8 (3.3)	KIAA1024 (3.3)	LPHN3 (3.1)	CA10 (3.0)	NDST3 (3.0)	CNTN6 (3.0)	SLC6A15 (3.0)	NOVA1 (3.0)	DLGAP1 (2.9)	FGF11 (2.8)	BAI3 (2.8)	SCAMP5 (2.7)	DNAJC1 (2.7)	NR2F1 (2.7)	ZNF521 (2.7)	GRIN2A (2.7)	CNTNAP4 (2.7)	PCDH9 (2.6)	GPRC5B (2.6)	ENSG00000253734 (2.6)	ENSG00000237187 (2.5)
Mammalian Phenotype Ontology	MP:0000880	decreased Purkinje cell number	0.00187	<0.20	CNTN6 (4.5)	ASTN2 (4.2)	NDST3 (4.1)	KLF12 (3.7)	TRPM3 (3.5)	UNC13C (3.4)	CNTNAP4 (3.4)	SPIRE1 (3.3)	JMJD1C (3.3)	GRIN2A (3.3)	EBF3 (3.2)	SLCO4C1 (3.1)	DNAJC1 (3.0)	GRIA4 (2.9)	PEPD (2.8)	EBF1 (2.8)	PCLO (2.8)	CRHR1 (2.7)	PRMT8 (2.7)	MDFIC (2.7)	CA8 (2.7)	MYT1L (2.6)	CTSB (2.6)	KCNMA1 (2.6)	KCNAB1 (2.5)
Mammalian Phenotype Ontology	MP:0000897	abnormal midbrain morphology	0.00243	<0.20	WNT8B (4.9)	EBF3 (3.8)	TRPM3 (3.7)	OCA2 (3.4)	CNTNAP2 (3.2)	AUTS2 (3.0)	USP49 (3.0)	TFAP2D (2.9)	RMST (2.8)	GRM8 (2.8)	XPO4 (2.8)	GPC6 (2.7)	PARD3B (2.7)	ZNF521 (2.7)	LOH12CR1 (2.7)	TFAP2B (2.6)	HOXB1 (2.5)	LMX1B (2.5)	NPBWR2 (2.5)	FIGN (2.5)	ENSG00000204380 (2.4)	LHX2 (2.4)	SLC6A15 (2.4)	CNTN6 (2.4)	C20orf144 (2.4)
Mammalian Phenotype Ontology	MP:0000913	abnormal brain development	0.0088	<0.20	SALL1 (4.5)	AUTS2 (3.7)	LRP4 (3.5)	WNT8B (3.4)	PLXNA2 (3.4)	PSAT1 (3.3)	EPHA4 (3.2)	ZNF516 (3.0)	LHX2 (3.0)	SETBP1 (3.0)	EBF3 (2.8)	GJC1 (2.8)	EBF1 (2.8)	FGF8 (2.8)	EBF2 (2.7)	C15orf41 (2.7)	ARL5B (2.7)	HERC2 (2.7)	TLE1 (2.7)	TNKS (2.6)	NRN1 (2.6)	PARD3 (2.6)	FRMD4A (2.5)	ENSG00000248804 (2.5)	DNMT3B (2.5)
Mammalian Phenotype Ontology	MP:0000939	decreased motor neuron number	0.0023	<0.20	NTRK1 (5.0)	EBF3 (4.7)	HOXB2 (4.1)	CDH6 (3.8)	STMN2 (3.7)	EBF2 (3.4)	HBEGF (3.4)	ELAVL4 (3.3)	STMN3 (3.2)	CADM1 (3.2)	MAP1B (3.1)	NR2F1 (3.0)	GALNTL1 (3.0)	CDH22 (3.0)	CRTAC1 (3.0)	KLHL29 (2.9)	XKR6 (2.9)	ENO2 (2.9)	BAI3 (2.9)	NPY (2.9)	RARB (2.8)	ENSG00000163364 (2.8)	TDH (2.7)	BLOC1S2 (2.7)	CLCF1 (2.7)
Mammalian Phenotype Ontology	MP:0000951	sporadic seizures	0.00242	<0.20	RBFOX3 (5.3)	MYT1L (5.3)	ENSG00000253230 (5.0)	STMN2 (4.5)	CPNE4 (3.9)	ELAVL4 (3.8)	PTK2B (3.8)	SRRM4 (3.5)	PSD (3.4)	RBFOX1 (3.3)	DLG4 (3.3)	RELN (3.2)	C14orf162 (3.2)	PCSK2 (3.2)	HPCAL4 (3.1)	OPRL1 (3.1)	SLC32A1 (3.1)	DCDC5 (3.1)	PCLO (3.0)	ENO2 (3.0)	CNTNAP4 (3.0)	NRN1 (2.9)	TRPM3 (2.9)	ELAVL2 (2.8)	GIT1 (2.8)
Mammalian Phenotype Ontology	MP:0001093	small trigeminal ganglion	0.00636	<0.20	ENSG00000235885 (7.9)	ELAVL4 (6.5)	ENSG00000255496 (6.2)	BDNF-AS1 (5.6)	TFAP2B (5.3)	ENSG00000230525 (5.2)	NTRK1 (4.6)	NPY (4.5)	C10orf140 (4.0)	MYT1 (3.9)	STMN2 (3.9)	C14orf162 (3.8)	CNTNAP2 (3.7)	ZNF804A (3.4)	PPAPDC1A (3.4)	ZFHX3 (3.3)	ELAVL2 (3.3)	NRSN1 (3.3)	SRRM4 (3.3)	FIGN (3.2)	EBF3 (3.2)	MEIS1 (3.1)	RARB (3.1)	RAC3 (3.0)	ENOX1 (3.0)
Mammalian Phenotype Ontology	MP:0001353	increased aggression towards mice	0.00451	<0.20	LHX2 (4.0)	ENSG00000259527 (4.0)	CDH4 (3.8)	CACNA2D1 (3.5)	GRIN2A (3.1)	KLHL29 (3.0)	NDST3 (3.0)	TFAP2D (3.0)	NRSN1 (3.0)	EML6 (2.9)	ENSG00000234715 (2.9)	SLC32A1 (2.8)	ANKRD45 (2.8)	PCDH9 (2.8)	C20orf144 (2.7)	MYT1L (2.7)	LRRC7 (2.6)	BAI3 (2.3)	BCL11A (2.3)	HPCAL4 (2.3)	INHBB (2.3)	RSPH1 (2.3)	AGBL4 (2.3)	PHACTR1 (2.3)	DRD2 (2.2)
Mammalian Phenotype Ontology	MP:0001395	bidirectional circling	0.00891	<0.20	TOX3 (4.4)	TTC29 (3.4)	DMRTA1 (3.2)	SDK1 (3.2)	NR2F1 (3.1)	ENSG00000231792 (3.1)	TMEM184A (3.1)	CTNNA3 (3.0)	ZNF331 (2.9)	TRIM66 (2.8)	KLF12 (2.8)	CABP2 (2.8)	LINC00358 (2.7)	ZBTB7C (2.7)	DAPL1 (2.6)	HIPK2 (2.6)	KLHL32 (2.6)	XKR6 (2.6)	SAMD12 (2.6)	LPHN3 (2.5)	CLDN11 (2.5)	MDGA2 (2.5)	EBF3 (2.5)	CACNA2D1 (2.4)	ENSG00000182329 (2.4)
Mammalian Phenotype Ontology	MP:0001410	head bobbing	0.00596	<0.20	CABP2 (4.8)	PLCB4 (4.4)	NR2F1 (4.2)	LPHN3 (4.1)	LRP4 (3.8)	DAPL1 (3.2)	CALML4 (3.0)	KSR2 (3.0)	SAMD5 (2.8)	NDST4 (2.8)	OLFM4 (2.7)	PCDH9 (2.6)	CLDN11 (2.6)	TTC29 (2.5)	CNTNAP4 (2.5)	CACNB2 (2.5)	CTNND2 (2.5)	CRHR1 (2.4)	ASXL3 (2.4)	ENSG00000227782 (2.4)	APBB2 (2.4)	EPHA4 (2.4)	SETBP1 (2.3)	ODZ2 (2.2)	COL11A1 (2.2)
Mammalian Phenotype Ontology	MP:0001475	reduced long term depression	0.01	<0.20	GRIN2A (4.8)	NCAN (4.5)	DLGAP1 (4.2)	LRRC7 (4.1)	HPCAL4 (4.0)	GRIA1 (3.8)	CRHR1 (3.8)	RBFOX3 (3.6)	PRMT8 (3.6)	MCHR2 (3.6)	KCNH7 (3.4)	DBC1 (3.4)	CNTNAP5 (3.3)	KCTD16 (3.3)	UNC13C (3.2)	BCL11B (3.2)	PSD (3.2)	MYT1L (3.1)	DLG4 (3.0)	KCNIP2 (3.0)	HS6ST3 (2.9)	NEGR1 (2.9)	CDH22 (2.8)	PCDH9 (2.8)	CACNA2D1 (2.8)
Mammalian Phenotype Ontology	MP:0001491	unresponsive to tactile stimuli	0.00305	<0.20	RAPSN (5.4)	RBFOX1 (5.3)	ELAVL2 (4.9)	CHRNB1 (4.6)	STMN2 (4.4)	PITX3 (4.3)	ELAVL4 (3.9)	BAI3 (3.4)	AATK (3.3)	PCSK2 (3.2)	MAP1B (3.2)	DUSP26 (3.0)	DBC1 (3.0)	PCDH9 (2.9)	CACNA2D1 (2.9)	LRRN1 (2.8)	NDST4 (2.7)	MGAT4C (2.7)	MYT1 (2.6)	C14orf162 (2.6)	CNTNAP2 (2.5)	SRRM4 (2.5)	ENSG00000230525 (2.5)	PDE11A (2.5)	KLF7 (2.4)
Mammalian Phenotype Ontology	MP:0001526	abnormal placing response	0.00611	<0.20	NDST4 (3.8)	NEO1 (3.7)	CADM1 (3.5)	LSAMP (3.5)	EPHA7 (3.4)	TOX3 (3.1)	BAZ2B (2.8)	DAPL1 (2.8)	FOXP2 (2.7)	ZDHHC4 (2.7)	PPCDC (2.7)	SAMD5 (2.6)	PAM (2.6)	ENSG00000247240 (2.6)	CA8 (2.6)	CENPBD1 (2.5)	TANC1 (2.5)	C15orf41 (2.5)	MGAT4C (2.5)	TCERG1L (2.4)	NR2F1 (2.3)	PCDH7 (2.3)	TLE1 (2.3)	RARB (2.3)	CENPV (2.3)
Mammalian Phenotype Ontology	MP:0001529	abnormal vocalization	0.00593	<0.20	FDFT1 (4.0)	TMTC2 (3.4)	XKR6 (3.4)	LMOD1 (3.2)	LPHN3 (3.2)	ZNF516 (3.1)	MVK (2.9)	MMAB (2.9)	MED12L (2.8)	PSD (2.8)	ENSG00000251629 (2.8)	SLC32A1 (2.6)	RIMS2 (2.6)	NLGN2 (2.6)	CAMTA1 (2.6)	GRIK2 (2.5)	DRD2 (2.5)	SGCZ (2.5)	SLMAP (2.5)	DOLPP1 (2.5)	KCNIP2 (2.5)	CTNND2 (2.4)	CLDN11 (2.4)	KCNQ5 (2.4)	TAPT1 (2.4)
Mammalian Phenotype Ontology	MP:0001695	abnormal gastrulation	0.0044	<0.20	LINC00458 (4.6)	HERC2 (4.2)	DNMT3B (4.1)	PSME4 (3.8)	USP7 (3.4)	INTS1 (3.2)	TRPM3 (3.1)	FGF8 (3.1)	NEO1 (3.1)	WNT8B (3.0)	ARID3B (3.0)	UBR5 (3.0)	CNTNAP2 (3.0)	BMPR2 (2.9)	PRCC (2.8)	MADD (2.7)	CTSL2 (2.6)	C20orf134 (2.6)	ENSG00000246082 (2.5)	UBE3B (2.4)	CPNE1 (2.4)	ZNF608 (2.4)	KIAA0913 (2.4)	DUSP16 (2.4)	CAMSAP2 (2.4)
Mammalian Phenotype Ontology	MP:0001900	impaired synaptic plasticity	0.00247	<0.20	ENSG00000255496 (4.9)	BAI2 (4.2)	BDNF-AS1 (4.2)	KCTD16 (4.2)	DCDC5 (4.0)	DLGAP1 (3.9)	NRXN3 (3.9)	DLG4 (3.8)	GRIA1 (3.6)	LRRC7 (3.5)	DBC1 (3.5)	ENO2 (3.5)	GRIN2A (3.4)	PSD (3.3)	XKR6 (3.3)	SCAMP5 (3.3)	NCAN (3.3)	PRKCA (3.2)	GFAP (3.1)	GRIK2 (2.9)	CROCCP3 (2.9)	SCAI (2.8)	MAP1B (2.8)	ENSG00000253230 (2.8)	BTRC (2.7)
Mammalian Phenotype Ontology	MP:0001905	abnormal dopamine level	0.01	<0.20	ZNF331 (4.6)	NTRK1 (4.0)	CDH8 (3.8)	ICA1L (3.6)	NRSN1 (3.2)	PDE4D (3.1)	MYT1L (3.1)	ELTD1 (2.8)	STMN2 (2.7)	RAC3 (2.6)	PCSK1 (2.5)	ENSG00000182329 (2.5)	ENSG00000250075 (2.4)	ENSG00000204684 (2.4)	MADD (2.4)	NEGR1 (2.4)	NR2F1 (2.4)	ENSG00000253695 (2.3)	WNT8B (2.3)	TMTC2 (2.3)	PCLO (2.3)	PDE10A (2.3)	TFAP2D (2.3)	CLNK (2.3)	CAMTA1 (2.3)
Mammalian Phenotype Ontology	MP:0001921	reduced fertility	0.00858	<0.20	GJC1 (3.5)	NLGN2 (3.3)	SALL1 (3.0)	PMS2P4 (2.8)	ENSG00000249862 (2.5)	DCXR (2.5)	ADORA2B (2.5)	SLC6A15 (2.4)	CNTNAP2 (2.4)	C12orf59 (2.4)	FOXP2 (2.4)	ENSG00000224911 (2.3)	OR10J1 (2.3)	POU4F1 (2.3)	CRHR1 (2.3)	KIAA1024 (2.2)	OCA2 (2.2)	HOXB13 (2.2)	MDFIC (2.1)	FAM184A (2.1)	ACO1 (2.1)	CNTN5 (2.1)	ASTN2 (2.1)	AFG3L1P (2.1)	CLDN11 (2.1)
Mammalian Phenotype Ontology	MP:0001922	reduced male fertility	0.00409	<0.20	PHF7 (3.9)	SPATA19 (3.8)	HDGFL1 (3.7)	SPATA8 (3.5)	SMARCA2 (3.4)	FSCN3 (3.3)	NPR2 (3.3)	NOVA1 (3.1)	SLCO6A1 (3.1)	HOXB13-AS1 (3.1)	OCA2 (2.8)	SLC16A7 (2.8)	TMEM8B (2.7)	LHCGR (2.7)	C20orf144 (2.7)	HOXB13 (2.7)	CSMD1 (2.7)	NLGN1 (2.6)	BDNF-AS1 (2.6)	SALL1 (2.5)	HIPK2 (2.5)	C17orf74 (2.5)	NPB (2.5)	SOX5 (2.5)	ANGPTL2 (2.5)
Mammalian Phenotype Ontology	MP:0001923	reduced female fertility	0.00642	<0.20	ATP2B1 (3.8)	LHX2 (3.4)	FN1 (3.3)	HERC2 (3.2)	RELN (3.1)	OCA2 (3.0)	KLF17 (2.9)	ENSG00000226332 (2.9)	NEO1 (2.8)	ARID5B (2.8)	NPR2 (2.7)	DMRTA1 (2.6)	CA8 (2.5)	CEP250 (2.5)	USP7 (2.5)	MDGA1 (2.5)	LRP4 (2.4)	C1orf51 (2.4)	UNC13C (2.4)	FOXP2 (2.4)	LACC1 (2.4)	ENSG00000256746 (2.3)	ENSG00000225706 (2.3)	TLE1 (2.3)	POU2F3 (2.3)
Mammalian Phenotype Ontology	MP:0001968	abnormal touch/ nociception	0.00377	<0.20	CDH9 (5.0)	NRXN3 (4.7)	KCNAB1 (4.5)	KCTD16 (4.0)	NRSN1 (4.0)	BAI3 (3.9)	CDH8 (3.8)	MYT1L (3.8)	PDE10A (3.7)	HPCAL4 (3.7)	DCC (3.6)	PCSK2 (3.6)	SLC32A1 (3.6)	KSR2 (3.3)	PPAPDC1A (3.3)	LRRC7 (3.3)	DUSP26 (3.1)	DAPL1 (3.1)	PCSK1 (3.1)	CPNE4 (3.0)	GLP1R (3.0)	NDST4 (3.0)	GRIK2 (2.9)	GRIN2A (2.9)	PRMT8 (2.8)
Mammalian Phenotype Ontology	MP:0001973	increased thermal nociceptive threshold	0.00828	<0.20	NTRK1 (5.3)	ELAVL4 (3.7)	HOXB2 (3.4)	HOXB6 (3.2)	STMN2 (3.2)	POU4F1 (3.2)	KCNQ5 (3.1)	NPY (3.1)	NRG1 (3.0)	PCSK1 (3.0)	NRSN1 (3.0)	CPNE4 (2.9)	P2RY12 (2.9)	KCNIP2 (2.9)	ASTN2 (2.8)	TCEA2 (2.8)	HOXB5 (2.7)	CHRM2 (2.7)	C10orf11 (2.7)	SEMA6D (2.7)	HECW1 (2.6)	TSHZ2 (2.6)	TCERG1L (2.6)	C1QL1 (2.6)	DUSP26 (2.6)
Mammalian Phenotype Ontology	MP:0002207	abnormal long term potentiation	0.01	<0.20	DLG4 (5.0)	NCAN (4.9)	GRIA1 (4.9)	KCNIP2 (4.2)	BAI2 (4.1)	PSD (4.0)	LRRC4 (3.9)	RBFOX3 (3.9)	CDH22 (3.7)	DLGAP1 (3.6)	CA10 (3.5)	CDH4 (3.4)	GFAP (3.3)	PTPRT (3.2)	GRIN2A (3.2)	KCTD16 (3.1)	PRMT8 (3.1)	BAI3 (3.0)	LRRC7 (3.0)	C1QTNF4 (2.9)	SLC32A1 (2.9)	NAV1 (2.8)	PTK2B (2.8)	OPRL1 (2.8)	SMARCA2 (2.8)
Mammalian Phenotype Ontology	MP:0002230	abnormal primitive streak formation	0.01	<0.20	HOXB1 (5.9)	FGF8 (4.4)	LINC00458 (3.9)	ENSG00000236772 (3.6)	ARID3B (3.3)	KCNH7 (3.3)	SALL1 (3.2)	CTSL2 (2.9)	GATA4 (2.9)	GJC1 (2.7)	DNMT3B (2.7)	SLC39A8 (2.7)	CNTN5 (2.5)	CNTNAP2 (2.5)	DND1 (2.4)	ENSG00000249618 (2.4)	NEO1 (2.4)	LINC00276 (2.3)	DCC (2.3)	MLF2 (2.2)	KIAA0415 (2.2)	ENSG00000225535 (2.2)	TRPM3 (2.2)	KIAA1267 (2.2)	SPSB2 (2.1)
Mammalian Phenotype Ontology	MP:0002563	shortened circadian period	0.00649	<0.20	C1orf51 (10.9)	HLF (6.5)	ELAVL4 (4.6)	NRSN1 (3.9)	CCDC85A (3.8)	MGAT4C (3.4)	TCERG1L (3.2)	PCSK2 (3.1)	PCSK1 (3.0)	KDM6B (2.9)	INHBB (2.9)	DUSP26 (2.7)	DLG4 (2.7)	ENSG00000253887 (2.6)	C1QL1 (2.5)	EBF3 (2.5)	FOXP2 (2.4)	MADD (2.4)	NOVA1 (2.4)	PLCB4 (2.3)	STMN3 (2.3)	ENSG00000248804 (2.3)	DNAJA1P4 (2.3)	STMN2 (2.3)	ASTN2 (2.3)
Mammalian Phenotype Ontology	MP:0002566	abnormal sexual interaction	0.00199	<0.20	LHCGR (5.0)	SALL1 (3.1)	GRIA4 (3.0)	SEMA6D (3.0)	EBF1 (3.0)	NTNG1 (3.0)	KLF6 (3.0)	NLGN1 (3.0)	NOVA1 (2.9)	ROBO2 (2.8)	RBFOX3 (2.8)	NRXN3 (2.8)	ENSG00000253766 (2.8)	ELAVL4 (2.8)	EDNRB (2.8)	MGAT4C (2.7)	FGF8 (2.7)	SOX5 (2.7)	AFF3 (2.6)	ZNF516 (2.6)	INHBB (2.6)	STMN3 (2.5)	RIMS2 (2.5)	ENSG00000249862 (2.5)	ENSG00000237187 (2.4)
Mammalian Phenotype Ontology	MP:0002574	increased vertical activity	0.00483	<0.20	C1QL1 (4.8)	NTNG1 (4.6)	CDH8 (4.4)	OPRL1 (4.2)	CCDC85A (4.0)	ELAVL4 (3.6)	NRSN1 (3.5)	DRD2 (3.4)	ENSG00000237187 (3.3)	STMN2 (3.2)	DBNDD1 (3.1)	ELAVL2 (3.1)	CNTNAP5 (2.9)	SUN5 (2.9)	LRRTM4 (2.8)	NRXN3 (2.8)	ENSG00000237435 (2.8)	ATP13A2 (2.8)	CRHR1 (2.7)	ENSG00000235885 (2.7)	NAV1 (2.7)	SCAI (2.7)	CBFA2T2 (2.6)	PPP2R4 (2.6)	GRM8 (2.6)
Mammalian Phenotype Ontology	MP:0002578	impaired ability to fire action potentials	0.00319	<0.20	CA10 (6.1)	LRRTM4 (5.1)	MYT1 (4.8)	HECW1 (4.7)	IGSF9B (4.4)	KCNH7 (4.1)	NLGN1 (3.8)	MDGA2 (3.8)	UNC13C (3.8)	GRIA4 (3.7)	NTNG1 (3.6)	NOVA1 (3.6)	PCLO (3.5)	CSMD1 (3.5)	NRXN3 (3.5)	CNTN6 (3.5)	LRRN1 (3.4)	GRIK2 (3.3)	ENSG00000234653 (3.1)	DBC1 (3.1)	ENSG00000237187 (3.1)	LINC00459 (2.9)	ENSG00000234877 (2.8)	CRHR1 (2.8)	LSAMP (2.8)
Mammalian Phenotype Ontology	MP:0002651	abnormal sciatic nerve morphology	0.00526	<0.20	EBF1 (4.5)	EBF3 (4.4)	NTRK1 (3.6)	FRMD4A (3.5)	NPR2 (3.5)	EDNRB (3.5)	AATK (3.3)	KLHL29 (3.2)	FN1 (3.0)	PCSK1 (2.8)	TRIB2 (2.6)	ATP2C1 (2.5)	NBAS (2.5)	COL16A1 (2.5)	VRK2 (2.4)	PCSK2 (2.3)	ENOX1 (2.3)	NT5C1A (2.3)	RARB (2.2)	MAP2K5 (2.2)	ENSG00000233723 (2.2)	SPIRE1 (2.2)	MDGA1 (2.2)	PHACTR1 (2.2)	FAM172A (2.2)
Mammalian Phenotype Ontology	MP:0002689	abnormal molar morphology	0.01	<0.20	NOTUM (4.1)	MIR2682 (4.1)	ENSG00000234323 (3.7)	EPHA7 (3.4)	KLHL29 (3.3)	COL11A1 (3.3)	CNTN6 (3.2)	ASXL3 (3.2)	SDK1 (3.2)	ENSG00000225706 (3.1)	LRP4 (3.1)	ENSG00000247329 (3.1)	NTNG1 (3.0)	BCL11A (3.0)	ENSG00000230937 (3.0)	ENSG00000231792 (3.0)	PTPRD (3.0)	ENSG00000257512 (2.8)	CDH4 (2.8)	COPZ2 (2.7)	TNC (2.6)	SLC22A2 (2.6)	ENSG00000256370 (2.6)	PITX3 (2.6)	DAPL1 (2.6)
Mammalian Phenotype Ontology	MP:0002730	head shaking	0.00714	<0.20	ENSG00000227839 (3.6)	EBF3 (3.5)	ASTN2 (3.2)	NOVA1 (3.1)	ENSG00000231100 (3.0)	ENSG00000251629 (2.9)	TMEM184A (2.9)	CABP2 (2.8)	LMX1B (2.8)	LINC00176 (2.8)	PTK2 (2.7)	EBF1 (2.7)	NCAN (2.6)	NPB (2.5)	STK33 (2.5)	FGF11 (2.5)	KLF12 (2.5)	ZNF521 (2.4)	ENSG00000256746 (2.4)	NBEAL1 (2.4)	LAMA5 (2.4)	C20orf112 (2.3)	PDE11A (2.3)	CNTN6 (2.3)	OSBPL6 (2.3)
Mammalian Phenotype Ontology	MP:0002741	small olfactory bulb	0.00801	<0.20	LHX2 (5.8)	NCAN (4.1)	EBF1 (4.1)	SALL1 (3.6)	CDH4 (3.5)	IER5L (3.1)	CDH6 (3.1)	SLC32A1 (3.0)	NEK11 (3.0)	GALNTL1 (3.0)	AUTS2 (3.0)	EBF3 (2.9)	ASXL3 (2.9)	FAM172A (2.9)	NR2F1 (2.8)	ENSG00000223960 (2.8)	MAP1B (2.8)	C1QTNF4 (2.7)	NEK4 (2.7)	SPAG8 (2.7)	BCL11A (2.6)	TOX3 (2.6)	ELAVL2 (2.6)	NRN1 (2.6)	RSPH1 (2.6)
Mammalian Phenotype Ontology	MP:0002752	abnormal somatic nervous system morphology	0.00217	<0.20	HOXB2 (13.8)	ENSG00000233101 (12.5)	HOXB5 (12.0)	HOXB3 (11.6)	HOXB9 (11.5)	HOXB8 (10.8)	HOXB6 (9.2)	ENSG00000230148 (7.1)	ENSG00000244649 (6.7)	ENSG00000255496 (6.6)	ENSG00000257574 (4.8)	BDNF-AS1 (4.4)	NEUROG3 (3.4)	C1orf51 (3.3)	TANC1 (3.3)	GALNTL4 (3.1)	WDR72 (3.0)	HOXB1 (3.0)	TOX3 (3.0)	EPHA4 (2.9)	NR2F1 (2.9)	CDH6 (2.8)	SALL1 (2.7)	CBFA2T2 (2.7)	RUSC2 (2.7)
Mammalian Phenotype Ontology	MP:0002781	increased circulating testosterone level	0.00577	<0.20	LHCGR (6.8)	TAT (3.0)	BNC2 (2.9)	TTLL6 (2.7)	DNAH12 (2.6)	PCSK1 (2.6)	INHBB (2.6)	SEMA3G (2.5)	SLCO3A1 (2.5)	HOXB13 (2.4)	GATA4 (2.4)	AGTR1 (2.4)	NECAB3 (2.3)	DBNDD1 (2.3)	ENSG00000253695 (2.3)	POU2F3 (2.3)	NEUROG3 (2.3)	PRAC (2.2)	CDH6 (2.2)	IQCH (2.2)	PTPRT (2.2)	ATP10A (2.1)	RERG (2.1)	ENSG00000228215 (2.1)	GRIA1 (2.1)
Mammalian Phenotype Ontology	MP:0002887	decreased susceptibility to pharmacologically induced seizures	0.00314	<0.20	HS6ST3 (4.2)	GRIA1 (4.1)	CDH8 (3.9)	CRHR1 (3.8)	LSAMP (3.8)	STMN3 (3.8)	GRIA4 (3.8)	TFAP2B (3.7)	BAI3 (3.7)	OPRL1 (3.7)	BAI2 (3.7)	NRSN1 (3.6)	NCAN (3.5)	C1QL1 (3.5)	CDH22 (3.3)	ROBO2 (3.3)	DLGAP1 (3.3)	PRAC (3.2)	DCC (3.2)	HECW1 (3.1)	ELAVL4 (3.1)	PRMT8 (3.1)	SLC32A1 (3.0)	STMN2 (3.0)	RPP25 (3.0)
Mammalian Phenotype Ontology	MP:0002920	decreased paired-pulse facilitation	0.00778	<0.20	GRIN2A (4.3)	NRXN3 (4.3)	PSD (4.3)	RBFOX3 (4.2)	CRHR1 (4.0)	OPRL1 (3.7)	POU5F2 (3.4)	UNC13C (3.4)	NLGN2 (3.4)	CA10 (3.3)	HPCAL4 (3.1)	NRSN1 (2.9)	STMN2 (2.9)	DLG4 (2.8)	KSR2 (2.8)	NDST3 (2.8)	HECW1 (2.7)	DLGAP1 (2.7)	ATP2C1 (2.7)	RIMS2 (2.7)	CPNE4 (2.7)	PTK2B (2.6)	GRIA1 (2.6)	WDR7 (2.6)	CACNA2D1 (2.6)
Mammalian Phenotype Ontology	MP:0002940	variable body spotting	0.0038	<0.20	OCA2 (5.8)	EDNRB (5.4)	LSAMP (4.8)	EPHA7 (4.1)	MVK (3.5)	DIP2C (3.4)	CCDC148 (3.3)	FIGN (3.2)	TFAP2B (3.2)	FDFT1 (3.1)	HS6ST3 (3.0)	CPN1 (2.9)	NAV1 (2.9)	PKP4 (2.9)	CA8 (2.8)	ATP2C1 (2.7)	GLP1R (2.7)	SAMD5 (2.7)	GJC1 (2.7)	GPRC5B (2.6)	MMAB (2.6)	SOX5 (2.6)	FRMD4A (2.5)	PADI2 (2.5)	PCYT2 (2.5)
Mammalian Phenotype Ontology	MP:0002948	abnormal neuron specification	0.00398	<0.20	POU4F1 (4.8)	TOX3 (4.7)	C1QL1 (4.4)	PCSK2 (4.1)	NDST4 (3.9)	EBF3 (3.7)	DCC (3.4)	KLHL32 (3.1)	BNC2 (3.1)	GLP1R (3.1)	NOVA1 (3.0)	C9orf93 (2.9)	GRIA4 (2.9)	LSAMP (2.8)	EBF2 (2.8)	ENSG00000259070 (2.7)	MYT1 (2.7)	HLF (2.7)	FOXP2 (2.6)	NLGN1 (2.6)	PCSK1 (2.6)	NEUROG3 (2.5)	PADI2 (2.4)	RBFOX3 (2.4)	SALL1 (2.4)
Mammalian Phenotype Ontology	MP:0002980	abnormal postural reflex	0.01	<0.20	GRIA4 (4.1)	KLHL32 (3.1)	CENPBD1 (3.0)	LPHN3 (2.9)	ENSG00000237187 (2.8)	ENSG00000237435 (2.8)	SEMA6D (2.7)	N6AMT2 (2.7)	REEP3 (2.6)	BAI3 (2.5)	AASDH (2.4)	NEK11 (2.4)	MED20 (2.4)	GPR52 (2.4)	HECW1 (2.3)	ELAVL4 (2.3)	DMAP1 (2.3)	CA10 (2.3)	LSAMP (2.2)	HIGD1B (2.2)	SCMH1 (2.2)	DNAH2 (2.2)	ANO10 (2.2)	SLC4A9 (2.2)	ENSG00000236467 (2.2)
Mammalian Phenotype Ontology	MP:0003036	vertebral transformation	0.00509	<0.20	HOXB5 (10.4)	HOXB9 (9.1)	HOXB2 (9.0)	HOXB8 (7.9)	HOXB3 (7.3)	ENSG00000233101 (6.5)	HOXB6 (6.5)	ENSG00000257574 (6.1)	ENSG00000244649 (5.3)	ENSG00000230148 (5.0)	HOXB13 (4.7)	ENSG00000163364 (4.6)	SALL1 (4.0)	ATN1 (3.4)	ABI2 (3.3)	HOXB13-AS1 (3.2)	LMX1B (3.1)	ANKRD13B (3.1)	EBF3 (3.0)	PRAC (3.0)	ARID3B (2.8)	AUTS2 (2.8)	GLYCTK-AS1 (2.8)	UNC5B (2.7)	SKIL (2.6)
Mammalian Phenotype Ontology	MP:0003148	decreased cochlear coiling	0.00656	<0.20	ZFHX3 (4.2)	SALL1 (4.0)	LRP4 (3.7)	EBF3 (3.6)	HOXB1 (3.4)	TRIB2 (3.4)	SLC32A1 (3.4)	EPHA4 (3.3)	RARB (3.2)	PITX3 (3.1)	NDST4 (3.1)	RAB9BP1 (3.0)	NR2F1 (2.9)	C9orf128 (2.8)	ENSG00000227480 (2.7)	DCC (2.7)	ASXL3 (2.7)	SDK1 (2.6)	EPHA7 (2.6)	LSAMP (2.5)	FIGN (2.5)	STMN3 (2.5)	ZNF521 (2.5)	TFAP2B (2.5)	AUTS2 (2.4)
Mammalian Phenotype Ontology	MP:0003216	absence seizures	0.00357	<0.20	PRMT8 (5.6)	UNC13C (4.6)	CRHR1 (4.5)	SLC32A1 (4.5)	ASTN2 (4.0)	NRSN1 (4.0)	C1QTNF4 (4.0)	RBFOX3 (3.9)	CNTN6 (3.8)	CA10 (3.8)	DBC1 (3.8)	NRXN3 (3.7)	SRRM4 (3.5)	STMN3 (3.5)	POU6F2 (3.4)	CRTAC1 (3.3)	CDH22 (3.3)	AIFM3 (3.3)	KCNIP2 (3.2)	DLG4 (3.2)	HECW1 (3.2)	DRD2 (3.1)	KSR2 (3.0)	LRRC4 (2.9)	ENSG00000253230 (2.9)
Mammalian Phenotype Ontology	MP:0003354	astrocytosis	0.0053	<0.20	WDR7 (3.9)	TMEM30A (3.8)	CTSB (3.6)	EDNRB (3.1)	GPRC5B (3.0)	OSBPL6 (2.9)	CTSL2 (2.8)	NFE2L1 (2.7)	AGBL2 (2.7)	KIAA0415 (2.7)	ATP13A2 (2.7)	NBAS (2.5)	PEPD (2.5)	FEM1B (2.3)	PLXNC1 (2.3)	RTN4 (2.3)	LHCGR (2.2)	PCDH7 (2.2)	CDH8 (2.2)	SPAG16 (2.1)	ERGIC3 (2.1)	ACP2 (2.1)	BMPR2 (2.1)	WNT8B (2.1)	NT5C1A (2.0)
Mammalian Phenotype Ontology	MP:0003463	abnormal single cell response	0.00231	<0.20	CABP4 (4.9)	UNC13C (4.5)	GRM8 (4.1)	SRRM4 (4.0)	GRIA4 (3.8)	CPNE4 (3.7)	CRHR1 (3.7)	CDH9 (3.5)	CNTNAP4 (3.3)	TFAP2D (3.3)	KSR2 (3.2)	GRIA1 (3.1)	ROBO2 (3.1)	ENSG00000253230 (3.0)	GNB3 (3.0)	HPCAL4 (2.9)	OPRL1 (2.9)	KIAA1024 (2.9)	CNGA1 (2.8)	NTNG1 (2.8)	ENSG00000233723 (2.8)	PCLO (2.8)	C14orf162 (2.7)	NTRK1 (2.7)	ENSG00000234877 (2.6)
Mammalian Phenotype Ontology	MP:0003635	abnormal synaptic transmission	0.00284	<0.20	C14orf162 (5.4)	ENSG00000253230 (5.1)	PCLO (4.8)	SLC6A15 (4.5)	PCSK2 (4.1)	SRRM4 (4.1)	RBFOX3 (3.9)	CA10 (3.9)	PCDH9 (3.9)	CRHR1 (3.8)	ELAVL4 (3.7)	BAI3 (3.7)	PCDH7 (3.6)	DBC1 (3.6)	STMN2 (3.6)	NDST3 (3.5)	NRXN3 (3.5)	OPRL1 (3.3)	GRIA4 (3.2)	GRIN2A (3.2)	CDH9 (3.2)	TCERG1L (3.2)	HPCAL4 (3.2)	RBFOX1 (3.0)	KCTD16 (3.0)
Mammalian Phenotype Ontology	MP:0003651	abnormal axon outgrowth	0.00306	<0.20	STMN2 (5.0)	ELAVL4 (4.6)	ELAVL2 (4.1)	GPR27 (4.0)	MAP1B (3.4)	TMTC2 (3.3)	RAC3 (3.2)	CACNA2D1 (3.1)	EBF3 (3.0)	ENSG00000250819 (2.9)	RBFOX3 (2.9)	NPB (2.8)	CPNE4 (2.8)	BCL11A (2.8)	HECW1 (2.8)	SLC6A15 (2.8)	AATK (2.7)	CADM1 (2.7)	DBNDD1 (2.7)	NPY (2.7)	CCL21 (2.6)	PLCB4 (2.5)	NTRK1 (2.5)	NRIP1 (2.4)	ZNF804B (2.4)
Mammalian Phenotype Ontology	MP:0003862	decreased aggression towards males	0.00613	<0.20	SLC32A1 (4.8)	ENSG00000224116 (4.4)	KCNAB1 (3.8)	DBC1 (3.7)	NRXN3 (3.7)	HPCAL4 (3.6)	KCNMA1 (3.4)	DCC (3.4)	GRIK2 (3.3)	DNAJA1P4 (3.2)	ENSG00000230472 (3.2)	XKR6 (3.1)	DCDC5 (3.1)	LRRC7 (3.1)	UNC13C (3.0)	GALNTL1 (2.9)	POM121L12 (2.9)	LHCGR (2.8)	CDH8 (2.8)	GFAP (2.8)	BAI3 (2.7)	GRIA4 (2.6)	C11orf72 (2.6)	PAM (2.5)	SLCO3A1 (2.4)
Mammalian Phenotype Ontology	MP:0003886	abnormal embryonic epiblast morphology	0.00413	<0.20	LINC00458 (5.0)	DNMT3B (4.2)	DND1 (3.9)	ARID3B (3.7)	PHF23 (3.1)	ENSG00000230525 (2.9)	LPP (2.7)	PARD3 (2.6)	ID2 (2.6)	TRAPPC6B (2.5)	TANC1 (2.5)	ENSG00000249618 (2.5)	GABARAP (2.5)	BAG5 (2.4)	ZBTB34 (2.4)	ARF4 (2.3)	GJC1 (2.3)	FGF8 (2.3)	KCTD10 (2.3)	CPNE4 (2.2)	DIP2C (2.2)	WDR7 (2.2)	LZTR1 (2.2)	ENSG00000249862 (2.2)	NAV1 (2.2)
Mammalian Phenotype Ontology	MP:0003911	increased drinking behavior	0.00636	<0.20	NTNG1 (3.8)	GRM8 (3.4)	ENSG00000233723 (3.3)	ENSG00000244649 (3.3)	HOXB13 (3.2)	PKHD1 (3.0)	NR1H3 (3.0)	FAM184A (3.0)	SLC4A9 (2.9)	PTPRO (2.9)	SLC40A1 (2.9)	CSMD1 (2.7)	RERG (2.7)	CTSB (2.7)	PLAU (2.6)	C12orf59 (2.5)	PRSS55 (2.5)	COL6A6 (2.5)	TSHZ2 (2.4)	ENSG00000226733 (2.4)	GPR27 (2.4)	ATP8B5P (2.2)	PRAC (2.2)	WDR72 (2.2)	ENSG00000225775 (2.2)
Mammalian Phenotype Ontology	MP:0003934	abnormal pancreas development	0.00912	<0.20	NEUROG3 (5.3)	PLXNA2 (4.6)	FOXP2 (4.5)	PCSK2 (4.4)	EPHA7 (4.4)	TOX3 (4.1)	TMTC2 (3.6)	HOXB1 (3.6)	ROBO2 (3.3)	MYT1 (3.2)	BAI3 (3.2)	LHX2 (3.2)	POU4F1 (3.1)	EPHA4 (3.1)	LRRN1 (3.0)	STMN2 (3.0)	ELAVL2 (2.9)	EBF3 (2.8)	KLHL32 (2.8)	SETBP1 (2.8)	HOXB13 (2.7)	NPY (2.7)	PCSK1 (2.7)	ELAVL4 (2.7)	KLHL29 (2.7)
Mammalian Phenotype Ontology	MP:0003974	abnormal endocardium morphology	0.00908	<0.20	SOX18 (8.2)	ELTD1 (6.0)	SOX7 (5.9)	PODXL (5.6)	USHBP1 (5.0)	PLXNA2 (4.8)	BMPR2 (3.7)	STAB1 (3.4)	SEMA3G (3.3)	EXD3 (3.1)	CCDC85A (3.1)	C1orf54 (3.0)	SKIL (2.9)	EDNRB (2.8)	PPP1R13B (2.5)	ATP13A2 (2.5)	ZNF521 (2.4)	ANKRD45 (2.3)	PLCB4 (2.3)	SLC39A8 (2.3)	GIT1 (2.3)	KCNH7 (2.3)	BCL11A (2.3)	GLP1R (2.2)	ENSG00000248079 (2.2)
Mammalian Phenotype Ontology	MP:0003997	tonic-clonic seizures	0.0033	<0.20	CPNE4 (4.9)	RBFOX3 (4.8)	ENSG00000253230 (4.7)	SLC32A1 (4.7)	GRIA1 (4.5)	MYT1L (4.5)	STMN2 (4.4)	PCSK2 (4.4)	MADD (4.3)	LRRC7 (4.2)	RBFOX1 (4.0)	GRIK2 (3.9)	NRXN3 (3.8)	GRIN2A (3.8)	PCLO (3.7)	KCNIP2 (3.5)	ELAVL2 (3.5)	HPCAL4 (3.5)	DBC1 (3.4)	DCDC5 (3.4)	GFAP (3.4)	ENSG00000224116 (3.4)	OPRL1 (3.4)	ELAVL4 (3.0)	ESRRG (3.0)
Mammalian Phenotype Ontology	MP:0003998	decreased thermal nociceptive threshold	0.00384	<0.20	LRRC7 (5.3)	LY86-AS1 (4.4)	DBC1 (4.3)	CPNE4 (4.1)	DLGAP1 (4.0)	LRRC4 (4.0)	RBFOX1 (3.7)	GPR52 (3.6)	SLC32A1 (3.5)	NRXN3 (3.4)	KCNAB1 (3.3)	LSAMP (3.2)	FRS3 (3.0)	CDH8 (2.8)	GRIA1 (2.8)	CRTAC1 (2.8)	PRMT8 (2.8)	ZNF804A (2.7)	MYT1L (2.7)	KCNQ5 (2.6)	ENSG00000225731 (2.6)	AUTS2 (2.6)	C1QTNF4 (2.6)	ASTN2 (2.6)	ENSG00000254839 (2.6)
Mammalian Phenotype Ontology	MP:0004173	abnormal intervertebral disk morphology	0.00732	<0.20	COL11A1 (4.7)	LOXL4 (4.2)	SOX5 (4.2)	COL12A1 (3.8)	ANGPTL2 (3.3)	KCNMA1 (3.2)	LSAMP (3.2)	ITGA11 (3.1)	ATP2B1 (3.0)	CDH8 (2.8)	ENSG00000215808 (2.8)	ENOX1 (2.8)	CRTAC1 (2.8)	NEO1 (2.6)	BPIFB2 (2.6)	C11orf72 (2.6)	COL16A1 (2.5)	LINC00470 (2.5)	DCC (2.5)	CNTN5 (2.4)	PART1 (2.4)	CORIN (2.3)	ENSG00000245719 (2.3)	DBC1 (2.2)	UNC5B (2.2)
Mammalian Phenotype Ontology	MP:0004321	short sternum	0.00946	<0.20	ZNF521 (5.3)	PITX3 (4.8)	RAPSN (4.2)	CDH4 (3.7)	EBF2 (3.6)	EBF3 (3.5)	ANGPTL2 (3.4)	EPHA7 (3.3)	CHRNB1 (3.3)	SLC39A9 (3.2)	AUTS2 (3.2)	SMARCA2 (3.1)	KLHL29 (3.1)	GALNTL1 (3.0)	KLF12 (3.0)	LRRN1 (3.0)	GPC6 (3.0)	NPB (3.0)	ELAVL2 (2.9)	TNC (2.8)	TPM2 (2.8)	XPO4 (2.8)	COL11A1 (2.7)	COL12A1 (2.7)	ODZ2 (2.7)
Mammalian Phenotype Ontology	MP:0004322	abnormal sternebra morphology	0.00286	<0.20	HOXB6 (14.0)	HOXB5 (13.2)	HOXB3 (10.5)	HOXB9 (9.2)	ENSG00000233101 (8.4)	HOXB2 (8.1)	HOXB8 (6.4)	ENSG00000230148 (6.4)	ENSG00000244649 (5.8)	HOXB13 (5.8)	ENSG00000163364 (5.4)	ENSG00000257574 (5.0)	ZADH2 (5.0)	MEIS1 (4.8)	SALL1 (4.6)	AUTS2 (4.2)	EBF3 (4.1)	LMX1B (4.1)	EBF2 (4.0)	TOX3 (3.6)	PDE9A (3.5)	HOXB13-AS1 (3.4)	HOXB1 (3.4)	PLXNA2 (3.1)	ASXL3 (3.1)
Mammalian Phenotype Ontology	MP:0004409	abnormal crista ampullaris neuroepithelium morphology	0.00635	<0.20	SLC32A1 (4.9)	TOX3 (4.0)	GRIA4 (3.9)	SALL1 (3.8)	LRP4 (3.5)	FGF8 (3.2)	ENSG00000234323 (3.1)	ZNF516 (3.1)	ENSG00000225731 (3.0)	MGAT4C (2.9)	HOXB8 (2.9)	ZFHX3 (2.9)	CA8 (2.9)	GRIA1 (2.7)	XKR6 (2.7)	NRXN3 (2.6)	PTPRO (2.6)	PTPRD (2.6)	CABP2 (2.6)	FIGN (2.5)	NUDT16 (2.4)	NEUROG3 (2.4)	POU6F2 (2.4)	EBF3 (2.4)	CENPV (2.3)
Mammalian Phenotype Ontology	MP:0004765	decreased brainstem auditory evoked potential	0.00343	<0.20	CLDN11 (4.3)	LRP4 (4.1)	SLCO1A2 (3.8)	SLC22A2 (3.7)	WDR72 (3.5)	LOXL4 (3.4)	CABP2 (3.3)	CNTNAP4 (3.2)	GPRC5B (3.2)	STMN3 (3.0)	ITGA11 (2.9)	TRPM3 (2.9)	PADI2 (2.8)	NR2F1 (2.7)	KSR2 (2.6)	AIFM3 (2.6)	TCERG1L (2.5)	GFAP (2.5)	SLC32A1 (2.4)	KIAA1024 (2.4)	CADM1 (2.4)	PITX3 (2.4)	C10orf114 (2.3)	CACNA2D1 (2.3)	PKP4 (2.3)
Mammalian Phenotype Ontology	MP:0004784	abnormal anterior cardinal vein morphology	0.00329	<0.20	SOX18 (5.3)	USHBP1 (4.1)	NR2F1 (4.0)	SOX7 (4.0)	TLE1 (3.9)	ELTD1 (3.5)	APBB2 (3.3)	ENSG00000235885 (3.2)	ZBTB46 (3.1)	ENSG00000230525 (3.1)	DOCK9 (2.9)	PODXL (2.7)	SDK1 (2.6)	TRIB2 (2.6)	ZNF608 (2.6)	ENOX1 (2.5)	STAB1 (2.5)	SEMA6D (2.5)	CA9 (2.4)	ENSG00000224911 (2.4)	SUN5 (2.4)	CCDC85A (2.4)	ANGPTL2 (2.3)	KLF7 (2.3)	ZFHX3 (2.3)
Mammalian Phenotype Ontology	MP:0005136	decreased growth hormone level	0.00477	<0.20	GNB3 (4.1)	ENSG00000229941 (3.9)	KLF6 (3.8)	ENSG00000259527 (3.8)	MDGA2 (3.3)	DRD2 (3.3)	KSR2 (3.2)	STK33 (3.1)	DCC (3.1)	SLC32A1 (3.1)	MIR2682 (3.1)	NLGN1 (2.9)	PIPOX (2.9)	ZNF608 (2.9)	CABP2 (2.8)	KCNH7 (2.8)	DAPL1 (2.8)	ENSG00000231792 (2.8)	TRIM66 (2.7)	PCSK1 (2.7)	NPBWR2 (2.7)	C16orf78 (2.7)	ARID5B (2.6)	TOX3 (2.6)	ENSG00000248908 (2.6)
Mammalian Phenotype Ontology	MP:0005241	abnormal retinal ganglion layer morphology	0.00303	<0.20	LHX2 (7.6)	TFAP2D (4.4)	NLGN1 (4.2)	GNB3 (3.6)	CTNND2 (3.4)	ENSG00000225706 (3.3)	TRPM3 (3.2)	POU6F2 (3.1)	CDH4 (3.0)	CABP2 (3.0)	NR2F1 (2.8)	NDST3 (2.7)	NLGN2 (2.6)	ENSG00000259527 (2.6)	ENSG00000248079 (2.5)	PCSK2 (2.5)	LZTR1 (2.5)	KIAA0913 (2.5)	NDST4 (2.4)	SLC32A1 (2.4)	CLN6 (2.3)	CNTNAP4 (2.3)	ABHD15 (2.3)	OLR1 (2.2)	C20orf144 (2.2)
Mammalian Phenotype Ontology	MP:0005322	abnormal serotonin level	0.00801	<0.20	PCSK1 (4.3)	BDNF-AS1 (4.1)	AGTR1 (3.9)	ENSG00000255496 (3.6)	PDE4D (3.5)	NTRK1 (3.4)	STMN2 (3.3)	NTNG1 (3.2)	TFAP2B (3.1)	POU4F1 (3.1)	ENSG00000248908 (3.0)	ENOX1 (3.0)	ZNF331 (3.0)	CA8 (3.0)	GRM8 (2.9)	ZNF521 (2.9)	NOVA1 (2.7)	ASTN2 (2.7)	CDH8 (2.6)	OSBPL6 (2.6)	CNTN6 (2.5)	ZFHX3 (2.5)	GALNTL4 (2.4)	PPAPDC1A (2.4)	ENSG00000204380 (2.3)
Mammalian Phenotype Ontology	MP:0005333	decreased heart rate	0.00186	<0.20	MYBPC3 (4.9)	CORIN (4.4)	FILIP1 (4.1)	KCNIP2 (3.8)	CACNB2 (3.8)	EPHA4 (3.7)	PPP1R13B (3.7)	CPNE4 (3.3)	PLXNA2 (3.3)	IFLTD1 (3.3)	MYT1 (3.3)	SLC2A4 (3.2)	SLMAP (3.2)	SOX18 (3.1)	CROCCP3 (3.1)	GJC1 (3.0)	ELTD1 (3.0)	HCN4 (3.0)	USHBP1 (2.9)	ESRRG (2.9)	AGTR1 (2.8)	CCDC141 (2.7)	CDH4 (2.7)	SOX7 (2.7)	PLCB4 (2.6)
Mammalian Phenotype Ontology	MP:0005423	abnormal somatic nervous system physiology	0.00175	<0.20	AIFM3 (4.4)	DRD2 (4.0)	CDH22 (3.8)	FIGN (3.7)	FGF11 (3.6)	STMN2 (3.6)	ENSG00000259527 (3.5)	PSD (3.4)	ENSG00000255020 (3.3)	GFAP (3.2)	ENSG00000224911 (3.1)	TFAP2D (3.1)	ENSG00000253230 (3.1)	GPR27 (3.1)	NLGN2 (3.0)	C10orf114 (3.0)	SLC32A1 (2.9)	SRRM4 (2.9)	AATK (2.9)	ELAVL4 (2.9)	RBFOX1 (2.9)	PRMT8 (2.8)	MEIS1 (2.8)	C10orf140 (2.7)	MADD (2.7)
Mammalian Phenotype Ontology	MP:0005553	increased circulating creatinine level	0.00606	<0.20	SLC22A2 (6.4)	PKHD1 (5.8)	C12orf59 (5.7)	PTPRO (4.8)	SLC4A9 (4.8)	UPP2 (4.1)	PLCL1 (4.0)	PIPOX (3.8)	FXYD4 (3.3)	PEPD (3.0)	SEMA3G (3.0)	TLR6 (2.7)	ESRRG (2.6)	DAOA (2.5)	ENSG00000226733 (2.5)	GPC6 (2.5)	TOX3 (2.4)	CYP20A1 (2.4)	PLAU (2.4)	CCDC148 (2.3)	ZNF804A (2.2)	SLC2A9 (2.2)	DCXR (2.2)	EBF1 (2.2)	SLC16A7 (2.1)
Mammalian Phenotype Ontology	MP:0006065	abnormal heart position or orientation	0.00239	<0.20	LINC00458 (5.7)	ENSG00000230525 (4.4)	FOXP2 (4.4)	ENSG00000235885 (4.1)	LMOD1 (3.9)	MGAT4C (3.9)	EPHA7 (3.7)	MEIS1 (3.4)	ENSG00000244649 (3.3)	FGF8 (3.1)	TPM2 (3.0)	SLMAP (2.9)	ENSG00000237435 (2.8)	ENSG00000251629 (2.8)	EBF3 (2.7)	ZNF608 (2.7)	CRTAC1 (2.7)	ZFHX3 (2.7)	ARID3B (2.6)	CAMK2G (2.6)	ASXL3 (2.6)	KDSR (2.5)	CACNA2D1 (2.5)	STMN2 (2.5)	TOX3 (2.5)
Mammalian Phenotype Ontology	MP:0006144	increased systemic arterial systolic blood pressure	0.00975	<0.20	SOX18 (4.2)	DPT (3.9)	ELTD1 (3.8)	FILIP1 (3.8)	CDH6 (3.4)	USHBP1 (3.3)	TSHZ2 (3.3)	MADD (3.2)	ITGA11 (3.2)	HIGD1B (3.2)	CALML4 (3.1)	GNB3 (3.0)	AGTR1 (2.8)	COL6A6 (2.7)	RERG (2.7)	PTPRO (2.7)	ATP10A (2.7)	STAB1 (2.5)	EDNRB (2.4)	SLC22A2 (2.4)	KLF7 (2.4)	PODXL (2.3)	ALS2CR8 (2.3)	STK33 (2.3)	FOXP2 (2.3)
Mammalian Phenotype Ontology	MP:0008143	abnormal dendrite morphology	0.00227	<0.20	ENSG00000255496 (4.3)	OPRL1 (3.8)	ENSG00000224116 (3.8)	MGAT4C (3.8)	ODZ2 (3.6)	BDNF-AS1 (3.3)	CACNA2D1 (3.1)	MAP1B (2.9)	HLF (2.9)	CADM1 (2.8)	WNT8B (2.8)	PLXNA2 (2.7)	RTN4 (2.7)	MSRA (2.7)	GRM8 (2.7)	DIP2C (2.7)	RBFOX1 (2.7)	STMN3 (2.7)	STMN2 (2.6)	NRXN3 (2.6)	DBC1 (2.6)	LRRC7 (2.6)	NTNG1 (2.5)	LHX2 (2.5)	CCDC85A (2.5)
Mammalian Phenotype Ontology	MP:0008221	abnormal hippocampal commissure morphology	0.00248	<0.20	ENSG00000237187 (6.0)	FAM172A (4.0)	TOX3 (4.0)	FIGN (3.6)	EPHA7 (3.5)	KLF12 (3.5)	RCN1 (3.5)	LPHN3 (3.4)	MIR2682 (3.4)	MAP1B (3.4)	TLE1 (3.1)	NLGN1 (3.1)	EBF1 (3.0)	NR2F1 (3.0)	LRP4 (2.9)	CAMSAP2 (2.8)	C10orf114 (2.8)	C1orf54 (2.7)	C1QL1 (2.5)	CDH22 (2.5)	NAV2 (2.5)	MDGA1 (2.5)	ASTN2 (2.5)	GPC6 (2.5)	C10orf140 (2.4)
Mammalian Phenotype Ontology	MP:0008284	abnormal hippocampus pyramidal cell layer	0.00238	<0.20	MYT1 (4.2)	RALGPS1 (4.2)	NAV1 (4.1)	GRIK2 (4.0)	MAP1B (3.5)	MYT1L (3.4)	BAI3 (3.4)	DMRTA1 (3.4)	DCC (3.3)	DLGAP1 (3.2)	CACNA2D1 (3.2)	ENSG00000253230 (3.2)	GRIA4 (3.1)	SRRM4 (3.1)	ELAVL4 (3.0)	PRSS12 (3.0)	WNT8B (2.9)	MIR2682 (2.9)	ENSG00000237435 (2.9)	ELAVL2 (2.9)	MGAT4C (2.9)	TRPM3 (2.8)	LRRN1 (2.8)	ASXL3 (2.8)	STMN2 (2.8)
Mammalian Phenotype Ontology	MP:0008533	abnormal anterior visceral endoderm morphology	0.00301	<0.20	LINC00458 (8.4)	DNMT3B (5.0)	SALL1 (4.0)	DND1 (3.6)	GRIK2 (3.3)	RMST (3.2)	NLGN1 (3.2)	EDNRB (3.0)	SOX7 (3.0)	ENSG00000234323 (2.9)	DAB1 (2.9)	DNAH2 (2.9)	MYT1 (2.7)	ENSG00000230525 (2.6)	ENSG00000235885 (2.6)	KPNA4 (2.6)	LSAMP (2.5)	SLC40A1 (2.5)	STAB1 (2.4)	ARID3B (2.4)	PIAS1 (2.3)	PODXL (2.3)	FAM116A (2.3)	CBX1 (2.2)	EXOC6 (2.2)
Mammalian Phenotype Ontology	MP:0008535	enlarged lateral ventricles	0.01	<0.20	NR2F1 (4.1)	GFAP (4.0)	LRP4 (3.6)	EPHA7 (3.6)	NEO1 (3.5)	NCAN (3.5)	PSAT1 (3.4)	LSAMP (3.4)	GPRC5B (3.2)	POU2F3 (3.1)	MX2 (3.1)	OSBPL6 (3.0)	MAP1B (2.8)	ENSG00000214331 (2.8)	SLC6A15 (2.7)	DEF8 (2.7)	SALL1 (2.6)	LPHN3 (2.6)	CDH6 (2.6)	CBFA2T2 (2.5)	SETD7 (2.4)	PCGEM1 (2.4)	CTNND2 (2.4)	ERI3 (2.3)	C11orf49 (2.3)
Mammalian Phenotype Ontology	MP:0009454	impaired contextual conditioning behavior	0.00335	<0.20	LRRC7 (3.6)	DAB1 (3.4)	DLG4 (3.3)	CPNE4 (3.2)	CDH4 (3.2)	CSMD1 (3.0)	RBFOX3 (3.0)	NDST3 (3.0)	DLGAP1 (2.9)	HPCAL4 (2.8)	LRRC4 (2.7)	AATK (2.7)	PSD (2.7)	ENSG00000163364 (2.7)	MDGA1 (2.6)	TMEM106B (2.6)	HS6ST3 (2.6)	EML6 (2.6)	KCTD16 (2.6)	DNAH2 (2.6)	NTNG1 (2.5)	ODZ2 (2.5)	SLCO1A2 (2.5)	NCAN (2.5)	DBC1 (2.4)
Mammalian Phenotype Ontology	MP:0009546	absent gastric milk in neonates	0.00313	<0.20	SLC32A1 (3.6)	NEUROG3 (3.5)	HOXB6 (3.4)	STK33 (3.4)	ENSG00000235885 (3.4)	STMN3 (3.3)	ENSG00000230525 (3.3)	HOXB5 (3.2)	CNTNAP2 (3.2)	AUTS2 (3.1)	NRXN3 (3.0)	ZFHX3 (3.0)	RAC3 (2.9)	WDR72 (2.8)	SETBP1 (2.8)	EBF3 (2.7)	TFAP2B (2.7)	HOXB8 (2.7)	LSAMP (2.6)	TOX3 (2.6)	CDH22 (2.6)	HOXB3 (2.5)	ENSG00000249231 (2.5)	BCL11A (2.5)	ENSG00000234715 (2.5)
Mammalian Phenotype Ontology	MP:0009655	abnormal secondary palate development	0.00174	<0.20	NOVA1 (5.4)	SEMA6D (4.3)	TNC (3.9)	PARD3 (3.8)	DPT (3.6)	BAI3 (3.3)	TSHZ2 (3.2)	GRIA4 (3.2)	SDK1 (3.1)	PART1 (3.1)	CYP7B1 (2.8)	ENSG00000224911 (2.6)	C5orf64 (2.6)	DLGAP1 (2.6)	RELN (2.6)	AGTR1 (2.6)	KIAA1217 (2.6)	HOXB2 (2.6)	PTPRD (2.5)	SAMD5 (2.5)	ENSG00000230148 (2.5)	ZBTB7C (2.5)	ANGPTL2 (2.4)	CNTN5 (2.4)	PDE11A (2.4)
Mammalian Phenotype Ontology	MP:0009712	impaired conditioned place preference behavior	0.01	<0.20	DRD2 (8.4)	SLC32A1 (6.2)	PDE10A (6.2)	KCNIP2 (4.9)	KCNAB1 (4.8)	MYT1L (4.0)	PRMT8 (3.8)	CRHR1 (3.4)	HPCAL4 (3.3)	NRSN1 (3.3)	KCNQ5 (3.2)	TFAP2D (3.2)	GRM8 (3.1)	CDH8 (3.1)	OPRL1 (3.1)	ENSG00000226332 (3.0)	UNC13C (3.0)	NRXN3 (3.0)	CDH4 (3.0)	CNTNAP5 (2.9)	LRRC7 (2.9)	ENSG00000224116 (2.9)	KCTD16 (2.8)	ENSG00000227480 (2.8)	NTRK1 (2.8)
Mammalian Phenotype Ontology	MP:0009746	enhanced behavioral response to xenobiotic	0.00633	<0.20	SLC32A1 (5.4)	SLCO1B1 (4.5)	CYP7A1 (3.7)	PDE10A (3.5)	KCNAB1 (3.4)	SLCO1A2 (3.4)	MYT1L (3.4)	ENSG00000251629 (3.3)	TAT (3.1)	CYP1A1 (3.1)	APCS (2.9)	XKR6 (2.9)	CNTNAP4 (2.7)	UNC13C (2.7)	RBFOX1 (2.6)	CNTNAP2 (2.6)	ZNF804A (2.6)	ITIH1 (2.6)	PRMT8 (2.5)	RPP25 (2.5)	SLCO1B3 (2.5)	TRIM66 (2.4)	NLGN1 (2.4)	ACYP2 (2.4)	DLG4 (2.4)
Mammalian Phenotype Ontology	MP:0009888	palatal shelves fail to meet at midline	0.0041	<0.20	PTPRD (4.8)	LPHN3 (4.0)	EPHA7 (3.8)	SALL1 (3.5)	LHX2 (3.5)	ASXL3 (3.4)	KLF12 (3.4)	FOXP2 (3.4)	SEMA6D (3.4)	CDH6 (3.2)	NOVA1 (3.2)	ALCAM (3.1)	AUTS2 (3.1)	PRSS12 (3.0)	ENSG00000225706 (2.9)	BCL11A (2.9)	EBF3 (2.7)	ENSG00000248804 (2.7)	NR2F1 (2.7)	COL11A1 (2.7)	TLE1 (2.6)	EPHA4 (2.6)	BNC2 (2.5)	CNTNAP2 (2.5)	PTPRS (2.5)
Mammalian Phenotype Ontology	MP:0009937	abnormal neuron differentiation	0.01	<0.20	NR2F1 (5.4)	EBF2 (4.7)	LHX2 (4.5)	STMN2 (4.4)	MAP1B (4.2)	WNT8B (4.1)	EBF3 (4.1)	HOXB3 (4.0)	NRN1 (3.9)	CDH6 (3.9)	HOXB6 (3.8)	POU4F1 (3.8)	ELAVL2 (3.4)	STMN3 (3.4)	HOXB5 (3.4)	HOXB9 (3.3)	C10orf140 (3.3)	CDH4 (3.3)	ELAVL4 (3.2)	NEUROG3 (3.2)	HOXB2 (3.1)	PITX3 (3.0)	ENSG00000257574 (3.0)	KLHL29 (3.0)	CCDC85A (2.9)
Mammalian Phenotype Ontology	MP:0010701	fusion of atlas and odontoid process	0.01	<0.20	HOXB5 (9.0)	HOXB6 (8.9)	HOXB2 (8.8)	HOXB8 (8.0)	ENSG00000233101 (7.6)	HOXB9 (6.5)	ENSG00000163364 (6.1)	ENSG00000230148 (5.4)	IER5L (4.2)	HOXB1 (3.1)	MEIS1 (3.0)	ENSG00000244649 (3.0)	ZNF516 (3.0)	DAPL1 (2.9)	ASXL3 (2.9)	PPAPDC1A (2.8)	EBF2 (2.8)	KDM6B (2.8)	KRT8P12 (2.8)	UNC5B (2.8)	TOX3 (2.7)	SOX18 (2.7)	PKHD1 (2.6)	ENSG00000235885 (2.5)	NR2F1 (2.5)
Mammalian Phenotype Ontology	MP:0011085	complete postnatal lethality	0.01	<0.20	STMN2 (4.4)	SEMA6D (4.2)	ODZ2 (3.8)	NTNG1 (3.7)	GFAP (3.6)	ELAVL4 (3.5)	TFAP2B (3.4)	MAP1B (3.3)	NRN1 (3.1)	HECW1 (3.1)	ELAVL2 (3.0)	STMN3 (3.0)	LSAMP (3.0)	SRRM4 (2.9)	RELN (2.9)	OPRL1 (2.9)	NAV2 (2.9)	GRIA4 (2.9)	EBF2 (2.8)	NR2F1 (2.8)	LPHN3 (2.8)	MYT1 (2.7)	CNTNAP2 (2.7)	GALNTL1 (2.7)	C1QL1 (2.7)
Mammalian Phenotype Ontology	MP:0011087	complete neonatal lethality	0.00777	<0.20	EBF3 (4.7)	FOXP2 (4.2)	LHX2 (4.2)	EBF2 (3.9)	ODZ2 (3.6)	TOX3 (3.5)	EPHA4 (3.4)	CADM1 (3.3)	NEO1 (3.2)	STMN2 (3.1)	C10orf140 (3.0)	EPHA7 (3.0)	ELAVL2 (3.0)	INHBB (2.9)	NRN1 (2.9)	ZFHX3 (2.9)	HOXB5 (2.9)	HOXB3 (2.9)	AUTS2 (2.8)	HOXB9 (2.8)	RARB (2.8)	PITX3 (2.8)	MAP1B (2.8)	SETBP1 (2.8)	PTPRS (2.8)
Mammalian Phenotype Ontology	MP:0011091	complete prenatal lethality	0.00523	<0.20	LINC00458 (4.3)	UNC5B (3.7)	HOXB1 (3.6)	UBR5 (3.6)	FN1 (3.5)	NCOR1 (3.4)	NT5DC2 (3.3)	HIPK2 (3.0)	KIAA1267 (3.0)	PLXNA2 (2.9)	EPHA4 (2.9)	EDNRB (2.9)	LPP (2.8)	FGF8 (2.8)	DNMT3B (2.7)	N4BP2 (2.7)	OCA2 (2.7)	HEATR5B (2.7)	HERC2 (2.6)	SOX18 (2.6)	TLN1 (2.6)	ZFAND3 (2.5)	ANKHD1 (2.5)	RAPH1 (2.4)	LINC00459 (2.4)
Mammalian Phenotype Ontology	MP:0011110	partial preweaning lethality	0.00204	<0.20	EPHA7 (3.4)	SKIL (3.4)	ARID3B (3.3)	NRG1 (3.3)	DNMT3B (3.1)	EBF3 (3.1)	XPO4 (3.0)	C20orf112 (2.9)	ODZ2 (2.8)	BDNF (2.8)	KIAA1267 (2.6)	GPC6 (2.6)	USHBP1 (2.6)	HOXB1 (2.6)	UNC5B (2.5)	MLLT10 (2.4)	LHX2 (2.4)	PDCD6IP (2.4)	PCDH7 (2.4)	PLCB4 (2.4)	FGF8 (2.4)	CACNA2D1 (2.4)	FIGN (2.4)	EIF2C2 (2.4)	KDM6B (2.4)
REACTOME	REACTOME_ACTIVATION_OF_CA:PERMEABLE_KAINATE_RECEPTOR	REACTOME_ACTIVATION_OF_CA:PERMEABLE_KAINATE_RECEPTOR	0.01	<0.20	GRIA1 (4.9)	GRIA4 (4.9)	CA10 (4.8)	IGSF9B (4.4)	LRRTM4 (4.2)	LRRC4 (3.6)	DAB1 (3.4)	C1QTNF4 (3.4)	HS6ST3 (3.4)	ASTN2 (3.4)	PSD (3.4)	NLGN2 (3.3)	PTPRT (3.3)	CSMD1 (3.2)	BAI2 (3.2)	CDH9 (3.0)	CNTN5 (3.0)	RIMS2 (2.9)	DBC1 (2.9)	SAMD12 (2.8)	DLGAP1 (2.8)	MYT1 (2.8)	SCAMP5 (2.8)	CDH8 (2.7)	GRIK2 (2.6)
REACTOME	REACTOME_ACTIVATION_OF_KAINATE_RECEPTORS_UPON_GLUTAMATE_BINDING	REACTOME_ACTIVATION_OF_KAINATE_RECEPTORS_UPON_GLUTAMATE_BINDING	0.00626	<0.20	CA10 (4.9)	RP1L1 (4.3)	DRD2 (4.1)	IGSF9B (3.8)	GRIA1 (3.5)	MYT1 (3.4)	GRIA4 (3.3)	DUSP26 (3.2)	CABP2 (3.1)	LINC00276 (3.1)	GNB3 (3.1)	GRIK2 (3.1)	PSD (3.0)	RIMS2 (3.0)	C1QL1 (2.9)	NEGR1 (2.9)	WDR72 (2.9)	ENSG00000234352 (2.9)	STMN3 (2.8)	ENSG00000234653 (2.8)	DAB1 (2.8)	PRMT8 (2.8)	SCAMP5 (2.8)	CACNB2 (2.8)	ENSG00000250682 (2.7)
REACTOME	REACTOME_AMINE_LIGAND:BINDING_RECEPTORS	REACTOME_AMINE_LIGAND:BINDING_RECEPTORS	0.00901	<0.20	KCNAB1 (5.2)	KCNIP2 (5.2)	SLC32A1 (4.8)	CDH8 (4.4)	GPR52 (4.3)	PDE10A (4.3)	GRM8 (4.2)	DRD2 (4.1)	PRMT8 (3.9)	LRRC7 (3.9)	MCHR2 (3.8)	GPR27 (3.8)	CPNE4 (3.8)	RPL23AP22 (3.7)	KCNQ5 (3.7)	GRIN2A (3.5)	CNTNAP5 (3.5)	DCC (3.5)	PSD (3.5)	KCTD16 (3.4)	OR10J1 (3.3)	NPY (3.2)	DLG4 (3.2)	PTPRT (3.0)	NTNG1 (3.0)
REACTOME	REACTOME_BOTULINUM_NEUROTOXICITY	REACTOME_BOTULINUM_NEUROTOXICITY	0.01	<0.20	GABARAP (3.8)	PCSK2 (3.3)	RBFOX3 (3.3)	NRSN1 (3.2)	ELAVL4 (3.0)	HECW1 (3.0)	ELAVL2 (3.0)	ENSG00000250682 (2.9)	ENO2 (2.9)	STMN3 (2.8)	COMMD7 (2.8)	NRXN3 (2.7)	ARL3 (2.5)	KIF3B (2.5)	STMN2 (2.5)	KLC1 (2.4)	CROCCP3 (2.4)	SRRM4 (2.4)	C17orf81 (2.4)	OSBPL2 (2.4)	PCSK1 (2.4)	ENSG00000255020 (2.3)	PITPNM1 (2.3)	KSR2 (2.3)	ENSG00000227388 (2.3)
REACTOME	REACTOME_CELL_JUNCTION_ORGANIZATION	REACTOME_CELL_JUNCTION_ORGANIZATION	0.00219	<0.20	CLDN7 (6.0)	ENSG00000230937 (4.8)	LAMA5 (4.0)	KIAA1217 (3.9)	ACTN1 (3.9)	NRG1 (3.4)	SH3YL1 (3.1)	CHRNB1 (3.1)	SAMD5 (3.1)	ODZ2 (3.1)	CLCF1 (3.0)	PKHD1 (2.9)	GALNTL4 (2.9)	PODXL (2.8)	SEMA3G (2.8)	HBEGF (2.6)	TLN1 (2.5)	SLC39A13 (2.5)	APBB2 (2.5)	KRT8P12 (2.5)	LMOD1 (2.5)	TANC1 (2.5)	ENSG00000231100 (2.5)	PRSS12 (2.4)	PARD3 (2.4)
REACTOME	REACTOME_CLASS_C3_METABOTROPIC_GLUTAMATEPHEROMONE_RECEPTORS	REACTOME_CLASS_C3_METABOTROPIC_GLUTAMATEPHEROMONE_RECEPTORS	0.01	<0.20	CRHR1 (5.3)	NTNG1 (4.6)	TFAP2D (4.6)	CA10 (4.5)	CNTN6 (4.3)	PTPRT (4.3)	C14orf162 (4.2)	CDH8 (4.1)	DBC1 (4.0)	ENSG00000253230 (3.9)	NRXN3 (3.7)	FRS3 (3.6)	HPCAL4 (3.6)	LINGO2 (3.5)	KCNH7 (3.5)	AIFM3 (3.5)	UNC13C (3.5)	CNTNAP4 (3.4)	OPRL1 (3.3)	MYT1L (3.3)	CNTNAP5 (3.3)	ENSG00000226249 (3.3)	LRRC7 (3.3)	DAB1 (3.2)	HECW1 (3.1)
[truncated: 6,001 more rows]

[truncated: 19 more sheets: Supplementary_Table_8, Supplementary_Table_9, Supplementary_Table_10, Supplementary_Table_11, Supplementary_Table_12, Supplementary_Table_13, Supplementary_Table_14, Supplementary_Table_15, Supplementary_Table_16, Supplementary_Table_17, Supplementary_Table_18, Supplementary_Table_19, Supplementary_Table_20, Supplementary_Table_21, Supplementary_Table_22, Supplementary_Table_23, Supplementary_Table_24, Supplementary_Table_25, Supplementary_Table_26]
